# Supplementary material for: Integrative approach using liver and duodenum RNA-Seq data identifies candidate genes and pathways associated with feed efficiency in pigs
Source: Sci Rep. 2018 Jan 11;8:558. doi: 10.1038/s41598-017-19072-5 (PMC5764994; doi:10.1038/s41598-017-19072-5)
Supplement: Supplementary file 2 — Suplementary Table S1 [file 41598_2017_19072_MOESM2_ESM.xls]

## Sheet: DE_genes_liver
Order	ENSEMBL_Id	Symbol	Human Homolog	logFC	logCPM	LR	PValue	FDR
1	ENSSSCG00000004225	TPD52L1	TPD52L1	-1.70436	1.13669	70.9691	3.62869e-17	4.17517e-13
4	ENSSSCG00000024129	CYP4X1	CYP4X1	-1.36231	1.91942	51.0504	9.00233e-13	2.58952e-09
10	ENSSSCG00000022701			-1.32927	1.39647	37.3816	9.71362e-10	1.11765e-06
8	ENSSSCG00000008232		RNF181	-1.32333	1.85679	42.8869	5.79986e-11	8.34165e-08
5	ENSSSCG00000025414	PYY	PYY	-1.20562	3.00294	45.5101	1.51855e-11	3.4945e-08
11	ENSSSCG00000000181	RND1	RND1	-1.12264	4.14982	34.2244	4.91098e-09	4.96329e-06
13	ENSSSCG00000010427	CH242-204J13.1		-1.03164	8.33142	33.9662	5.60775e-09	4.96329e-06
15	ENSSSCG00000029515		PON3	-1.01737	6.41562	32.2143	1.38069e-08	1.05908e-05
39	ENSSSCG00000000643		TMEM52B	-1.01391	-0.33904	16.9258	3.88689e-05	0.0114673
20	ENSSSCG00000009334	HSPH1	HSPH1	-0.967733	5.48585	25.538	4.33748e-07	0.000249535
22	ENSSSCG00000008311	CYP26B1	CYP26B1	-0.960832	0.927771	23.158	1.4922e-06	0.000763339
41	ENSSSCG00000006711		NBPF14	-0.9148	0.160642	16.4646	4.95658e-05	0.0139099
35	ENSSSCG00000024048		MMRN2	-0.91152	0.888386	19.0325	1.2851e-05	0.00422467
47	ENSSSCG00000015595	ATF3	ATF3	-0.903304	4.80009	14.9029	0.00011319	0.02771
46	ENSSSCG00000029102		MED24	-0.839153	0.451923	15.5392	8.08122e-05	0.0202136
29	ENSSSCG00000003889		CYP4A22	-0.814115	4.2408	21.0318	4.51715e-06	0.00179222
52	ENSSSCG00000003753		PDZK1IP1	-0.788698	0.564029	14.0219	0.00018069	0.039981
34	ENSSSCG00000008119	KCNIP3	KCNIP3	-0.784002	3.55239	19.2955	1.1197e-05	0.0037892
53	ENSSSCG00000007554	ZFAND2A	ZFAND2A	-0.780455	5.02633	13.9509	0.000187646	0.040737
40	ENSSSCG00000016652	LRRN3	LRRN3	-0.756999	4.1361	16.8732	3.99609e-05	0.0114947
42	ENSSSCG00000023589		BIRC3	-0.721554	5.03359	16.2286	5.6139e-05	0.0153794
54	ENSSSCG00000030165	MAFF	MAFF	-0.709002	2.95311	13.6928	0.000215277	0.0458699
51	ENSSSCG00000000414		RDH16	0.654523	4.86182	14.1854	0.000165653	0.0373726
50	ENSSSCG00000003709		LAMA3	0.679004	3.31636	14.2978	0.000156047	0.0359096
48	ENSSSCG00000001988	ADCY4	ADCY4	0.682702	2.78305	14.797	0.000119727	0.0286996
49	ENSSSCG00000013614	CNN1	CNN1	0.697976	2.82886	14.3971	0.000148028	0.0347595
45	ENSSSCG00000023441	KLHDC8A	KLHDC8A	0.741055	2.48345	15.9179	6.61501e-05	0.0169138
37	ENSSSCG00000021847	SAA4	SAA4	0.761416	7.03037	17.5359	2.81927e-05	0.00876717
33	ENSSSCG00000022759			0.78663	3.65931	19.5544	9.77757e-06	0.00340911
38	ENSSSCG00000003890		CYP4A22	0.803099	1.41886	17.3138	3.16876e-05	0.00959467
44	ENSSSCG00000011826	TMEM44	TMEM44	0.808773	0.694548	15.9297	6.57394e-05	0.0169138
43	ENSSSCG00000004308	SPACA1	SPACA1	0.812304	0.724535	16.0125	6.29261e-05	0.0168379
30	ENSSSCG00000002981	DMBT1	DMBT1	0.821511	3.72878	20.725	5.30196e-06	0.00203348
36	ENSSSCG00000026333	GTSF1	GTSF1	0.830706	1.36849	17.8604	2.37717e-05	0.0075977
55	ENSSSCG00000011576	HRH1	HRH1	0.84194	-0.0115799	13.5687	0.000229992	0.0481144
24	ENSSSCG00000029401		SERPINA11	0.842508	5.68653	22.686	1.90749e-06	0.000882949
25	ENSSSCG00000021940	CYP2J34	CYP2J2	0.853538	3.37522	22.675	1.91845e-06	0.000882949
28	ENSSSCG00000028923		SCNN1B	0.858989	1.96853	21.3405	3.84528e-06	0.00158013
19	ENSSSCG00000011862	MUC13	MUC13	0.891524	5.18999	25.7257	3.93546e-07	0.000238323
31	ENSSSCG00000015068	APOA4	APOA4	0.892503	10.6281	20.6101	5.62976e-06	0.00208149
27	ENSSSCG00000022913	SLPI	SLPI	0.931108	1.05876	21.4603	3.61236e-06	0.0015394
32	ENSSSCG00000023740		ENPP3	0.952012	0.450101	20.5567	5.78895e-06	0.00208149
23	ENSSSCG00000003669	MFSD2A	MFSD2A	0.952555	6.95492	23.1151	1.52588e-06	0.000763339
21	ENSSSCG00000015267	FMO2	FMO2	1.07514	0.306086	23.7925	1.07298e-06	0.000587891
17	ENSSSCG00000003824		CYP2J2	1.07697	1.32244	26.5595	2.55552e-07	0.000171821
18	ENSSSCG00000030363	LGI3	LGI3	1.09915	0.571757	26.4618	2.68797e-07	0.000171821
16	ENSSSCG00000023296	CENPE	CENPE	1.13238	0.768238	28.7843	8.09042e-08	5.81802e-05
7	ENSSSCG00000013060		SCGB1A1	1.18031	3.37306	43.1327	5.11492e-11	8.34165e-08
26	ENSSSCG00000013369	SAA1	SAA1	1.2075	5.69661	22.3475	2.27511e-06	0.00100682
14	ENSSSCG00000015830	UNC5D	UNC5D	1.21029	0.605544	32.5877	1.13934e-08	9.36374e-06
12	ENSSSCG00000013378	ABCC8	ABCC8	1.36323	0.520502	34.0826	5.28219e-09	4.96329e-06
9	ENSSSCG00000027244	SPINK1	SPINK1	1.53354	-0.299869	38.3684	5.85735e-10	7.48829e-07
3	ENSSSCG00000012147	S100G	S100G	1.54568	0.831504	53.6419	2.40573e-13	9.22677e-10
6	ENSSSCG00000021645		MROH2B	1.57578	-0.135611	43.64	3.94693e-11	7.56889e-08
2	ENSSSCG00000028006		CDK5RAP2	2.0827	-0.480236	59.2042	1.42133e-14	8.17693e-11

## Sheet: DE_genes_Duodenum
ORDER	ENSEMBL_Id	Symbol	Human Homolog	logFC	logCPM	LR	PValue	FDR
5	ENSSSCG00000029070		PAFAH1B3	-2.14668	-0.492661	46.8508	7.6602e-12	1.98828e-08
2	ENSSSCG00000030271		GSTO2	-2.05128	3.64914	92.5753	6.48114e-22	4.20561e-18
3	ENSSSCG00000008232		RNF181	-1.88482	2.82171	73.5604	9.76036e-18	4.22233e-14
26	ENSSSCG00000028021			-1.44936	-0.269932	28.6676	8.59289e-08	4.28918e-05
8	ENSSSCG00000001906	CYP1A1	CYP1A1	-1.4371	6.23761	44.57	2.45421e-11	3.98134e-08
20	ENSSSCG00000021574		SPHK2	-1.40994	0.60845	32.2792	1.33534e-08	8.42194e-06
23	ENSSSCG00000002983	LGALS13	LGALS16	-1.40538	2.72509	29.3009	6.19678e-08	3.3866e-05
24	ENSSSCG00000028309	CH242-64C23.1	REG3G	-1.39456	2.46488	29.2803	6.26279e-08	3.3866e-05
10	ENSSSCG00000020785	DES	DES	-1.38145	9.24442	38.6063	5.18506e-10	6.72917e-07
4	ENSSSCG00000007071			-1.37887	4.40727	48.7323	2.93399e-12	9.51933e-09
12	ENSSSCG00000024230	MYL9	MYL9	-1.37555	8.76041	37.5959	8.70256e-10	9.41182e-07
15	ENSSSCG00000013614	CNN1	CNN1	-1.33122	8.10868	35.2163	2.95043e-09	2.55271e-06
13	ENSSSCG00000003145	FUT2	FUT2	-1.28888	3.09706	36.0777	1.89605e-09	1.89284e-06
34	ENSSSCG00000006477	BCAN	BCAN	-1.26592	0.370992	25.8868	3.62028e-07	0.000138188
36	ENSSSCG00000021873	CRABP1	CRABP1	-1.25947	0.336209	25.6684	4.05413e-07	0.000146152
21	ENSSSCG00000005316	TPM2	TPM2	-1.24954	8.5756	32.2397	1.36277e-08	8.42194e-06
18	ENSSSCG00000010144	ACTN2	ACTN2	-1.2128	3.46705	33.4302	7.38667e-09	5.08395e-06
14	ENSSSCG00000017163	ENPP7	ENPP7	-1.15273	4.79026	35.3209	2.79614e-09	2.55271e-06
29	ENSSSCG00000001066	RBM24	RBM24	-1.14925	2.18887	27.7913	1.35132e-07	6.0474e-05
31	ENSSSCG00000017070	HAND1	HAND1	-1.12867	2.64234	26.3373	2.86705e-07	0.000120027
32	ENSSSCG00000004520	MAPK4	MAPK4	-1.11196	1.83066	26.0859	3.26554e-07	0.000132438
44	ENSSSCG00000025629	COLEC11	COLEC11	-1.09993	0.756723	23.0538	1.57529e-06	0.000464638
67	ENSSSCG00000025016		IDO2	-1.09195	-0.498796	16.2537	5.54007e-05	0.0107312
43	ENSSSCG00000011894	POPDC2	POPDC2	-1.09131	0.910797	23.1339	1.51101e-06	0.000456045
52	ENSSSCG00000016403	VIPR2	VIPR2	-1.08812	0.390778	18.9152	1.3666e-05	0.00341072
54	ENSSSCG00000011208	ZNF385D	ZNF385D	-1.07123	0.262761	18.4254	1.7669e-05	0.00424645
38	ENSSSCG00000015073	TAGLN	TAGLN	-1.05908	8.91534	25.072	5.52291e-07	0.000188622
37	ENSSSCG00000017005	KCNMB1	KCNMB1	-1.05045	2.73165	25.1586	5.28032e-07	0.000185211
33	ENSSSCG00000016578	FLNC	FLNC	-1.04788	5.82681	25.9659	3.47498e-07	0.000136662
85	ENSSSCG00000000716	KCNA1	KCNA1	-1.04774	-0.148579	14.4231	0.000145996	0.0222911
53	ENSSSCG00000006169	ZFHX4	ZFHX4	-1.03974	0.924767	18.4608	1.73432e-05	0.00424645
46	ENSSSCG00000023498		HSPB6	-1.01619	7.126	21.2633	4.00323e-06	0.00112943
42	ENSSSCG00000013022	PYGM	PYGM	-1.01219	5.30778	23.2718	1.4065e-06	0.000434608
75	ENSSSCG00000010376	GDF10	GDF10	-1.00589	0.126356	15.3701	8.83757e-05	0.0152925
56	ENSSSCG00000006390	CASQ1	CASQ1	-0.997795	0.678179	17.9848	2.22675e-05	0.00516048
39	ENSSSCG00000009844	HSPB8	HSPB8	-0.992794	3.85775	24.1444	8.93767e-07	0.000297418
40	ENSSSCG00000008294	ACTG2	ACTG2	-0.990491	7.90813	23.5904	1.1918e-06	0.00038668
57	ENSSSCG00000012773	PNCK	PNCK	-0.973934	1.39025	17.9371	2.28324e-05	0.00519857
35	ENSSSCG00000021965			-0.972406	4.88892	25.8193	3.74929e-07	0.000139024
50	ENSSSCG00000023627	LYPD6	LYPD6	-0.968422	1.80799	19.7817	8.68085e-06	0.0022532
95	ENSSSCG00000001916	C15orf59	C15orf59	-0.93765	-0.00475221	13.4629	0.000243327	0.0332411
93	ENSSSCG00000009323		MTUS2	-0.923788	0.429244	13.6014	0.000226017	0.0315403
48	ENSSSCG00000004549	RBPMS2	RBPMS2	-0.922973	3.32974	20.2457	6.81063e-06	0.00184142
61	ENSSSCG00000013934	CILP2	CILP2	-0.919204	1.90567	17.1081	3.53119e-05	0.00750848
58	ENSSSCG00000016535	CALD1	CALD1	-0.913121	8.67466	17.8043	2.44829e-05	0.00542654
47	ENSSSCG00000004803	ACTC1	ACTC1	-0.901315	3.9519	20.5248	5.88637e-06	0.00162539
60	ENSSSCG00000023934	KCNIP4	KCNIP4	-0.889007	2.61795	17.3635	3.08705e-05	0.0066773
71	ENSSSCG00000025853		MYL6	-0.88878	0.720373	15.5423	8.06794e-05	0.0145852
59	ENSSSCG00000005243	PGM5	PGM5	-0.883676	6.61377	17.7898	2.46699e-05	0.00542654
62	ENSSSCG00000021164		RNF220	-0.882078	1.27731	17.0783	3.58704e-05	0.00750848
84	ENSSSCG00000010254	TACR2	TACR2	-0.857892	1.06317	14.5279	0.0001381	0.0213364
68	ENSSSCG00000023010	TMOD1	TMOD1	-0.856737	2.27346	16.175	5.77515e-05	0.0110221
72	ENSSSCG00000009703	HAND2	HAND2	-0.847893	2.00981	15.5368	8.09164e-05	0.0145852
98	ENSSSCG00000004366	BVES	BVES	-0.84182	0.491583	13.2145	0.000277795	0.036788
65	ENSSSCG00000007369		JPH2	-0.837259	3.87425	16.4065	5.11091e-05	0.0100823
66	ENSSSCG00000015025	CRYAB	CRYAB	-0.829735	2.69485	16.4004	5.12738e-05	0.0100823
63	ENSSSCG00000017624		CUEDC1	-0.823292	2.25239	16.9902	3.75726e-05	0.00773995
107	ENSSSCG00000001494	BAG2	BAG2	-0.822247	0.602998	12.6005	0.000385648	0.0467751
106	ENSSSCG00000029960	LRRC4B	LRRC4B	-0.816135	1.5369	12.7412	0.000357695	0.043794
70	ENSSSCG00000015862	LIMS2	LIMS2	-0.815676	5.05889	15.7219	7.33681e-05	0.0136025
88	ENSSSCG00000003768	NEXN	NEXN	-0.812571	4.83669	14.0126	0.000181593	0.0266441
78	ENSSSCG00000020976	CSRP1	CSRP1	-0.809622	7.35894	15.074	0.000103376	0.0172002
79	ENSSSCG00000003693	MYOM1	MYOM1	-0.792513	3.20807	14.9652	0.00010951	0.0179901
77	ENSSSCG00000010017	SMTN	SMTN	-0.788121	7.0077	15.1728	9.81046e-05	0.0165351
82	ENSSSCG00000010581	PSD	PSD	-0.786002	3.38097	14.6661	0.000128331	0.0203108
97	ENSSSCG00000027935	FHOD3	FHOD3	-0.779443	1.72311	13.2678	0.000270009	0.0361255
110	ENSSSCG00000003156	HRC	HRC	-0.771449	1.31405	12.2717	0.000459884	0.0541079
74	ENSSSCG00000007145	ADAM33	ADAM33	-0.766997	3.31838	15.3716	8.83067e-05	0.0152925
90	ENSSSCG00000023710	REEP1	REEP1	-0.766776	3.04177	13.9548	0.000187256	0.0270023
86	ENSSSCG00000015796	PDLIM3	PDLIM3	-0.760564	4.12303	14.3751	0.000149769	0.0226012
96	ENSSSCG00000010190	ACTA1	ACTA1	-0.746452	2.91872	13.2731	0.000269236	0.0361255
112	ENSSSCG00000029613	SYNM	SYNM	-0.743903	6.32521	12.2277	0.000470859	0.0545608
99	ENSSSCG00000011379	KLHDC8B	KLHDC8B	-0.737675	2.61907	13.1701	0.000284458	0.0372899
104	ENSSSCG00000010728	CPXM2	CPXM2	-0.711618	4.1992	12.7636	0.000353426	0.0437532
105	ENSSSCG00000004570	TPM1	TPM1	-0.69504	7.12985	12.7606	0.00035399	0.0437532
103	ENSSSCG00000010511			0.693217	3.19657	12.7755	0.000351184	0.0437532
80	ENSSSCG00000022261		TRIM31	0.719862	5.3476	14.7799	0.000120816	0.0195994
87	ENSSSCG00000017755	NOS2	NOS2	0.724318	4.50586	14.3092	0.000155103	0.0231372
83	ENSSSCG00000016810	PDZD2	PDZD2	0.737831	2.99035	14.5942	0.000133323	0.0208465
73	ENSSSCG00000009817	P2RX7	P2RX7	0.747247	4.00799	15.3983	8.7066e-05	0.0152925
111	ENSSSCG00000011801	HRG	HRG	0.775937	0.999678	12.26	0.000462781	0.0541079
91	ENSSSCG00000004676	DUOXA2	DUOXA2	0.79517	1.47824	13.6939	0.000215157	0.0304195
55	ENSSSCG00000007387		PI3	0.833128	5.91234	18.2965	1.89059e-05	0.0044611
109	ENSSSCG00000021572			0.839337	0.0907119	12.3085	0.000450899	0.0536859
101	ENSSSCG00000028113		CAPZA2	0.843781	0.268616	12.8744	0.000333101	0.0428018
108	ENSSSCG00000011450	ITIH1	ITIH1	0.846076	0.130898	12.5307	0.000400319	0.048105
92	ENSSSCG00000021869		TFF1	0.851069	0.819714	13.6896	0.000215641	0.0304195
94	ENSSSCG00000010780	CYP2E1	CYP2E1	0.887371	0.140363	13.5714	0.000229652	0.0317066
69	ENSSSCG00000023686	TTR	TTR	0.888579	1.17819	15.8758	6.76376e-05	0.0127217
102	ENSSSCG00000027609	GC	GC	0.888744	-0.0929544	12.8458	0.000338239	0.0430359
76	ENSSSCG00000023612	ACE3		0.892191	0.556285	15.2681	9.32806e-05	0.0159289
45	ENSSSCG00000001099	CMAH		0.903538	4.54507	22.9185	1.69017e-06	0.000487445
51	ENSSSCG00000026333	GTSF1	GTSF1	0.944288	1.73116	19.5461	9.82008e-06	0.00249892
100	ENSSSCG00000002487	SERPINA3-2	SERPINA3	0.95021	-0.407683	13.0858	0.000297536	0.0386143
89	ENSSSCG00000015493	SERPINC1	SERPINC1	0.966542	-0.368409	14.0009	0.000182719	0.0266441
49	ENSSSCG00000011799	AHSG	AHSG	0.969534	1.11582	19.8159	8.52697e-06	0.0022532
81	ENSSSCG00000004001	A1BG	A1BG	0.986755	-0.306742	14.7237	0.00012447	0.0199428
64	ENSSSCG00000002055			1.01368	0.0360446	16.95	3.83781e-05	0.00778235
30	ENSSSCG00000008948	ALB	ALB	1.05536	5.00295	26.5468	2.5723e-07	0.000111278
41	ENSSSCG00000002483		SERPINA3	1.1133	0.551628	23.3535	1.34798e-06	0.000426686
17	ENSSSCG00000000492	LYZ	LYZ	1.12707	9.27728	34.8938	3.4818e-09	2.65805e-06
19	ENSSSCG00000030901	BTNL6		1.13309	2.91619	33.4155	7.44298e-09	5.08395e-06
22	ENSSSCG00000029714	BPIFB2	BPIFB2	1.17354	1.5517	29.3165	6.1469e-08	3.3866e-05
28	ENSSSCG00000008994	RBM46	RBM46	1.18963	0.630269	27.8516	1.30984e-07	6.0474e-05
25	ENSSSCG00000010800	B3GALT2	B3GALT2	1.31748	1.84843	29.1957	6.54249e-08	3.39634e-05
11	ENSSSCG00000012835		MUC6	1.39252	3.4229	37.7939	7.86291e-10	9.2768e-07
9	ENSSSCG00000022966	GKN3	AC097495.1	1.42216	6.015	40.2283	2.25946e-10	3.25814e-07
27	ENSSSCG00000025784	CDH4	CDH4	1.44671	-0.382578	28.2763	1.05178e-07	5.05554e-05
7	ENSSSCG00000023383		PIGS	1.62384	0.587401	44.651	2.35482e-11	3.98134e-08
6	ENSSSCG00000013236	MYBPC3	MYBPC3	1.64605	0.792909	45.8581	1.27138e-11	2.75e-08
1	ENSSSCG00000006114	CU207250.1	S100A16	2.49881	1.26244	101.323	7.81294e-24	1.01396e-19
16	ENSSSCG00000003494	PLA2G2A	PLA2G2A	2.87101	4.90695	34.9255	3.42568e-09	2.65805e-06
