# Supplementary material for: Integrative approach using liver and duodenum RNA-Seq data identifies candidate genes and pathways associated with feed efficiency in pigs
Source: Sci Rep. 2018 Jan 11;8:558. doi: 10.1038/s41598-017-19072-5 (PMC5764994; doi:10.1038/s41598-017-19072-5)
Supplement: Supplementary file 3 — Suplementary Table S2 [file 41598_2017_19072_MOESM3_ESM.xls]

## Sheet: Feuil2
DE Liver	Tissue		DE duodenum	Tissue
ADCY4	muscle, liver, adipose		B3GALT2	adipose
HRH1	adipose		BVES	muscle, adipose
PYY	adipose		CRABP1	liver
SLPI	muscle, liver		CRYAB	adipose
TMEM44	adipose		HAND1	adipose
			KCNA1	adipose
			KLHDC8B	muscle
			LYZ	muscle
			NEXN	muscle
			NOS2	muscle
			PDZD2	muscle, adipose
			POPDC2	muscle
			PYGM	muscle
			SMTN	adipose
			ZFHX4	liver,adipose
