# Supplementary material for: Integrative approach using liver and duodenum RNA-Seq data identifies candidate genes and pathways associated with feed efficiency in pigs
Source: Sci Rep. 2018 Jan 11;8:558. doi: 10.1038/s41598-017-19072-5 (PMC5764994; doi:10.1038/s41598-017-19072-5)
Supplement: Supplementary file 4 — Suplementary Table S3 [file 41598_2017_19072_MOESM4_ESM.xls]

## Sheet: Sheet0
Ingenuity Canonical Pathways	-log(p-value)	Ratio	Molecules	Tissue
LXR/RXR Activation	6.41	0.0579	ALB,TTR,LYZ,AHSG,NOS2,GC,A1BG	duodenum
ILK Signaling	6.1	0.0408	MYL9,LIMS2,FLNC,ACTN2,ACTG2,NOS2,ACTC1,ACTA1	duodenum
Calcium Signaling	5.27	0.0391	MYL9,CASQ1,TPM1,TPM2,PNCK,ACTC1,ACTA1	duodenum
Caveolar-mediated Endocytosis Signaling	5.13	0.0704	ALB,FLNC,ACTG2,ACTC1,ACTA1	duodenum
FXR/RXR Activation	3.93	0.0397	ALB,TTR,AHSG,GC,A1BG	duodenum
Remodeling of Epithelial Adherens Junctions	3.86	0.058	ACTN2,ACTG2,ACTC1,ACTA1	duodenum
MSP-RON Signaling Pathway	3.79	0.0556	ACTG2,NOS2,ACTC1,ACTA1	duodenum
Epithelial Adherens Junction Signaling	3.63	0.0342	MYL9,ACTN2,ACTG2,ACTC1,ACTA1	duodenum
Signaling by Rho Family GTPases	3.44	0.0242	MYL9,CDH4,ACTG2,DES,ACTC1,ACTA1	duodenum
Regulation of Actin-based Motility by Rho	3.42	0.0444	MYL9,ACTG2,ACTC1,ACTA1	duodenum
Acute Phase Response Signaling	3.33	0.0294	ALB,TTR,AHSG,HRG,CRABP1	duodenum
Mechanisms of Viral Exit from Host Cells	3.3	0.0732	ACTG2,ACTC1,ACTA1	duodenum
RhoGDI Signaling	3.29	0.0289	MYL9,CDH4,ACTG2,ACTC1,ACTA1	duodenum
Sertoli Cell-Sertoli Cell Junction Signaling	3.23	0.0281	ACTN2,ACTG2,NOS2,ACTC1,ACTA1	duodenum
Virus Entry via Endocytic Pathways	3.21	0.0392	FLNC,ACTG2,ACTC1,ACTA1	duodenum
VEGF Signaling	3.2	0.0388	ACTN2,ACTG2,ACTC1,ACTA1	duodenum
Paxillin Signaling	3.04	0.0354	ACTN2,ACTG2,ACTC1,ACTA1	duodenum
Glycogen Degradation II	3.04	0.167	PYGM,PGM5	duodenum
Clathrin-mediated Endocytosis Signaling	3.02	0.0251	ALB,LYZ,ACTG2,ACTC1,ACTA1	duodenum
Glycogen Degradation III	2.9	0.143	PYGM,PGM5	duodenum
RhoA Signaling	2.89	0.0323	MYL9,ACTG2,ACTC1,ACTA1	duodenum
Integrin Signaling	2.83	0.0228	MYL9,ACTN2,ACTG2,ACTC1,ACTA1	duodenum
Cellular Effects of Sildenafil (Viagra)	2.81	0.0305	MYL9,ACTG2,ACTC1,ACTA1	duodenum
Actin Cytoskeleton Signaling	2.76	0.022	MYL9,ACTN2,ACTG2,ACTC1,ACTA1	duodenum
Agrin Interactions at Neuromuscular Junction	2.64	0.0435	ACTG2,ACTC1,ACTA1	duodenum
Tight Junction Signaling	2.43	0.024	MYL9,ACTG2,ACTC1,ACTA1	duodenum
Bupropion Degradation	2.4	0.08	CYP1A1,CYP2E1	duodenum
Germ Cell-Sertoli Cell Junction Signaling	2.37	0.0231	ACTN2,ACTG2,ACTC1,ACTA1	duodenum
Acetone Degradation I (to Methylglyoxal)	2.33	0.0741	CYP1A1,CYP2E1	duodenum
Crosstalk between Dendritic Cells and Natural Killer Cells	2.33	0.0337	ACTG2,ACTC1,ACTA1	duodenum
Fcγ Receptor-mediated Phagocytosis in Macrophages and Monocytes	2.27	0.0323	ACTG2,ACTC1,ACTA1	duodenum
Death Receptor Signaling	2.27	0.0323	ACTG2,ACTC1,ACTA1	duodenum
Endothelin-1 Signaling	2.23	0.0211	MAPK4,CASQ1,NOS2,PLA2G2A	duodenum
Agranulocyte Adhesion and Diapedesis	2.22	0.0209	MYL9,ACTG2,ACTC1,ACTA1	duodenum
NRF2-mediated Oxidative Stress Response	2.2	0.0207	HSPB8,ACTG2,ACTC1,ACTA1	duodenum
FAK Signaling	2.2	0.0303	ACTG2,ACTC1,ACTA1	duodenum
Leukocyte Extravasation Signaling	2.07	0.019	ACTN2,ACTG2,ACTC1,ACTA1	duodenum
Estrogen Biosynthesis	2.02	0.0513	CYP1A1,CYP2E1	duodenum
MIF Regulation of Innate Immunity	1.94	0.0465	NOS2,PLA2G2A	duodenum
Atherosclerosis Signaling	1.9	0.0236	ALB,LYZ,PLA2G2A	duodenum
Nicotine Degradation III	1.75	0.037	CYP1A1,CYP2E1	duodenum
IL-12 Signaling and Production in Macrophages	1.74	0.0205	ALB,LYZ,NOS2	duodenum
Citrulline-Nitric Oxide Cycle	1.73	0.2	NOS2	duodenum
Melatonin Degradation I	1.62	0.0317	CYP1A1,CYP2E1	duodenum
Nicotine Degradation II	1.62	0.0317	CYP1A1,CYP2E1	duodenum
Tec Kinase Signaling	1.57	0.0176	ACTG2,ACTC1,ACTA1	duodenum
Gap Junction Signaling	1.56	0.0175	ACTG2,ACTC1,ACTA1	duodenum
Superpathway of Melatonin Degradation	1.56	0.0294	CYP1A1,CYP2E1	duodenum
Sphingomyelin Metabolism	1.52	0.125	ENPP7	duodenum
GDP-glucose Biosynthesis	1.47	0.111	PGM5	duodenum
Glucose and Glucose-1-phosphate Degradation	1.43	0.1	PGM5	duodenum
Pregnenolone Biosynthesis	1.43	0.1	CYP2E1	duodenum
Production of Nitric Oxide and Reactive Oxygen Species in Macrophages	1.43	0.0155	ALB,LYZ,NOS2	duodenum
Osteoarthritis Pathway	1.34	0.0143	CASQ1,NOS2,P2RX7	duodenum
Histidine Degradation VI	1.32	0.0769	CYP2E1	duodenum
LXR/RXR Activation	3.11	0.0248	APOA4,SAA1,SAA4	liver
FXR/RXR Activation	3.06	0.0238	APOA4,SAA1,SAA4	liver
Nicotine Degradation II	2.4	0.0317	FMO2,CYP4X1	liver
GPCR-Mediated Integration of Enteroendocrine Signaling Exemplified by an L Cell	2.27	0.0274	ADCY4,PYY	liver
GPCR-Mediated Nutrient Sensing in Enteroendocrine Cells	2.13	0.0233	ADCY4,PYY	liver
Pregnenolone Biosynthesis	1.83	0.1	CYP26B1	liver
Atherosclerosis Signaling	1.81	0.0157	APOA4,SAA4	liver
Histidine Degradation VI	1.71	0.0769	CYP26B1	liver
IL-12 Signaling and Production in Macrophages	1.7	0.0137	APOA4,SAA4	liver
Ubiquinol-10 Biosynthesis (Eukaryotic)	1.6	0.0588	CYP26B1	liver
Acute Phase Response Signaling	1.57	0.0118	SAA1,SAA4	liver
Production of Nitric Oxide and Reactive Oxygen Species in Macrophages	1.47	0.0103	APOA4,SAA4	liver
Clathrin-mediated Endocytosis Signaling	1.45	0.0101	APOA4,SAA4	liver
Bupropion Degradation	1.43	0.04	CYP4X1	liver
Acetone Degradation I (to Methylglyoxal)	1.4	0.037	CYP4X1	liver
