# Supplementary material for: Integrative approach using liver and duodenum RNA-Seq data identifies candidate genes and pathways associated with feed efficiency in pigs
Source: Sci Rep. 2018 Jan 11;8:558. doi: 10.1038/s41598-017-19072-5 (PMC5764994; doi:10.1038/s41598-017-19072-5)
Supplement: Supplementary file 5 — Suplementary Table S4 [file 41598_2017_19072_MOESM5_ESM.xls]

## Sheet: Gene module members Liver
purple	midnightblue	lightgreen	darkred	turquoise	red	red	lightcyan	pink	brown	lightyellow	salmon	tan	darkgreen	black	cyan	greenyellow	yellow	grey60	blue	magenta	royalblue	grey
ENSSSCG00000000034	ENSSSCG00000000080	ENSSSCG00000000080	ENSSSCG00000001727	ENSSSCG00000000002	ENSSSCG00000000010	ENSSSCG00000000010	ENSSSCG00000000062	ENSSSCG00000000423	ENSSSCG00000000004	ENSSSCG00000000405	ENSSSCG00000000105	ENSSSCG00000000020	ENSSSCG00000000297	ENSSSCG00000000157	ENSSSCG00000000161	ENSSSCG00000000061	ENSSSCG00000000107	ENSSSCG00000000095	ENSSSCG00000000022	ENSSSCG00000000006	ENSSSCG00000000108	ENSSSCG00000000001
ENSSSCG00000000094	ENSSSCG00000000120	ENSSSCG00000000120	ENSSSCG00000002015	ENSSSCG00000000003	ENSSSCG00000000019	ENSSSCG00000000019	ENSSSCG00000000206	ENSSSCG00000000572	ENSSSCG00000000036	ENSSSCG00000000492	ENSSSCG00000000684	ENSSSCG00000000164	ENSSSCG00000000773	ENSSSCG00000000171	ENSSSCG00000000299	ENSSSCG00000000399	ENSSSCG00000000181	ENSSSCG00000000175	ENSSSCG00000000039	ENSSSCG00000000060	ENSSSCG00000000619	ENSSSCG00000000014
ENSSSCG00000000096	ENSSSCG00000000152	ENSSSCG00000000152	ENSSSCG00000002778	ENSSSCG00000000005	ENSSSCG00000000035	ENSSSCG00000000035	ENSSSCG00000000363	ENSSSCG00000000587	ENSSSCG00000000075	ENSSSCG00000000536	ENSSSCG00000000849	ENSSSCG00000000416	ENSSSCG00000001095	ENSSSCG00000000233	ENSSSCG00000000547	ENSSSCG00000000442	ENSSSCG00000000199	ENSSSCG00000000393	ENSSSCG00000000068	ENSSSCG00000000091	ENSSSCG00000001556	ENSSSCG00000000028
ENSSSCG00000000472	ENSSSCG00000000257	ENSSSCG00000000257	ENSSSCG00000003784	ENSSSCG00000000007	ENSSSCG00000000037	ENSSSCG00000000037	ENSSSCG00000001068	ENSSSCG00000000625	ENSSSCG00000000076	ENSSSCG00000000912	ENSSSCG00000000981	ENSSSCG00000000869	ENSSSCG00000001440	ENSSSCG00000000291	ENSSSCG00000000563	ENSSSCG00000000576	ENSSSCG00000000234	ENSSSCG00000000431	ENSSSCG00000000071	ENSSSCG00000000156	ENSSSCG00000001582	ENSSSCG00000000047
ENSSSCG00000000509	ENSSSCG00000000370	ENSSSCG00000000370	ENSSSCG00000004830	ENSSSCG00000000018	ENSSSCG00000000050	ENSSSCG00000000050	ENSSSCG00000001657	ENSSSCG00000000737	ENSSSCG00000000079	ENSSSCG00000001033	ENSSSCG00000001022	ENSSSCG00000000870	ENSSSCG00000001550	ENSSSCG00000000403	ENSSSCG00000000611	ENSSSCG00000000709	ENSSSCG00000000242	ENSSSCG00000001680	ENSSSCG00000000104	ENSSSCG00000000166	ENSSSCG00000002654	ENSSSCG00000000067
ENSSSCG00000000520	ENSSSCG00000000906	ENSSSCG00000000906	ENSSSCG00000005987	ENSSSCG00000000021	ENSSSCG00000000078	ENSSSCG00000000078	ENSSSCG00000001921	ENSSSCG00000000739	ENSSSCG00000000195	ENSSSCG00000001478	ENSSSCG00000001427	ENSSSCG00000001518	ENSSSCG00000004008	ENSSSCG00000000436	ENSSSCG00000000662	ENSSSCG00000000742	ENSSSCG00000000246	ENSSSCG00000001880	ENSSSCG00000000132	ENSSSCG00000000202	ENSSSCG00000002714	ENSSSCG00000000118
ENSSSCG00000000645	ENSSSCG00000001398	ENSSSCG00000001398	ENSSSCG00000006115	ENSSSCG00000000024	ENSSSCG00000000110	ENSSSCG00000000110	ENSSSCG00000003376	ENSSSCG00000000840	ENSSSCG00000000385	ENSSSCG00000002758	ENSSSCG00000001595	ENSSSCG00000001783	ENSSSCG00000004202	ENSSSCG00000000443	ENSSSCG00000000908	ENSSSCG00000001638	ENSSSCG00000000406	ENSSSCG00000002523	ENSSSCG00000000136	ENSSSCG00000000260	ENSSSCG00000002720	ENSSSCG00000000130
ENSSSCG00000000779	ENSSSCG00000001455	ENSSSCG00000001455	ENSSSCG00000006251	ENSSSCG00000000025	ENSSSCG00000000111	ENSSSCG00000000111	ENSSSCG00000003603	ENSSSCG00000001048	ENSSSCG00000000477	ENSSSCG00000002932	ENSSSCG00000001630	ENSSSCG00000001860	ENSSSCG00000004282	ENSSSCG00000000519	ENSSSCG00000000998	ENSSSCG00000001844	ENSSSCG00000000455	ENSSSCG00000002718	ENSSSCG00000000142	ENSSSCG00000000757	ENSSSCG00000004091	ENSSSCG00000000148
ENSSSCG00000000921	ENSSSCG00000001456	ENSSSCG00000001456	ENSSSCG00000007930	ENSSSCG00000000031	ENSSSCG00000000190	ENSSSCG00000000190	ENSSSCG00000003862	ENSSSCG00000001094	ENSSSCG00000000510	ENSSSCG00000003775	ENSSSCG00000001746	ENSSSCG00000002247	ENSSSCG00000004703	ENSSSCG00000000633	ENSSSCG00000001024	ENSSSCG00000001849	ENSSSCG00000000500	ENSSSCG00000002774	ENSSSCG00000000155	ENSSSCG00000000807	ENSSSCG00000004291	ENSSSCG00000000151
ENSSSCG00000000926	ENSSSCG00000001499	ENSSSCG00000001499	ENSSSCG00000008203	ENSSSCG00000000033	ENSSSCG00000000204	ENSSSCG00000000204	ENSSSCG00000003975	ENSSSCG00000001409	ENSSSCG00000000512	ENSSSCG00000003902	ENSSSCG00000001757	ENSSSCG00000002397	ENSSSCG00000005250	ENSSSCG00000000639	ENSSSCG00000001030	ENSSSCG00000001946	ENSSSCG00000000545	ENSSSCG00000002895	ENSSSCG00000000160	ENSSSCG00000000978	ENSSSCG00000004509	ENSSSCG00000000198
ENSSSCG00000001075	ENSSSCG00000001867	ENSSSCG00000001867	ENSSSCG00000008213	ENSSSCG00000000038	ENSSSCG00000000209	ENSSSCG00000000209	ENSSSCG00000004223	ENSSSCG00000001485	ENSSSCG00000000530	ENSSSCG00000004220	ENSSSCG00000002280	ENSSSCG00000002504	ENSSSCG00000006409	ENSSSCG00000000640	ENSSSCG00000001085	ENSSSCG00000001984	ENSSSCG00000000554	ENSSSCG00000003021	ENSSSCG00000000167	ENSSSCG00000001004	ENSSSCG00000004601	ENSSSCG00000000217
ENSSSCG00000001515	ENSSSCG00000001934	ENSSSCG00000001934	ENSSSCG00000008241	ENSSSCG00000000042	ENSSSCG00000000366	ENSSSCG00000000366	ENSSSCG00000004336	ENSSSCG00000001588	ENSSSCG00000000549	ENSSSCG00000004529	ENSSSCG00000002935	ENSSSCG00000002545	ENSSSCG00000006463	ENSSSCG00000000699	ENSSSCG00000001617	ENSSSCG00000002007	ENSSSCG00000000653	ENSSSCG00000003101	ENSSSCG00000000169	ENSSSCG00000001045	ENSSSCG00000006360	ENSSSCG00000000265
ENSSSCG00000001579	ENSSSCG00000001978	ENSSSCG00000001978	ENSSSCG00000008242	ENSSSCG00000000045	ENSSSCG00000000368	ENSSSCG00000000368	ENSSSCG00000004425	ENSSSCG00000001779	ENSSSCG00000000552	ENSSSCG00000004602	ENSSSCG00000003111	ENSSSCG00000002723	ENSSSCG00000006688	ENSSSCG00000000745	ENSSSCG00000001761	ENSSSCG00000002012	ENSSSCG00000000656	ENSSSCG00000003205	ENSSSCG00000000170	ENSSSCG00000001050	ENSSSCG00000006361	ENSSSCG00000000274
ENSSSCG00000001584	ENSSSCG00000002525	ENSSSCG00000002525	ENSSSCG00000009932	ENSSSCG00000000046	ENSSSCG00000000453	ENSSSCG00000000453	ENSSSCG00000004803	ENSSSCG00000001956	ENSSSCG00000000553	ENSSSCG00000004999	ENSSSCG00000003226	ENSSSCG00000002729	ENSSSCG00000006932	ENSSSCG00000000749	ENSSSCG00000001920	ENSSSCG00000002041	ENSSSCG00000000723	ENSSSCG00000003488	ENSSSCG00000000215	ENSSSCG00000001392	ENSSSCG00000006652	ENSSSCG00000000277
ENSSSCG00000001708	ENSSSCG00000002806	ENSSSCG00000002806	ENSSSCG00000011683	ENSSSCG00000000058	ENSSSCG00000000496	ENSSSCG00000000496	ENSSSCG00000004822	ENSSSCG00000002245	ENSSSCG00000000579	ENSSSCG00000005052	ENSSSCG00000003395	ENSSSCG00000002756	ENSSSCG00000007470	ENSSSCG00000000848	ENSSSCG00000002021	ENSSSCG00000002265	ENSSSCG00000000727	ENSSSCG00000003624	ENSSSCG00000000254	ENSSSCG00000001838	ENSSSCG00000006809	ENSSSCG00000000288
ENSSSCG00000001776	ENSSSCG00000002865	ENSSSCG00000002865	ENSSSCG00000011889	ENSSSCG00000000059	ENSSSCG00000000613	ENSSSCG00000000613	ENSSSCG00000004961	ENSSSCG00000002298	ENSSSCG00000000580	ENSSSCG00000005346	ENSSSCG00000003497	ENSSSCG00000002769	ENSSSCG00000008982	ENSSSCG00000000857	ENSSSCG00000002921	ENSSSCG00000002349	ENSSSCG00000000810	ENSSSCG00000003684	ENSSSCG00000000272	ENSSSCG00000001925	ENSSSCG00000007133	ENSSSCG00000000382
ENSSSCG00000001825	ENSSSCG00000002962	ENSSSCG00000002962	ENSSSCG00000012634	ENSSSCG00000000063	ENSSSCG00000000665	ENSSSCG00000000665	ENSSSCG00000004968	ENSSSCG00000002440	ENSSSCG00000000584	ENSSSCG00000005368	ENSSSCG00000003505	ENSSSCG00000002826	ENSSSCG00000009444	ENSSSCG00000000892	ENSSSCG00000003393	ENSSSCG00000002455	ENSSSCG00000000842	ENSSSCG00000003697	ENSSSCG00000000278	ENSSSCG00000002022	ENSSSCG00000007253	ENSSSCG00000000398
ENSSSCG00000001924	ENSSSCG00000003022	ENSSSCG00000003022	ENSSSCG00000013900	ENSSSCG00000000064	ENSSSCG00000000672	ENSSSCG00000000672	ENSSSCG00000005387	ENSSSCG00000002707	ENSSSCG00000000647	ENSSSCG00000005443	ENSSSCG00000003578	ENSSSCG00000003413	ENSSSCG00000010298	ENSSSCG00000000999	ENSSSCG00000003645	ENSSSCG00000002494	ENSSSCG00000000847	ENSSSCG00000003777	ENSSSCG00000000295	ENSSSCG00000002258	ENSSSCG00000007700	ENSSSCG00000000414
ENSSSCG00000001947	ENSSSCG00000003103	ENSSSCG00000003103	ENSSSCG00000014049	ENSSSCG00000000066	ENSSSCG00000000728	ENSSSCG00000000728	ENSSSCG00000005455	ENSSSCG00000002760	ENSSSCG00000000660	ENSSSCG00000005983	ENSSSCG00000003592	ENSSSCG00000003558	ENSSSCG00000010477	ENSSSCG00000001009	ENSSSCG00000003868	ENSSSCG00000002515	ENSSSCG00000000910	ENSSSCG00000003941	ENSSSCG00000000376	ENSSSCG00000002408	ENSSSCG00000007705	ENSSSCG00000000419
ENSSSCG00000002023	ENSSSCG00000003361	ENSSSCG00000003361	ENSSSCG00000014310	ENSSSCG00000000072	ENSSSCG00000000900	ENSSSCG00000000900	ENSSSCG00000005487	ENSSSCG00000003371	ENSSSCG00000000751	ENSSSCG00000006840	ENSSSCG00000003667	ENSSSCG00000003642	ENSSSCG00000011663	ENSSSCG00000001027	ENSSSCG00000003973	ENSSSCG00000002558	ENSSSCG00000000914	ENSSSCG00000003986	ENSSSCG00000000386	ENSSSCG00000002431	ENSSSCG00000007954	ENSSSCG00000000475
ENSSSCG00000002266	ENSSSCG00000003727	ENSSSCG00000003727	ENSSSCG00000015711	ENSSSCG00000000073	ENSSSCG00000000907	ENSSSCG00000000907	ENSSSCG00000005501	ENSSSCG00000003454	ENSSSCG00000000793	ENSSSCG00000007095	ENSSSCG00000003721	ENSSSCG00000003833	ENSSSCG00000012018	ENSSSCG00000001039	ENSSSCG00000004179	ENSSSCG00000002620	ENSSSCG00000001006	ENSSSCG00000004218	ENSSSCG00000000396	ENSSSCG00000002621	ENSSSCG00000008443	ENSSSCG00000000601
ENSSSCG00000002287	ENSSSCG00000003848	ENSSSCG00000003848	ENSSSCG00000015733	ENSSSCG00000000077	ENSSSCG00000000961	ENSSSCG00000000961	ENSSSCG00000005699	ENSSSCG00000003561	ENSSSCG00000000798	ENSSSCG00000008138	ENSSSCG00000003877	ENSSSCG00000003917	ENSSSCG00000012147	ENSSSCG00000001347	ENSSSCG00000004342	ENSSSCG00000002712	ENSSSCG00000001042	ENSSSCG00000004245	ENSSSCG00000000413	ENSSSCG00000002715	ENSSSCG00000009774	ENSSSCG00000000623
ENSSSCG00000002333	ENSSSCG00000003972	ENSSSCG00000003972	ENSSSCG00000016301	ENSSSCG00000000083	ENSSSCG00000001064	ENSSSCG00000001064	ENSSSCG00000005751	ENSSSCG00000003591	ENSSSCG00000000799	ENSSSCG00000008307	ENSSSCG00000004109	ENSSSCG00000004081	ENSSSCG00000012233	ENSSSCG00000001419	ENSSSCG00000004394	ENSSSCG00000002752	ENSSSCG00000001046	ENSSSCG00000004516	ENSSSCG00000000449	ENSSSCG00000002734	ENSSSCG00000009832	ENSSSCG00000000641
ENSSSCG00000002354	ENSSSCG00000004058	ENSSSCG00000004058	ENSSSCG00000016510	ENSSSCG00000000084	ENSSSCG00000001379	ENSSSCG00000001379	ENSSSCG00000006034	ENSSSCG00000003631	ENSSSCG00000000800	ENSSSCG00000008404	ENSSSCG00000004127	ENSSSCG00000004103	ENSSSCG00000013338	ENSSSCG00000001426	ENSSSCG00000004586	ENSSSCG00000002804	ENSSSCG00000001052	ENSSSCG00000004518	ENSSSCG00000000456	ENSSSCG00000002867	ENSSSCG00000010466	ENSSSCG00000000643
ENSSSCG00000002374	ENSSSCG00000004779	ENSSSCG00000004779	ENSSSCG00000016829	ENSSSCG00000000087	ENSSSCG00000001420	ENSSSCG00000001420	ENSSSCG00000006345	ENSSSCG00000003792	ENSSSCG00000000806	ENSSSCG00000008593	ENSSSCG00000004215	ENSSSCG00000004329	ENSSSCG00000013973	ENSSSCG00000001471	ENSSSCG00000004598	ENSSSCG00000002852	ENSSSCG00000001079	ENSSSCG00000004675	ENSSSCG00000000466	ENSSSCG00000003107	ENSSSCG00000010613	ENSSSCG00000000648
ENSSSCG00000002379	ENSSSCG00000005312	ENSSSCG00000005312	ENSSSCG00000017778	ENSSSCG00000000089	ENSSSCG00000001433	ENSSSCG00000001433	ENSSSCG00000006546	ENSSSCG00000003950	ENSSSCG00000000846	ENSSSCG00000008637	ENSSSCG00000004225	ENSSSCG00000004456	ENSSSCG00000014055	ENSSSCG00000001544	ENSSSCG00000004826	ENSSSCG00000002853	ENSSSCG00000001137	ENSSSCG00000004724	ENSSSCG00000000469	ENSSSCG00000003113	ENSSSCG00000010620	ENSSSCG00000000663
ENSSSCG00000002481	ENSSSCG00000005367	ENSSSCG00000005367	ENSSSCG00000018065	ENSSSCG00000000090	ENSSSCG00000001653	ENSSSCG00000001653	ENSSSCG00000007369	ENSSSCG00000004018	ENSSSCG00000000860	ENSSSCG00000008978	ENSSSCG00000004242	ENSSSCG00000004863	ENSSSCG00000014235	ENSSSCG00000001560	ENSSSCG00000004896	ENSSSCG00000002887	ENSSSCG00000001138	ENSSSCG00000005303	ENSSSCG00000000473	ENSSSCG00000003137	ENSSSCG00000010738	ENSSSCG00000000707
ENSSSCG00000002841	ENSSSCG00000005654	ENSSSCG00000005654	ENSSSCG00000018067	ENSSSCG00000000093	ENSSSCG00000001700	ENSSSCG00000001700	ENSSSCG00000007463	ENSSSCG00000004020	ENSSSCG00000000877	ENSSSCG00000009094	ENSSSCG00000004444	ENSSSCG00000004937	ENSSSCG00000014580	ENSSSCG00000001573	ENSSSCG00000005126	ENSSSCG00000003140	ENSSSCG00000001219	ENSSSCG00000006168	ENSSSCG00000000487	ENSSSCG00000003326	ENSSSCG00000011482	ENSSSCG00000000720
ENSSSCG00000003491	ENSSSCG00000006218	ENSSSCG00000006218	ENSSSCG00000018069	ENSSSCG00000000097	ENSSSCG00000001848	ENSSSCG00000001848	ENSSSCG00000007574	ENSSSCG00000004022	ENSSSCG00000000878	ENSSSCG00000009113	ENSSSCG00000004621	ENSSSCG00000004943	ENSSSCG00000014844	ENSSSCG00000001577	ENSSSCG00000005227	ENSSSCG00000003392	ENSSSCG00000001228	ENSSSCG00000006236	ENSSSCG00000000488	ENSSSCG00000003404	ENSSSCG00000011643	ENSSSCG00000000738
ENSSSCG00000003512	ENSSSCG00000006378	ENSSSCG00000006378	ENSSSCG00000018075	ENSSSCG00000000114	ENSSSCG00000001885	ENSSSCG00000001885	ENSSSCG00000007575	ENSSSCG00000004063	ENSSSCG00000000902	ENSSSCG00000009173	ENSSSCG00000004661	ENSSSCG00000004959	ENSSSCG00000015065	ENSSSCG00000001639	ENSSSCG00000005704	ENSSSCG00000003551	ENSSSCG00000001539	ENSSSCG00000006461	ENSSSCG00000000493	ENSSSCG00000003467	ENSSSCG00000012008	ENSSSCG00000000802
ENSSSCG00000003672	ENSSSCG00000006379	ENSSSCG00000006379	ENSSSCG00000018078	ENSSSCG00000000116	ENSSSCG00000001901	ENSSSCG00000001901	ENSSSCG00000008029	ENSSSCG00000004190	ENSSSCG00000000911	ENSSSCG00000009792	ENSSSCG00000004700	ENSSSCG00000005222	ENSSSCG00000015352	ENSSSCG00000001782	ENSSSCG00000006045	ENSSSCG00000003649	ENSSSCG00000001563	ENSSSCG00000006568	ENSSSCG00000000504	ENSSSCG00000003641	ENSSSCG00000012138	ENSSSCG00000000814
ENSSSCG00000003682	ENSSSCG00000006382	ENSSSCG00000006382	ENSSSCG00000018080	ENSSSCG00000000119	ENSSSCG00000001906	ENSSSCG00000001906	ENSSSCG00000008072	ENSSSCG00000004238	ENSSSCG00000000925	ENSSSCG00000009975	ENSSSCG00000004870	ENSSSCG00000005292	ENSSSCG00000015353	ENSSSCG00000001785	ENSSSCG00000006048	ENSSSCG00000003989	ENSSSCG00000001564	ENSSSCG00000006621	ENSSSCG00000000508	ENSSSCG00000003718	ENSSSCG00000012199	ENSSSCG00000000856
ENSSSCG00000003755	ENSSSCG00000006495	ENSSSCG00000006495	ENSSSCG00000018081	ENSSSCG00000000121	ENSSSCG00000001913	ENSSSCG00000001913	ENSSSCG00000008294	ENSSSCG00000004272	ENSSSCG00000000959	ENSSSCG00000010311	ENSSSCG00000004907	ENSSSCG00000005305	ENSSSCG00000016442	ENSSSCG00000001805	ENSSSCG00000006141	ENSSSCG00000004065	ENSSSCG00000001701	ENSSSCG00000006626	ENSSSCG00000000511	ENSSSCG00000003971	ENSSSCG00000012637	ENSSSCG00000000896
ENSSSCG00000003787	ENSSSCG00000006502	ENSSSCG00000006502	ENSSSCG00000018082	ENSSSCG00000000125	ENSSSCG00000001983	ENSSSCG00000001983	ENSSSCG00000008314	ENSSSCG00000004331	ENSSSCG00000000975	ENSSSCG00000010457	ENSSSCG00000005195	ENSSSCG00000005479	ENSSSCG00000017280	ENSSSCG00000001817	ENSSSCG00000006185	ENSSSCG00000004093	ENSSSCG00000001703	ENSSSCG00000006648	ENSSSCG00000000515	ENSSSCG00000004130	ENSSSCG00000012653	ENSSSCG00000000938
ENSSSCG00000003791	ENSSSCG00000006736	ENSSSCG00000006736	ENSSSCG00000018084	ENSSSCG00000000133	ENSSSCG00000001985	ENSSSCG00000001985	ENSSSCG00000008397	ENSSSCG00000004353	ENSSSCG00000000985	ENSSSCG00000010471	ENSSSCG00000005317	ENSSSCG00000005586	ENSSSCG00000017459	ENSSSCG00000001865	ENSSSCG00000006214	ENSSSCG00000004388	ENSSSCG00000001731	ENSSSCG00000006687	ENSSSCG00000000522	ENSSSCG00000004150	ENSSSCG00000013360	ENSSSCG00000000950
ENSSSCG00000003981	ENSSSCG00000006861	ENSSSCG00000006861	ENSSSCG00000018086	ENSSSCG00000000134	ENSSSCG00000001997	ENSSSCG00000001997	ENSSSCG00000008510	ENSSSCG00000004383	ENSSSCG00000001032	ENSSSCG00000010609	ENSSSCG00000005373	ENSSSCG00000005599	ENSSSCG00000020507	ENSSSCG00000001881	ENSSSCG00000006471	ENSSSCG00000004587	ENSSSCG00000001759	ENSSSCG00000007264	ENSSSCG00000000528	ENSSSCG00000004417	ENSSSCG00000014019	ENSSSCG00000000955
ENSSSCG00000004076	ENSSSCG00000006902	ENSSSCG00000006902	ENSSSCG00000018087	ENSSSCG00000000137	ENSSSCG00000002035	ENSSSCG00000002035	ENSSSCG00000008723	ENSSSCG00000004385	ENSSSCG00000001056	ENSSSCG00000010908	ENSSSCG00000005437	ENSSSCG00000005601	ENSSSCG00000021334	ENSSSCG00000002269	ENSSSCG00000006696	ENSSSCG00000004746	ENSSSCG00000001819	ENSSSCG00000007560	ENSSSCG00000000555	ENSSSCG00000004629	ENSSSCG00000014794	ENSSSCG00000001026
ENSSSCG00000004247	ENSSSCG00000006919	ENSSSCG00000006919	ENSSSCG00000018091	ENSSSCG00000000139	ENSSSCG00000002263	ENSSSCG00000002263	ENSSSCG00000008854	ENSSSCG00000004470	ENSSSCG00000001073	ENSSSCG00000011042	ENSSSCG00000005465	ENSSSCG00000006052	ENSSSCG00000021822	ENSSSCG00000002282	ENSSSCG00000006767	ENSSSCG00000005171	ENSSSCG00000001887	ENSSSCG00000007770	ENSSSCG00000000571	ENSSSCG00000004643	ENSSSCG00000015014	ENSSSCG00000001038
ENSSSCG00000004404	ENSSSCG00000006924	ENSSSCG00000006924	ENSSSCG00000018092	ENSSSCG00000000141	ENSSSCG00000002306	ENSSSCG00000002306	ENSSSCG00000008888	ENSSSCG00000004498	ENSSSCG00000001076	ENSSSCG00000011104	ENSSSCG00000005944	ENSSSCG00000006090	ENSSSCG00000022222	ENSSSCG00000002296	ENSSSCG00000006780	ENSSSCG00000005205	ENSSSCG00000001958	ENSSSCG00000007772	ENSSSCG00000000620	ENSSSCG00000005036	ENSSSCG00000017036	ENSSSCG00000001049
ENSSSCG00000004465	ENSSSCG00000007342	ENSSSCG00000007342	ENSSSCG00000018094	ENSSSCG00000000144	ENSSSCG00000002314	ENSSSCG00000002314	ENSSSCG00000009060	ENSSSCG00000004544	ENSSSCG00000001087	ENSSSCG00000011304	ENSSSCG00000006060	ENSSSCG00000006347	ENSSSCG00000022230	ENSSSCG00000002311	ENSSSCG00000006830	ENSSSCG00000005467	ENSSSCG00000002252	ENSSSCG00000007782	ENSSSCG00000000635	ENSSSCG00000005067	ENSSSCG00000017167	ENSSSCG00000001134
ENSSSCG00000004590	ENSSSCG00000007644	ENSSSCG00000007644	ENSSSCG00000018402	ENSSSCG00000000145	ENSSSCG00000002332	ENSSSCG00000002332	ENSSSCG00000009222	ENSSSCG00000004554	ENSSSCG00000001099	ENSSSCG00000011497	ENSSSCG00000006099	ENSSSCG00000006386	ENSSSCG00000023303	ENSSSCG00000002329	ENSSSCG00000006859	ENSSSCG00000005631	ENSSSCG00000002274	ENSSSCG00000007789	ENSSSCG00000000657	ENSSSCG00000005190	ENSSSCG00000017169	ENSSSCG00000001204
ENSSSCG00000004592	ENSSSCG00000007656	ENSSSCG00000007656	ENSSSCG00000018599	ENSSSCG00000000158	ENSSSCG00000002337	ENSSSCG00000002337	ENSSSCG00000009245	ENSSSCG00000004595	ENSSSCG00000001100	ENSSSCG00000012037	ENSSSCG00000006105	ENSSSCG00000006707	ENSSSCG00000023609	ENSSSCG00000002353	ENSSSCG00000007097	ENSSSCG00000005669	ENSSSCG00000002294	ENSSSCG00000007958	ENSSSCG00000000661	ENSSSCG00000005480	ENSSSCG00000017641	ENSSSCG00000001229
ENSSSCG00000004610	ENSSSCG00000007667	ENSSSCG00000007667	ENSSSCG00000020234	ENSSSCG00000000165	ENSSSCG00000002367	ENSSSCG00000002367	ENSSSCG00000009745	ENSSSCG00000004618	ENSSSCG00000001252	ENSSSCG00000013148	ENSSSCG00000006403	ENSSSCG00000007089	ENSSSCG00000024648	ENSSSCG00000002486	ENSSSCG00000007362	ENSSSCG00000005670	ENSSSCG00000002345	ENSSSCG00000007991	ENSSSCG00000000674	ENSSSCG00000005503	ENSSSCG00000017927	ENSSSCG00000001234
ENSSSCG00000004625	ENSSSCG00000007858	ENSSSCG00000007858	ENSSSCG00000023001	ENSSSCG00000000180	ENSSSCG00000002452	ENSSSCG00000002452	ENSSSCG00000010026	ENSSSCG00000004651	ENSSSCG00000001383	ENSSSCG00000014946	ENSSSCG00000006468	ENSSSCG00000007094	ENSSSCG00000025543	ENSSSCG00000002511	ENSSSCG00000007436	ENSSSCG00000006140	ENSSSCG00000002383	ENSSSCG00000008018	ENSSSCG00000000683	ENSSSCG00000005683	ENSSSCG00000018058	ENSSSCG00000001394
ENSSSCG00000004639	ENSSSCG00000008193	ENSSSCG00000008193	ENSSSCG00000028031	ENSSSCG00000000185	ENSSSCG00000002475	ENSSSCG00000002475	ENSSSCG00000010190	ENSSSCG00000004680	ENSSSCG00000001438	ENSSSCG00000015007	ENSSSCG00000006474	ENSSSCG00000007727	ENSSSCG00000027244	ENSSSCG00000002520	ENSSSCG00000007767	ENSSSCG00000006235	ENSSSCG00000002392	ENSSSCG00000008026	ENSSSCG00000000695	ENSSSCG00000005855	ENSSSCG00000020873	ENSSSCG00000001484
ENSSSCG00000004785	ENSSSCG00000008217	ENSSSCG00000008217	ENSSSCG00000028589	ENSSSCG00000000189	ENSSSCG00000002506	ENSSSCG00000002506	ENSSSCG00000010302	ENSSSCG00000004687	ENSSSCG00000001501	ENSSSCG00000015497	ENSSSCG00000006761	ENSSSCG00000007901	ENSSSCG00000027601	ENSSSCG00000002655	ENSSSCG00000007840	ENSSSCG00000006305	ENSSSCG00000002469	ENSSSCG00000008041	ENSSSCG00000000700	ENSSSCG00000005921	ENSSSCG00000021018	ENSSSCG00000001486
ENSSSCG00000004806	ENSSSCG00000008228	ENSSSCG00000008228	ENSSSCG00000029412	ENSSSCG00000000191	ENSSSCG00000002768	ENSSSCG00000002768	ENSSSCG00000011110	ENSSSCG00000004702	ENSSSCG00000001507	ENSSSCG00000015576	ENSSSCG00000006935	ENSSSCG00000008105	ENSSSCG00000028430	ENSSSCG00000002682	ENSSSCG00000008048	ENSSSCG00000006571	ENSSSCG00000002499	ENSSSCG00000008047	ENSSSCG00000000701	ENSSSCG00000005939	ENSSSCG00000021588	ENSSSCG00000001510
ENSSSCG00000004832	ENSSSCG00000008344	ENSSSCG00000008344	ENSSSCG00000030633	ENSSSCG00000000193	ENSSSCG00000002818	ENSSSCG00000002818	ENSSSCG00000011369	ENSSSCG00000004727	ENSSSCG00000001520	ENSSSCG00000015577	ENSSSCG00000007004	ENSSSCG00000008172	ENSSSCG00000028445	ENSSSCG00000002787	ENSSSCG00000008208	ENSSSCG00000006641	ENSSSCG00000002505	ENSSSCG00000008171	ENSSSCG00000000734	ENSSSCG00000005948	ENSSSCG00000021918	ENSSSCG00000001546
ENSSSCG00000005011	ENSSSCG00000008412	ENSSSCG00000008412	ENSSSCG00000030789	ENSSSCG00000000194	ENSSSCG00000002820	ENSSSCG00000002820	ENSSSCG00000011452	ENSSSCG00000004731	ENSSSCG00000001537	ENSSSCG00000015668	ENSSSCG00000007033	ENSSSCG00000008207	ENSSSCG00000029822	ENSSSCG00000002815	ENSSSCG00000008486	ENSSSCG00000006860	ENSSSCG00000002535	ENSSSCG00000008605	ENSSSCG00000000753	ENSSSCG00000006078	ENSSSCG00000022462	ENSSSCG00000001561
ENSSSCG00000005045	ENSSSCG00000008548	ENSSSCG00000008548	ENSSSCG00000030825	ENSSSCG00000000207	ENSSSCG00000002824	ENSSSCG00000002824	ENSSSCG00000011727	ENSSSCG00000004784	ENSSSCG00000001555	ENSSSCG00000015766	ENSSSCG00000007098	ENSSSCG00000008317	ENSSSCG00000030013	ENSSSCG00000003030	ENSSSCG00000008536	ENSSSCG00000006874	ENSSSCG00000002552	ENSSSCG00000009144	ENSSSCG00000000754	ENSSSCG00000006098	ENSSSCG00000022500	ENSSSCG00000001569
ENSSSCG00000005073	ENSSSCG00000008682	ENSSSCG00000008682	ENSSSCG00000031054	ENSSSCG00000000214	ENSSSCG00000002834	ENSSSCG00000002834	ENSSSCG00000012201	ENSSSCG00000004985	ENSSSCG00000001594	ENSSSCG00000016008	ENSSSCG00000007246	ENSSSCG00000008339		ENSSSCG00000003269	ENSSSCG00000008728	ENSSSCG00000007019	ENSSSCG00000002627	ENSSSCG00000009170	ENSSSCG00000000755	ENSSSCG00000006169	ENSSSCG00000024064	ENSSSCG00000001578
ENSSSCG00000005124	ENSSSCG00000008940	ENSSSCG00000008940		ENSSSCG00000000220	ENSSSCG00000002893	ENSSSCG00000002893	ENSSSCG00000012292	ENSSSCG00000005007	ENSSSCG00000001664	ENSSSCG00000016497	ENSSSCG00000007291	ENSSSCG00000008414		ENSSSCG00000003301	ENSSSCG00000008887	ENSSSCG00000007208	ENSSSCG00000002664	ENSSSCG00000009761	ENSSSCG00000000766	ENSSSCG00000006309	ENSSSCG00000024938	ENSSSCG00000001612
ENSSSCG00000005166	ENSSSCG00000009459	ENSSSCG00000009459		ENSSSCG00000000223	ENSSSCG00000002929	ENSSSCG00000002929	ENSSSCG00000012769	ENSSSCG00000005009	ENSSSCG00000001799	ENSSSCG00000016907	ENSSSCG00000007545	ENSSSCG00000008836		ENSSSCG00000003369	ENSSSCG00000009123	ENSSSCG00000007456	ENSSSCG00000002721	ENSSSCG00000009974	ENSSSCG00000000774	ENSSSCG00000006344	ENSSSCG00000024973	ENSSSCG00000001634
ENSSSCG00000005183	ENSSSCG00000009942	ENSSSCG00000009942		ENSSSCG00000000224	ENSSSCG00000003063	ENSSSCG00000003063	ENSSSCG00000012878	ENSSSCG00000005017	ENSSSCG00000001866	ENSSSCG00000016962	ENSSSCG00000007546	ENSSSCG00000008947		ENSSSCG00000003410	ENSSSCG00000009244	ENSSSCG00000007501	ENSSSCG00000002805	ENSSSCG00000010300	ENSSSCG00000000804	ENSSSCG00000006539	ENSSSCG00000025649	ENSSSCG00000001698
ENSSSCG00000005221	ENSSSCG00000010110	ENSSSCG00000010110		ENSSSCG00000000231	ENSSSCG00000003097	ENSSSCG00000003097	ENSSSCG00000013614	ENSSSCG00000005038	ENSSSCG00000001872	ENSSSCG00000016998	ENSSSCG00000007655	ENSSSCG00000009084		ENSSSCG00000003429	ENSSSCG00000009473	ENSSSCG00000007507	ENSSSCG00000002822	ENSSSCG00000010309	ENSSSCG00000000808	ENSSSCG00000006742	ENSSSCG00000026550	ENSSSCG00000001702
ENSSSCG00000005399	ENSSSCG00000010175	ENSSSCG00000010175		ENSSSCG00000000232	ENSSSCG00000003112	ENSSSCG00000003112	ENSSSCG00000014012	ENSSSCG00000005041	ENSSSCG00000001918	ENSSSCG00000017042	ENSSSCG00000007709	ENSSSCG00000009112		ENSSSCG00000003475	ENSSSCG00000009687	ENSSSCG00000007736	ENSSSCG00000002836	ENSSSCG00000010734	ENSSSCG00000000837	ENSSSCG00000006889	ENSSSCG00000026657	ENSSSCG00000001709
ENSSSCG00000005403	ENSSSCG00000010388	ENSSSCG00000010388		ENSSSCG00000000252	ENSSSCG00000003148	ENSSSCG00000003148	ENSSSCG00000014394	ENSSSCG00000005047	ENSSSCG00000001959	ENSSSCG00000019451	ENSSSCG00000007763	ENSSSCG00000009145		ENSSSCG00000003483	ENSSSCG00000009751	ENSSSCG00000007745	ENSSSCG00000002837	ENSSSCG00000011079	ENSSSCG00000000838	ENSSSCG00000007047	ENSSSCG00000027314	ENSSSCG00000001723
ENSSSCG00000005623	ENSSSCG00000010680	ENSSSCG00000010680		ENSSSCG00000000253	ENSSSCG00000003302	ENSSSCG00000003302	ENSSSCG00000015045	ENSSSCG00000005055	ENSSSCG00000001974	ENSSSCG00000021439	ENSSSCG00000008019	ENSSSCG00000009220		ENSSSCG00000003617	ENSSSCG00000009945	ENSSSCG00000007927	ENSSSCG00000002846	ENSSSCG00000011157	ENSSSCG00000000844	ENSSSCG00000007085	ENSSSCG00000027443	ENSSSCG00000001773
ENSSSCG00000005837	ENSSSCG00000010772	ENSSSCG00000010772		ENSSSCG00000000259	ENSSSCG00000003340	ENSSSCG00000003340	ENSSSCG00000015326	ENSSSCG00000005083	ENSSSCG00000001999	ENSSSCG00000021579	ENSSSCG00000008633	ENSSSCG00000009240		ENSSSCG00000003668	ENSSSCG00000010034	ENSSSCG00000008266	ENSSSCG00000002917	ENSSSCG00000011375	ENSSSCG00000000853	ENSSSCG00000007235	ENSSSCG00000028083	ENSSSCG00000001800
ENSSSCG00000006032	ENSSSCG00000011642	ENSSSCG00000011642		ENSSSCG00000000261	ENSSSCG00000003383	ENSSSCG00000003383	ENSSSCG00000015651	ENSSSCG00000005092	ENSSSCG00000002003	ENSSSCG00000021741	ENSSSCG00000008644	ENSSSCG00000009414		ENSSSCG00000003669	ENSSSCG00000010179	ENSSSCG00000008355	ENSSSCG00000003079	ENSSSCG00000011395	ENSSSCG00000000854	ENSSSCG00000007347	ENSSSCG00000028458	ENSSSCG00000001816
ENSSSCG00000006050	ENSSSCG00000012386	ENSSSCG00000012386		ENSSSCG00000000262	ENSSSCG00000003400	ENSSSCG00000003400	ENSSSCG00000015774	ENSSSCG00000005127	ENSSSCG00000002042	ENSSSCG00000021821	ENSSSCG00000008665	ENSSSCG00000009532		ENSSSCG00000003795	ENSSSCG00000010186	ENSSSCG00000008572	ENSSSCG00000003155	ENSSSCG00000011404	ENSSSCG00000000862	ENSSSCG00000007366	ENSSSCG00000029456	ENSSSCG00000002008
ENSSSCG00000006083	ENSSSCG00000012402	ENSSSCG00000012402		ENSSSCG00000000264	ENSSSCG00000003402	ENSSSCG00000003402	ENSSSCG00000015794	ENSSSCG00000005135	ENSSSCG00000002051	ENSSSCG00000022273	ENSSSCG00000009044	ENSSSCG00000009591		ENSSSCG00000003866	ENSSSCG00000010252	ENSSSCG00000008745	ENSSSCG00000003160	ENSSSCG00000011546	ENSSSCG00000000874	ENSSSCG00000007372	ENSSSCG00000029816	ENSSSCG00000002032
ENSSSCG00000006144	ENSSSCG00000012470	ENSSSCG00000012470		ENSSSCG00000000266	ENSSSCG00000003428	ENSSSCG00000003428	ENSSSCG00000016018	ENSSSCG00000005212	ENSSSCG00000002254	ENSSSCG00000023269	ENSSSCG00000009111	ENSSSCG00000009694		ENSSSCG00000003983	ENSSSCG00000010381	ENSSSCG00000008769	ENSSSCG00000003433	ENSSSCG00000011553	ENSSSCG00000000887	ENSSSCG00000007437	ENSSSCG00000029838	ENSSSCG00000002135
ENSSSCG00000006202	ENSSSCG00000012619	ENSSSCG00000012619		ENSSSCG00000000267	ENSSSCG00000003492	ENSSSCG00000003492	ENSSSCG00000016059	ENSSSCG00000005276	ENSSSCG00000002348	ENSSSCG00000023297	ENSSSCG00000009357	ENSSSCG00000009746		ENSSSCG00000004156	ENSSSCG00000010484	ENSSSCG00000008785	ENSSSCG00000003471	ENSSSCG00000011600	ENSSSCG00000000890	ENSSSCG00000007472		ENSSSCG00000002270
ENSSSCG00000006285	ENSSSCG00000012652	ENSSSCG00000012652		ENSSSCG00000000268	ENSSSCG00000003521	ENSSSCG00000003521	ENSSSCG00000016196	ENSSSCG00000005382	ENSSSCG00000002351	ENSSSCG00000023775	ENSSSCG00000009394	ENSSSCG00000009765		ENSSSCG00000004170	ENSSSCG00000010514	ENSSSCG00000008950	ENSSSCG00000003532	ENSSSCG00000012345	ENSSSCG00000000891	ENSSSCG00000007478		ENSSSCG00000002292
ENSSSCG00000006333	ENSSSCG00000012656	ENSSSCG00000012656		ENSSSCG00000000273	ENSSSCG00000003582	ENSSSCG00000003582	ENSSSCG00000016295	ENSSSCG00000005436	ENSSSCG00000002372	ENSSSCG00000025254	ENSSSCG00000009544	ENSSSCG00000009877		ENSSSCG00000004195	ENSSSCG00000010575	ENSSSCG00000009140	ENSSSCG00000003608	ENSSSCG00000013079	ENSSSCG00000000922	ENSSSCG00000007812		ENSSSCG00000002309
ENSSSCG00000006364	ENSSSCG00000012903	ENSSSCG00000012903		ENSSSCG00000000276	ENSSSCG00000003834	ENSSSCG00000003834	ENSSSCG00000016578	ENSSSCG00000005462	ENSSSCG00000002403	ENSSSCG00000025286	ENSSSCG00000009739	ENSSSCG00000009926		ENSSSCG00000004199	ENSSSCG00000010576	ENSSSCG00000009185	ENSSSCG00000003693	ENSSSCG00000013275	ENSSSCG00000000927	ENSSSCG00000007879		ENSSSCG00000002375
ENSSSCG00000006389	ENSSSCG00000012970	ENSSSCG00000012970		ENSSSCG00000000282	ENSSSCG00000003842	ENSSSCG00000003842	ENSSSCG00000016634	ENSSSCG00000005469	ENSSSCG00000002404	ENSSSCG00000025290	ENSSSCG00000009768	ENSSSCG00000010002		ENSSSCG00000004332	ENSSSCG00000010603	ENSSSCG00000009211	ENSSSCG00000003694	ENSSSCG00000013294	ENSSSCG00000000939	ENSSSCG00000007896		ENSSSCG00000002424
ENSSSCG00000006903	ENSSSCG00000013042	ENSSSCG00000013042		ENSSSCG00000000289	ENSSSCG00000003888	ENSSSCG00000003888	ENSSSCG00000016657	ENSSSCG00000005491	ENSSSCG00000002411	ENSSSCG00000026746	ENSSSCG00000009880	ENSSSCG00000010312		ENSSSCG00000004369	ENSSSCG00000010797	ENSSSCG00000009370	ENSSSCG00000003702	ENSSSCG00000013456	ENSSSCG00000000942	ENSSSCG00000007907		ENSSSCG00000002426
ENSSSCG00000006936	ENSSSCG00000013111	ENSSSCG00000013111		ENSSSCG00000000290	ENSSSCG00000003891	ENSSSCG00000003891	ENSSSCG00000016974	ENSSSCG00000005530	ENSSSCG00000002441	ENSSSCG00000026922	ENSSSCG00000009978	ENSSSCG00000010334		ENSSSCG00000004489	ENSSSCG00000010814	ENSSSCG00000009393	ENSSSCG00000003708	ENSSSCG00000013457	ENSSSCG00000000952	ENSSSCG00000007953		ENSSSCG00000002436
ENSSSCG00000006994	ENSSSCG00000013115	ENSSSCG00000013115		ENSSSCG00000000292	ENSSSCG00000004281	ENSSSCG00000004281	ENSSSCG00000017343	ENSSSCG00000005597	ENSSSCG00000002442	ENSSSCG00000027007	ENSSSCG00000010006	ENSSSCG00000010414		ENSSSCG00000004528	ENSSSCG00000010874	ENSSSCG00000009460	ENSSSCG00000003766	ENSSSCG00000013837	ENSSSCG00000001000	ENSSSCG00000008089		ENSSSCG00000002444
ENSSSCG00000007077	ENSSSCG00000013266	ENSSSCG00000013266		ENSSSCG00000000293	ENSSSCG00000004411	ENSSSCG00000004411	ENSSSCG00000017511	ENSSSCG00000005604	ENSSSCG00000002443	ENSSSCG00000027270	ENSSSCG00000010085	ENSSSCG00000010524		ENSSSCG00000004534	ENSSSCG00000011061	ENSSSCG00000009567	ENSSSCG00000003799	ENSSSCG00000013978	ENSSSCG00000001001	ENSSSCG00000008131		ENSSSCG00000002650
ENSSSCG00000007307	ENSSSCG00000013775	ENSSSCG00000013775		ENSSSCG00000000298	ENSSSCG00000004497	ENSSSCG00000004497	ENSSSCG00000020720	ENSSSCG00000005768	ENSSSCG00000002445	ENSSSCG00000027372	ENSSSCG00000010148	ENSSSCG00000010799		ENSSSCG00000004569	ENSSSCG00000011293	ENSSSCG00000009666	ENSSSCG00000003805	ENSSSCG00000014327	ENSSSCG00000001047	ENSSSCG00000008296		ENSSSCG00000002660
ENSSSCG00000007487	ENSSSCG00000013885	ENSSSCG00000013885		ENSSSCG00000000359	ENSSSCG00000004500	ENSSSCG00000004500	ENSSSCG00000020906	ENSSSCG00000006024	ENSSSCG00000002461	ENSSSCG00000027411	ENSSSCG00000010204	ENSSSCG00000010821		ENSSSCG00000004596	ENSSSCG00000011426	ENSSSCG00000009732	ENSSSCG00000003827	ENSSSCG00000014434	ENSSSCG00000001054	ENSSSCG00000008352		ENSSSCG00000002669
ENSSSCG00000007830	ENSSSCG00000013894	ENSSSCG00000013894		ENSSSCG00000000361	ENSSSCG00000004710	ENSSSCG00000004710	ENSSSCG00000020963	ENSSSCG00000006079	ENSSSCG00000002628	ENSSSCG00000027862	ENSSSCG00000010286	ENSSSCG00000011389		ENSSSCG00000005001	ENSSSCG00000011722	ENSSSCG00000009742	ENSSSCG00000003876	ENSSSCG00000014436	ENSSSCG00000001057	ENSSSCG00000008503		ENSSSCG00000002725
ENSSSCG00000008096	ENSSSCG00000014285	ENSSSCG00000014285		ENSSSCG00000000364	ENSSSCG00000004791	ENSSSCG00000004791	ENSSSCG00000022204	ENSSSCG00000006088	ENSSSCG00000002746	ENSSSCG00000028256	ENSSSCG00000010441	ENSSSCG00000011572		ENSSSCG00000005012	ENSSSCG00000011901	ENSSSCG00000010118	ENSSSCG00000003897	ENSSSCG00000014632	ENSSSCG00000001061	ENSSSCG00000008521		ENSSSCG00000002726
ENSSSCG00000008144	ENSSSCG00000014338	ENSSSCG00000014338		ENSSSCG00000000365	ENSSSCG00000004888	ENSSSCG00000004888	ENSSSCG00000022584	ENSSSCG00000006191	ENSSSCG00000002780	ENSSSCG00000028258	ENSSSCG00000010634	ENSSSCG00000011589		ENSSSCG00000005103	ENSSSCG00000011913	ENSSSCG00000010234	ENSSSCG00000003928	ENSSSCG00000014816	ENSSSCG00000001063	ENSSSCG00000008581		ENSSSCG00000002736
ENSSSCG00000008180	ENSSSCG00000015092	ENSSSCG00000015092		ENSSSCG00000000369	ENSSSCG00000004889	ENSSSCG00000004889	ENSSSCG00000022961	ENSSSCG00000006192	ENSSSCG00000002828	ENSSSCG00000029408	ENSSSCG00000010855	ENSSSCG00000011610		ENSSSCG00000005217	ENSSSCG00000012007	ENSSSCG00000010330	ENSSSCG00000004071	ENSSSCG00000015145	ENSSSCG00000001065	ENSSSCG00000008589		ENSSSCG00000002754
ENSSSCG00000008297	ENSSSCG00000015648	ENSSSCG00000015648		ENSSSCG00000000373	ENSSSCG00000004946	ENSSSCG00000004946	ENSSSCG00000023014	ENSSSCG00000006206	ENSSSCG00000002861	ENSSSCG00000029857	ENSSSCG00000010872	ENSSSCG00000011620		ENSSSCG00000005219	ENSSSCG00000012071	ENSSSCG00000010376	ENSSSCG00000004090	ENSSSCG00000015583	ENSSSCG00000001070	ENSSSCG00000008615		ENSSSCG00000002761
ENSSSCG00000008378	ENSSSCG00000015714	ENSSSCG00000015714		ENSSSCG00000000374	ENSSSCG00000005112	ENSSSCG00000005112	ENSSSCG00000023137	ENSSSCG00000006227	ENSSSCG00000002868	ENSSSCG00000029875	ENSSSCG00000011409	ENSSSCG00000011621		ENSSSCG00000005344	ENSSSCG00000012494	ENSSSCG00000010449	ENSSSCG00000004138	ENSSSCG00000016210	ENSSSCG00000001078	ENSSSCG00000008631		ENSSSCG00000002793
ENSSSCG00000008398	ENSSSCG00000015913	ENSSSCG00000015913		ENSSSCG00000000377	ENSSSCG00000005370	ENSSSCG00000005370	ENSSSCG00000023376	ENSSSCG00000006260	ENSSSCG00000002875	ENSSSCG00000030655	ENSSSCG00000011578	ENSSSCG00000011639		ENSSSCG00000005663	ENSSSCG00000012534	ENSSSCG00000010475	ENSSSCG00000004149	ENSSSCG00000016381	ENSSSCG00000001089	ENSSSCG00000008635		ENSSSCG00000002802
ENSSSCG00000008400	ENSSSCG00000016061	ENSSSCG00000016061		ENSSSCG00000000379	ENSSSCG00000005383	ENSSSCG00000005383	ENSSSCG00000023421	ENSSSCG00000006261	ENSSSCG00000002880	ENSSSCG00000030833	ENSSSCG00000011612	ENSSSCG00000011653		ENSSSCG00000005664	ENSSSCG00000012686	ENSSSCG00000010483	ENSSSCG00000004154	ENSSSCG00000016703	ENSSSCG00000001091	ENSSSCG00000008718		ENSSSCG00000002814
ENSSSCG00000008406	ENSSSCG00000016437	ENSSSCG00000016437		ENSSSCG00000000384	ENSSSCG00000005533	ENSSSCG00000005533	ENSSSCG00000023662	ENSSSCG00000006288	ENSSSCG00000002883		ENSSSCG00000011798	ENSSSCG00000011662		ENSSSCG00000005719	ENSSSCG00000013176	ENSSSCG00000010509	ENSSSCG00000004180	ENSSSCG00000016751	ENSSSCG00000001093	ENSSSCG00000008734		ENSSSCG00000002819
ENSSSCG00000008493	ENSSSCG00000016473	ENSSSCG00000016473		ENSSSCG00000000388	ENSSSCG00000005776	ENSSSCG00000005776	ENSSSCG00000023710	ENSSSCG00000006296	ENSSSCG00000002888		ENSSSCG00000011803	ENSSSCG00000011685		ENSSSCG00000006092	ENSSSCG00000013179	ENSSSCG00000010637	ENSSSCG00000004478	ENSSSCG00000017200	ENSSSCG00000001097	ENSSSCG00000008757		ENSSSCG00000002866
ENSSSCG00000008542	ENSSSCG00000016475	ENSSSCG00000016475		ENSSSCG00000000394	ENSSSCG00000005908	ENSSSCG00000005908	ENSSSCG00000024043	ENSSSCG00000006349	ENSSSCG00000002933		ENSSSCG00000012021	ENSSSCG00000011779		ENSSSCG00000006093	ENSSSCG00000013257	ENSSSCG00000010876	ENSSSCG00000004507	ENSSSCG00000017201	ENSSSCG00000001201	ENSSSCG00000008875		ENSSSCG00000002997
ENSSSCG00000008583	ENSSSCG00000016742	ENSSSCG00000016742		ENSSSCG00000000397	ENSSSCG00000005941	ENSSSCG00000005941	ENSSSCG00000024067	ENSSSCG00000006693	ENSSSCG00000002989		ENSSSCG00000012026	ENSSSCG00000011961		ENSSSCG00000006250	ENSSSCG00000013421	ENSSSCG00000010954	ENSSSCG00000004665	ENSSSCG00000017352	ENSSSCG00000001207	ENSSSCG00000008997		ENSSSCG00000003006
ENSSSCG00000008584	ENSSSCG00000016903	ENSSSCG00000016903		ENSSSCG00000000400	ENSSSCG00000005982	ENSSSCG00000005982	ENSSSCG00000024740	ENSSSCG00000006789	ENSSSCG00000002995		ENSSSCG00000012298	ENSSSCG00000012377		ENSSSCG00000006494	ENSSSCG00000013448	ENSSSCG00000010971	ENSSSCG00000004754	ENSSSCG00000017354	ENSSSCG00000001341	ENSSSCG00000008998		ENSSSCG00000003045
ENSSSCG00000009061	ENSSSCG00000017197	ENSSSCG00000017197		ENSSSCG00000000402	ENSSSCG00000006089	ENSSSCG00000006089	ENSSSCG00000024827	ENSSSCG00000006894	ENSSSCG00000003018		ENSSSCG00000012495	ENSSSCG00000012391		ENSSSCG00000006561	ENSSSCG00000013758	ENSSSCG00000010987	ENSSSCG00000004755	ENSSSCG00000017873	ENSSSCG00000001362	ENSSSCG00000009012		ENSSSCG00000003076
ENSSSCG00000009096	ENSSSCG00000017283	ENSSSCG00000017283		ENSSSCG00000000408	ENSSSCG00000006233	ENSSSCG00000006233	ENSSSCG00000025352	ENSSSCG00000007066	ENSSSCG00000003061		ENSSSCG00000013300	ENSSSCG00000012400		ENSSSCG00000006588	ENSSSCG00000013852	ENSSSCG00000011047	ENSSSCG00000004789	ENSSSCG00000017902	ENSSSCG00000001453	ENSSSCG00000009069		ENSSSCG00000003095
ENSSSCG00000009119	ENSSSCG00000017333	ENSSSCG00000017333		ENSSSCG00000000415	ENSSSCG00000006353	ENSSSCG00000006353	ENSSSCG00000025393	ENSSSCG00000007508	ENSSSCG00000003085		ENSSSCG00000013321	ENSSSCG00000012623		ENSSSCG00000006589	ENSSSCG00000013938	ENSSSCG00000011147	ENSSSCG00000004919	ENSSSCG00000017930	ENSSSCG00000001506	ENSSSCG00000009125		ENSSSCG00000003147
ENSSSCG00000009229	ENSSSCG00000017466	ENSSSCG00000017466		ENSSSCG00000000417	ENSSSCG00000006375	ENSSSCG00000006375	ENSSSCG00000025590	ENSSSCG00000007679	ENSSSCG00000003092		ENSSSCG00000013369	ENSSSCG00000012650		ENSSSCG00000006620	ENSSSCG00000014031	ENSSSCG00000011197	ENSSSCG00000004926	ENSSSCG00000020672	ENSSSCG00000001527	ENSSSCG00000009166		ENSSSCG00000003200
ENSSSCG00000009426	ENSSSCG00000017517	ENSSSCG00000017517		ENSSSCG00000000437	ENSSSCG00000006719	ENSSSCG00000006719	ENSSSCG00000026004	ENSSSCG00000007985	ENSSSCG00000003104		ENSSSCG00000013380	ENSSSCG00000013102		ENSSSCG00000006651	ENSSSCG00000014258	ENSSSCG00000011239	ENSSSCG00000004952	ENSSSCG00000020802	ENSSSCG00000001532	ENSSSCG00000009293		ENSSSCG00000003278
ENSSSCG00000009449	ENSSSCG00000017527	ENSSSCG00000017527		ENSSSCG00000000444	ENSSSCG00000006759	ENSSSCG00000006759	ENSSSCG00000026585	ENSSSCG00000008079	ENSSSCG00000003132		ENSSSCG00000013475	ENSSSCG00000013391		ENSSSCG00000006704	ENSSSCG00000015111	ENSSSCG00000011254	ENSSSCG00000004969	ENSSSCG00000021845	ENSSSCG00000001534	ENSSSCG00000009356		ENSSSCG00000003318
ENSSSCG00000009723	ENSSSCG00000017608	ENSSSCG00000017608		ENSSSCG00000000457	ENSSSCG00000006763	ENSSSCG00000006763	ENSSSCG00000026729	ENSSSCG00000008185	ENSSSCG00000003168		ENSSSCG00000013509	ENSSSCG00000013396		ENSSSCG00000006711	ENSSSCG00000015428	ENSSSCG00000011270	ENSSSCG00000004971	ENSSSCG00000022132	ENSSSCG00000001562	ENSSSCG00000009511		ENSSSCG00000003322
ENSSSCG00000009889	ENSSSCG00000017705	ENSSSCG00000017705		ENSSSCG00000000458	ENSSSCG00000006865	ENSSSCG00000006865	ENSSSCG00000026732	ENSSSCG00000008218	ENSSSCG00000003222		ENSSSCG00000013553	ENSSSCG00000013397		ENSSSCG00000006714	ENSSSCG00000015462	ENSSSCG00000011284	ENSSSCG00000004972	ENSSSCG00000022260	ENSSSCG00000001641	ENSSSCG00000009584		ENSSSCG00000003374
ENSSSCG00000009906	ENSSSCG00000017918	ENSSSCG00000017918		ENSSSCG00000000460	ENSSSCG00000006892	ENSSSCG00000006892	ENSSSCG00000026964	ENSSSCG00000008363	ENSSSCG00000003260		ENSSSCG00000013746	ENSSSCG00000014218		ENSSSCG00000006721	ENSSSCG00000015476	ENSSSCG00000011291	ENSSSCG00000005264	ENSSSCG00000022435	ENSSSCG00000001711	ENSSSCG00000009640		ENSSSCG00000003382
ENSSSCG00000009907	ENSSSCG00000017943	ENSSSCG00000017943		ENSSSCG00000000462	ENSSSCG00000007143	ENSSSCG00000007143	ENSSSCG00000027331	ENSSSCG00000008416	ENSSSCG00000003342		ENSSSCG00000013992	ENSSSCG00000014376		ENSSSCG00000006797	ENSSSCG00000015599	ENSSSCG00000011297	ENSSSCG00000005297	ENSSSCG00000022525	ENSSSCG00000001725	ENSSSCG00000009775		ENSSSCG00000003421
ENSSSCG00000010156	ENSSSCG00000017991	ENSSSCG00000017991		ENSSSCG00000000474	ENSSSCG00000007282	ENSSSCG00000007282	ENSSSCG00000027593	ENSSSCG00000008440	ENSSSCG00000003377		ENSSSCG00000014036	ENSSSCG00000014422		ENSSSCG00000006890	ENSSSCG00000015712	ENSSSCG00000011307	ENSSSCG00000005314	ENSSSCG00000022528	ENSSSCG00000001728	ENSSSCG00000009777		ENSSSCG00000003459
ENSSSCG00000010157	ENSSSCG00000018016	ENSSSCG00000018016		ENSSSCG00000000483	ENSSSCG00000007286	ENSSSCG00000007286	ENSSSCG00000027916	ENSSSCG00000008453	ENSSSCG00000003384		ENSSSCG00000014062	ENSSSCG00000015120		ENSSSCG00000006899	ENSSSCG00000015730	ENSSSCG00000011366	ENSSSCG00000005362	ENSSSCG00000026210	ENSSSCG00000001758	ENSSSCG00000009788		ENSSSCG00000003526
ENSSSCG00000010243	ENSSSCG00000018032	ENSSSCG00000018032		ENSSSCG00000000486	ENSSSCG00000007428	ENSSSCG00000007428	ENSSSCG00000027941	ENSSSCG00000008608	ENSSSCG00000003386		ENSSSCG00000014108	ENSSSCG00000015214		ENSSSCG00000006925	ENSSSCG00000015861	ENSSSCG00000011423	ENSSSCG00000005385	ENSSSCG00000026536	ENSSSCG00000001762	ENSSSCG00000009853		ENSSSCG00000003553
ENSSSCG00000010473	ENSSSCG00000022508	ENSSSCG00000022508		ENSSSCG00000000490	ENSSSCG00000007475	ENSSSCG00000007475	ENSSSCG00000027992	ENSSSCG00000008762	ENSSSCG00000003516		ENSSSCG00000014131	ENSSSCG00000015261		ENSSSCG00000006948	ENSSSCG00000016041	ENSSSCG00000011454	ENSSSCG00000005636	ENSSSCG00000026818	ENSSSCG00000001767	ENSSSCG00000009897		ENSSSCG00000003590
ENSSSCG00000010517	ENSSSCG00000022741	ENSSSCG00000022741		ENSSSCG00000000502	ENSSSCG00000007707	ENSSSCG00000007707	ENSSSCG00000028144	ENSSSCG00000008828	ENSSSCG00000003522		ENSSSCG00000014303	ENSSSCG00000015335		ENSSSCG00000007022	ENSSSCG00000016193	ENSSSCG00000011538	ENSSSCG00000005666	ENSSSCG00000027285	ENSSSCG00000001774	ENSSSCG00000009953		ENSSSCG00000003620
ENSSSCG00000010571	ENSSSCG00000023121	ENSSSCG00000023121		ENSSSCG00000000521	ENSSSCG00000007774	ENSSSCG00000007774	ENSSSCG00000028150	ENSSSCG00000008829	ENSSSCG00000003546		ENSSSCG00000014385	ENSSSCG00000015391		ENSSSCG00000007030	ENSSSCG00000016323	ENSSSCG00000012077	ENSSSCG00000005689	ENSSSCG00000027299	ENSSSCG00000001788	ENSSSCG00000009956		ENSSSCG00000003698
ENSSSCG00000010625	ENSSSCG00000023489	ENSSSCG00000023489		ENSSSCG00000000523	ENSSSCG00000007973	ENSSSCG00000007973	ENSSSCG00000028244	ENSSSCG00000008890	ENSSSCG00000003556		ENSSSCG00000014441	ENSSSCG00000015607		ENSSSCG00000007031	ENSSSCG00000016432	ENSSSCG00000012104	ENSSSCG00000005723	ENSSSCG00000028479	ENSSSCG00000001793	ENSSSCG00000010009		ENSSSCG00000003711
ENSSSCG00000010748	ENSSSCG00000023584	ENSSSCG00000023584		ENSSSCG00000000529	ENSSSCG00000007981	ENSSSCG00000007981	ENSSSCG00000028274	ENSSSCG00000008893	ENSSSCG00000003567		ENSSSCG00000014917	ENSSSCG00000015737		ENSSSCG00000007179	ENSSSCG00000016441	ENSSSCG00000012157	ENSSSCG00000005844	ENSSSCG00000029219	ENSSSCG00000001801	ENSSSCG00000010030		ENSSSCG00000003747
ENSSSCG00000011028	ENSSSCG00000023772	ENSSSCG00000023772		ENSSSCG00000000531	ENSSSCG00000008111	ENSSSCG00000008111	ENSSSCG00000028682	ENSSSCG00000008969	ENSSSCG00000003594		ENSSSCG00000014920	ENSSSCG00000015793		ENSSSCG00000007237	ENSSSCG00000016763	ENSSSCG00000012249	ENSSSCG00000005965	ENSSSCG00000029648	ENSSSCG00000001810	ENSSSCG00000010033		ENSSSCG00000003763
ENSSSCG00000011068	ENSSSCG00000023894	ENSSSCG00000023894		ENSSSCG00000000534	ENSSSCG00000008136	ENSSSCG00000008136	ENSSSCG00000029074	ENSSSCG00000008987	ENSSSCG00000003730		ENSSSCG00000014958	ENSSSCG00000015849		ENSSSCG00000007248	ENSSSCG00000016772	ENSSSCG00000012425	ENSSSCG00000006155	ENSSSCG00000029790	ENSSSCG00000001820	ENSSSCG00000010084		ENSSSCG00000003797
ENSSSCG00000011085	ENSSSCG00000024384	ENSSSCG00000024384		ENSSSCG00000000539	ENSSSCG00000008167	ENSSSCG00000008167	ENSSSCG00000029762	ENSSSCG00000009063	ENSSSCG00000003743		ENSSSCG00000015106	ENSSSCG00000016044		ENSSSCG00000007315	ENSSSCG00000017104	ENSSSCG00000012508	ENSSSCG00000006159	ENSSSCG00000030877	ENSSSCG00000001835	ENSSSCG00000010092		ENSSSCG00000003825
ENSSSCG00000011457	ENSSSCG00000024465	ENSSSCG00000024465		ENSSSCG00000000541	ENSSSCG00000008359	ENSSSCG00000008359	ENSSSCG00000030325	ENSSSCG00000009072	ENSSSCG00000003760		ENSSSCG00000015110	ENSSSCG00000016379		ENSSSCG00000007469	ENSSSCG00000017300	ENSSSCG00000012532	ENSSSCG00000006213		ENSSSCG00000001837	ENSSSCG00000010181		ENSSSCG00000003861
ENSSSCG00000011529	ENSSSCG00000024518	ENSSSCG00000024518		ENSSSCG00000000543	ENSSSCG00000008509	ENSSSCG00000008509	ENSSSCG00000030369	ENSSSCG00000009075	ENSSSCG00000003761		ENSSSCG00000015227	ENSSSCG00000016386		ENSSSCG00000007718	ENSSSCG00000017478	ENSSSCG00000012880	ENSSSCG00000006240		ENSSSCG00000001847	ENSSSCG00000010205		ENSSSCG00000003889
ENSSSCG00000011684	ENSSSCG00000024719	ENSSSCG00000024719		ENSSSCG00000000559	ENSSSCG00000008549	ENSSSCG00000008549		ENSSSCG00000009104	ENSSSCG00000003770		ENSSSCG00000015231	ENSSSCG00000016414		ENSSSCG00000007765	ENSSSCG00000017702	ENSSSCG00000012993	ENSSSCG00000006328		ENSSSCG00000001850	ENSSSCG00000010247		ENSSSCG00000003890
ENSSSCG00000011731	ENSSSCG00000025240	ENSSSCG00000025240		ENSSSCG00000000566	ENSSSCG00000008558	ENSSSCG00000008558		ENSSSCG00000009114	ENSSSCG00000003772		ENSSSCG00000015322	ENSSSCG00000016522		ENSSSCG00000007794	ENSSSCG00000017972	ENSSSCG00000013144	ENSSSCG00000006335		ENSSSCG00000001869	ENSSSCG00000010291		ENSSSCG00000003892
ENSSSCG00000011940	ENSSSCG00000026913	ENSSSCG00000026913		ENSSSCG00000000567	ENSSSCG00000008621	ENSSSCG00000008621		ENSSSCG00000009138	ENSSSCG00000003776		ENSSSCG00000015453	ENSSSCG00000016581		ENSSSCG00000007817	ENSSSCG00000018456	ENSSSCG00000013303	ENSSSCG00000006340		ENSSSCG00000001875	ENSSSCG00000010310		ENSSSCG00000003909
ENSSSCG00000011956	ENSSSCG00000027013	ENSSSCG00000027013		ENSSSCG00000000574	ENSSSCG00000008816	ENSSSCG00000008816		ENSSSCG00000009148	ENSSSCG00000003779		ENSSSCG00000015652	ENSSSCG00000016629		ENSSSCG00000007924	ENSSSCG00000019783	ENSSSCG00000013427	ENSSSCG00000006359		ENSSSCG00000001892	ENSSSCG00000010327		ENSSSCG00000003931
ENSSSCG00000012235	ENSSSCG00000027302	ENSSSCG00000027302		ENSSSCG00000000577	ENSSSCG00000009028	ENSSSCG00000009028		ENSSSCG00000009178	ENSSSCG00000003811		ENSSSCG00000015739	ENSSSCG00000016636		ENSSSCG00000008058	ENSSSCG00000019894	ENSSSCG00000013472	ENSSSCG00000006369		ENSSSCG00000001912	ENSSSCG00000010442		ENSSSCG00000003987
ENSSSCG00000012284	ENSSSCG00000027565	ENSSSCG00000027565		ENSSSCG00000000583	ENSSSCG00000009043	ENSSSCG00000009043		ENSSSCG00000009213	ENSSSCG00000003812		ENSSSCG00000015769	ENSSSCG00000016656		ENSSSCG00000008097	ENSSSCG00000021023	ENSSSCG00000013861	ENSSSCG00000006482		ENSSSCG00000001940	ENSSSCG00000010556		ENSSSCG00000004013
ENSSSCG00000012410	ENSSSCG00000028172	ENSSSCG00000028172		ENSSSCG00000000588	ENSSSCG00000009139	ENSSSCG00000009139		ENSSSCG00000009223	ENSSSCG00000003814		ENSSSCG00000015892	ENSSSCG00000016664		ENSSSCG00000008119	ENSSSCG00000021325	ENSSSCG00000014318	ENSSSCG00000006638		ENSSSCG00000001950	ENSSSCG00000010702		ENSSSCG00000004016
ENSSSCG00000012434	ENSSSCG00000028891	ENSSSCG00000028891		ENSSSCG00000000591	ENSSSCG00000009141	ENSSSCG00000009141		ENSSSCG00000009345	ENSSSCG00000003815		ENSSSCG00000016185	ENSSSCG00000016817		ENSSSCG00000008132	ENSSSCG00000021457	ENSSSCG00000014891	ENSSSCG00000006681		ENSSSCG00000001952	ENSSSCG00000010822		ENSSSCG00000004017
ENSSSCG00000012512	ENSSSCG00000029151	ENSSSCG00000029151		ENSSSCG00000000599	ENSSSCG00000009437	ENSSSCG00000009437		ENSSSCG00000009531	ENSSSCG00000003816		ENSSSCG00000016244	ENSSSCG00000016991		ENSSSCG00000008162	ENSSSCG00000022438	ENSSSCG00000014900	ENSSSCG00000006729		ENSSSCG00000001965	ENSSSCG00000010825		ENSSSCG00000004023
ENSSSCG00000012586	ENSSSCG00000029348	ENSSSCG00000029348		ENSSSCG00000000600	ENSSSCG00000009508	ENSSSCG00000009508		ENSSSCG00000009589	ENSSSCG00000003819		ENSSSCG00000016247	ENSSSCG00000017072		ENSSSCG00000008232	ENSSSCG00000023148	ENSSSCG00000015066	ENSSSCG00000006800		ENSSSCG00000001966	ENSSSCG00000010871		ENSSSCG00000004039
ENSSSCG00000012613	ENSSSCG00000029461	ENSSSCG00000029461		ENSSSCG00000000602	ENSSSCG00000009541	ENSSSCG00000009541		ENSSSCG00000009620	ENSSSCG00000003830		ENSSSCG00000016539	ENSSSCG00000017234		ENSSSCG00000008484	ENSSSCG00000023374	ENSSSCG00000015068	ENSSSCG00000006850		ENSSSCG00000001968	ENSSSCG00000010882		ENSSSCG00000004052
ENSSSCG00000012617	ENSSSCG00000029511	ENSSSCG00000029511		ENSSSCG00000000604	ENSSSCG00000009553	ENSSSCG00000009553		ENSSSCG00000009630	ENSSSCG00000003851		ENSSSCG00000016602	ENSSSCG00000017482		ENSSSCG00000008544	ENSSSCG00000023709	ENSSSCG00000015079	ENSSSCG00000006862		ENSSSCG00000001972	ENSSSCG00000010947		ENSSSCG00000004092
ENSSSCG00000012639	ENSSSCG00000029596	ENSSSCG00000029596		ENSSSCG00000000607	ENSSSCG00000009563	ENSSSCG00000009563		ENSSSCG00000009671	ENSSSCG00000003872		ENSSSCG00000016677	ENSSSCG00000017570		ENSSSCG00000008550	ENSSSCG00000023974	ENSSSCG00000015114	ENSSSCG00000006893		ENSSSCG00000002002	ENSSSCG00000011134		ENSSSCG00000004122
ENSSSCG00000012660	ENSSSCG00000029671	ENSSSCG00000029671		ENSSSCG00000000608	ENSSSCG00000009612	ENSSSCG00000009612		ENSSSCG00000009769	ENSSSCG00000003966		ENSSSCG00000016983	ENSSSCG00000017792		ENSSSCG00000008724	ENSSSCG00000024219	ENSSSCG00000015203	ENSSSCG00000006940		ENSSSCG00000002013	ENSSSCG00000011278		ENSSSCG00000004216
ENSSSCG00000012887	ENSSSCG00000030153	ENSSSCG00000030153		ENSSSCG00000000612	ENSSSCG00000009617	ENSSSCG00000009617		ENSSSCG00000009781	ENSSSCG00000004021		ENSSSCG00000016988	ENSSSCG00000017926		ENSSSCG00000008831	ENSSSCG00000025228	ENSSSCG00000015325	ENSSSCG00000006968		ENSSSCG00000002045	ENSSSCG00000011322		ENSSSCG00000004219
ENSSSCG00000013232				ENSSSCG00000000622	ENSSSCG00000009641	ENSSSCG00000009641		ENSSSCG00000009820	ENSSSCG00000004034		ENSSSCG00000017087	ENSSSCG00000018056		ENSSSCG00000008835	ENSSSCG00000025317	ENSSSCG00000015362	ENSSSCG00000007003		ENSSSCG00000002243	ENSSSCG00000011367		ENSSSCG00000004224
ENSSSCG00000013277				ENSSSCG00000000649	ENSSSCG00000009667	ENSSSCG00000009667		ENSSSCG00000009967	ENSSSCG00000004077		ENSSSCG00000017251	ENSSSCG00000020680		ENSSSCG00000008839	ENSSSCG00000026038	ENSSSCG00000015485	ENSSSCG00000007039		ENSSSCG00000002268	ENSSSCG00000011420		ENSSSCG00000004280
ENSSSCG00000013336				ENSSSCG00000000654	ENSSSCG00000009672	ENSSSCG00000009672		ENSSSCG00000010214	ENSSSCG00000004088		ENSSSCG00000017355	ENSSSCG00000020929		ENSSSCG00000008842	ENSSSCG00000026194	ENSSSCG00000015525	ENSSSCG00000007043		ENSSSCG00000002277	ENSSSCG00000011433		ENSSSCG00000004307
ENSSSCG00000013402				ENSSSCG00000000685	ENSSSCG00000009684	ENSSSCG00000009684		ENSSSCG00000010236	ENSSSCG00000004110		ENSSSCG00000017377	ENSSSCG00000021164		ENSSSCG00000009002	ENSSSCG00000026326	ENSSSCG00000015601	ENSSSCG00000007067		ENSSSCG00000002299	ENSSSCG00000011438		ENSSSCG00000004348
ENSSSCG00000013404				ENSSSCG00000000687	ENSSSCG00000009702	ENSSSCG00000009702		ENSSSCG00000010250	ENSSSCG00000004121		ENSSSCG00000017811	ENSSSCG00000021273		ENSSSCG00000009176	ENSSSCG00000026672	ENSSSCG00000015617	ENSSSCG00000007115		ENSSSCG00000002303	ENSSSCG00000011455		ENSSSCG00000004367
ENSSSCG00000013451				ENSSSCG00000000690	ENSSSCG00000009759	ENSSSCG00000009759		ENSSSCG00000010340	ENSSSCG00000004123		ENSSSCG00000017876	ENSSSCG00000021606		ENSSSCG00000009208	ENSSSCG00000026897	ENSSSCG00000015784	ENSSSCG00000007189		ENSSSCG00000002330	ENSSSCG00000011765		ENSSSCG00000004391
ENSSSCG00000013458				ENSSSCG00000000691	ENSSSCG00000009764	ENSSSCG00000009764		ENSSSCG00000010579	ENSSSCG00000004134		ENSSSCG00000017896	ENSSSCG00000021638		ENSSSCG00000009215	ENSSSCG00000027085	ENSSSCG00000016000	ENSSSCG00000007350		ENSSSCG00000002347	ENSSSCG00000011781		ENSSSCG00000004401
ENSSSCG00000013522				ENSSSCG00000000693	ENSSSCG00000009815	ENSSSCG00000009815		ENSSSCG00000010674	ENSSSCG00000004163		ENSSSCG00000020799	ENSSSCG00000021660		ENSSSCG00000009246	ENSSSCG00000027232	ENSSSCG00000016302	ENSSSCG00000007351		ENSSSCG00000002350	ENSSSCG00000011783		ENSSSCG00000004423
ENSSSCG00000013523				ENSSSCG00000000694	ENSSSCG00000009860	ENSSSCG00000009860		ENSSSCG00000010679	ENSSSCG00000004174		ENSSSCG00000021113	ENSSSCG00000021973		ENSSSCG00000009317	ENSSSCG00000027958	ENSSSCG00000016679	ENSSSCG00000007401		ENSSSCG00000002355	ENSSSCG00000011801		ENSSSCG00000004441
ENSSSCG00000013635				ENSSSCG00000000696	ENSSSCG00000009863	ENSSSCG00000009863		ENSSSCG00000010682	ENSSSCG00000004200		ENSSSCG00000021587	ENSSSCG00000022048		ENSSSCG00000009328	ENSSSCG00000028019	ENSSSCG00000016824	ENSSSCG00000007445		ENSSSCG00000002357	ENSSSCG00000011872		ENSSSCG00000004472
ENSSSCG00000014163				ENSSSCG00000000697	ENSSSCG00000009865	ENSSSCG00000009865		ENSSSCG00000010879	ENSSSCG00000004206		ENSSSCG00000021610	ENSSSCG00000022474		ENSSSCG00000009364	ENSSSCG00000028063	ENSSSCG00000017306	ENSSSCG00000007484		ENSSSCG00000002366	ENSSSCG00000011912		ENSSSCG00000004510
ENSSSCG00000014177				ENSSSCG00000000702	ENSSSCG00000009886	ENSSSCG00000009886		ENSSSCG00000010924	ENSSSCG00000004207		ENSSSCG00000022088	ENSSSCG00000022594		ENSSSCG00000009373	ENSSSCG00000028245	ENSSSCG00000017507	ENSSSCG00000007554		ENSSSCG00000002370	ENSSSCG00000012305		ENSSSCG00000004520
ENSSSCG00000014280				ENSSSCG00000000704	ENSSSCG00000009931	ENSSSCG00000009931		ENSSSCG00000011082	ENSSSCG00000004222		ENSSSCG00000022478	ENSSSCG00000022786		ENSSSCG00000009405	ENSSSCG00000028366	ENSSSCG00000017616	ENSSSCG00000007601		ENSSSCG00000002382	ENSSSCG00000012483		ENSSSCG00000004552
ENSSSCG00000014283				ENSSSCG00000000705	ENSSSCG00000009946	ENSSSCG00000009946		ENSSSCG00000011090	ENSSSCG00000004237		ENSSSCG00000023591	ENSSSCG00000023306		ENSSSCG00000009556	ENSSSCG00000028633	ENSSSCG00000018015	ENSSSCG00000007617		ENSSSCG00000002387	ENSSSCG00000012881		ENSSSCG00000004588
ENSSSCG00000014296				ENSSSCG00000000706	ENSSSCG00000010003	ENSSSCG00000010003		ENSSSCG00000011182	ENSSSCG00000004241		ENSSSCG00000024103	ENSSSCG00000023318		ENSSSCG00000009568	ENSSSCG00000028656	ENSSSCG00000020756	ENSSSCG00000007664		ENSSSCG00000002389	ENSSSCG00000012925		ENSSSCG00000004594
ENSSSCG00000014305				ENSSSCG00000000708	ENSSSCG00000010005	ENSSSCG00000010005		ENSSSCG00000011329	ENSSSCG00000004262		ENSSSCG00000024312	ENSSSCG00000023503		ENSSSCG00000009623	ENSSSCG00000028802	ENSSSCG00000021386	ENSSSCG00000007735		ENSSSCG00000002390	ENSSSCG00000013178		ENSSSCG00000004656
ENSSSCG00000014322				ENSSSCG00000000712	ENSSSCG00000010055	ENSSSCG00000010055		ENSSSCG00000011364	ENSSSCG00000004275		ENSSSCG00000024396	ENSSSCG00000023947		ENSSSCG00000009624	ENSSSCG00000029180	ENSSSCG00000022270	ENSSSCG00000007744		ENSSSCG00000002395	ENSSSCG00000013258		ENSSSCG00000004666
ENSSSCG00000014392				ENSSSCG00000000714	ENSSSCG00000010060	ENSSSCG00000010060		ENSSSCG00000011506	ENSSSCG00000004289		ENSSSCG00000024495	ENSSSCG00000023998		ENSSSCG00000009650	ENSSSCG00000029602	ENSSSCG00000022394	ENSSSCG00000007807		ENSSSCG00000002412	ENSSSCG00000013286		ENSSSCG00000004673
ENSSSCG00000014397				ENSSSCG00000000719	ENSSSCG00000010064	ENSSSCG00000010064		ENSSSCG00000011533	ENSSSCG00000004290		ENSSSCG00000024599	ENSSSCG00000024223		ENSSSCG00000009663	ENSSSCG00000029989	ENSSSCG00000022839	ENSSSCG00000007816		ENSSSCG00000002414	ENSSSCG00000013368		ENSSSCG00000004682
ENSSSCG00000014539				ENSSSCG00000000722	ENSSSCG00000010108	ENSSSCG00000010108		ENSSSCG00000011601	ENSSSCG00000004306		ENSSSCG00000024651	ENSSSCG00000024672		ENSSSCG00000009840	ENSSSCG00000030359	ENSSSCG00000022948	ENSSSCG00000007888		ENSSSCG00000002418	ENSSSCG00000013437		ENSSSCG00000004712
ENSSSCG00000014581				ENSSSCG00000000735	ENSSSCG00000010133	ENSSSCG00000010133		ENSSSCG00000011629	ENSSSCG00000004328		ENSSSCG00000024990	ENSSSCG00000025316		ENSSSCG00000009871	ENSSSCG00000030497	ENSSSCG00000023010	ENSSSCG00000007964		ENSSSCG00000002425	ENSSSCG00000013534		ENSSSCG00000004728
ENSSSCG00000014882				ENSSSCG00000000736	ENSSSCG00000010173	ENSSSCG00000010173		ENSSSCG00000011637	ENSSSCG00000004339		ENSSSCG00000025133	ENSSSCG00000025389		ENSSSCG00000009914	ENSSSCG00000030642	ENSSSCG00000023054	ENSSSCG00000008099		ENSSSCG00000002429	ENSSSCG00000013538		ENSSSCG00000004729
ENSSSCG00000014945				ENSSSCG00000000743	ENSSSCG00000010203	ENSSSCG00000010203		ENSSSCG00000011658	ENSSSCG00000004358		ENSSSCG00000025153	ENSSSCG00000025423		ENSSSCG00000010039		ENSSSCG00000023373	ENSSSCG00000008196		ENSSSCG00000002448	ENSSSCG00000013785		ENSSSCG00000004757
ENSSSCG00000015013				ENSSSCG00000000746	ENSSSCG00000010251	ENSSSCG00000010251		ENSSSCG00000011705	ENSSSCG00000004364		ENSSSCG00000025414	ENSSSCG00000025745		ENSSSCG00000010042		ENSSSCG00000023408	ENSSSCG00000008334		ENSSSCG00000002450	ENSSSCG00000013858		ENSSSCG00000004766
ENSSSCG00000015044				ENSSSCG00000000747	ENSSSCG00000010259	ENSSSCG00000010259		ENSSSCG00000011720	ENSSSCG00000004374		ENSSSCG00000026041	ENSSSCG00000026082		ENSSSCG00000010095		ENSSSCG00000023913	ENSSSCG00000008347		ENSSSCG00000002459	ENSSSCG00000013860		ENSSSCG00000004772
ENSSSCG00000015310				ENSSSCG00000000764	ENSSSCG00000010267	ENSSSCG00000010267		ENSSSCG00000011762	ENSSSCG00000004382		ENSSSCG00000026446	ENSSSCG00000026346		ENSSSCG00000010185		ENSSSCG00000024481	ENSSSCG00000008377		ENSSSCG00000002502	ENSSSCG00000014056		ENSSSCG00000004774
ENSSSCG00000015313				ENSSSCG00000000765	ENSSSCG00000010451	ENSSSCG00000010451		ENSSSCG00000011770	ENSSSCG00000004393		ENSSSCG00000027165	ENSSSCG00000026682		ENSSSCG00000010341		ENSSSCG00000025208	ENSSSCG00000008383		ENSSSCG00000002526	ENSSSCG00000014151		ENSSSCG00000004875
ENSSSCG00000015317				ENSSSCG00000000767	ENSSSCG00000010464	ENSSSCG00000010464		ENSSSCG00000011925	ENSSSCG00000004403		ENSSSCG00000027342	ENSSSCG00000026989		ENSSSCG00000010342		ENSSSCG00000025510	ENSSSCG00000008388		ENSSSCG00000002528	ENSSSCG00000014216		ENSSSCG00000004951
ENSSSCG00000015387				ENSSSCG00000000769	ENSSSCG00000010491	ENSSSCG00000010491		ENSSSCG00000011930	ENSSSCG00000004414		ENSSSCG00000027465	ENSSSCG00000027345		ENSSSCG00000010486		ENSSSCG00000025604	ENSSSCG00000008395		ENSSSCG00000002539	ENSSSCG00000014347		ENSSSCG00000004954
ENSSSCG00000015414				ENSSSCG00000000770	ENSSSCG00000010502	ENSSSCG00000010502		ENSSSCG00000011993	ENSSSCG00000004460		ENSSSCG00000027726	ENSSSCG00000027458		ENSSSCG00000010494		ENSSSCG00000025820	ENSSSCG00000008598		ENSSSCG00000002547	ENSSSCG00000014430		ENSSSCG00000005056
ENSSSCG00000015480				ENSSSCG00000000778	ENSSSCG00000010554	ENSSSCG00000010554		ENSSSCG00000012012	ENSSSCG00000004499		ENSSSCG00000028135	ENSSSCG00000027843		ENSSSCG00000010706		ENSSSCG00000025856	ENSSSCG00000008645		ENSSSCG00000002656	ENSSSCG00000014556		ENSSSCG00000005128
ENSSSCG00000015520				ENSSSCG00000000784	ENSSSCG00000010564	ENSSSCG00000010564		ENSSSCG00000012123	ENSSSCG00000004543		ENSSSCG00000028338	ENSSSCG00000027991		ENSSSCG00000010833		ENSSSCG00000026009	ENSSSCG00000008727		ENSSSCG00000002666	ENSSSCG00000014672		ENSSSCG00000005184
ENSSSCG00000015567				ENSSSCG00000000816	ENSSSCG00000010592	ENSSSCG00000010592		ENSSSCG00000012148	ENSSSCG00000004546		ENSSSCG00000028477	ENSSSCG00000028227		ENSSSCG00000010877		ENSSSCG00000026354	ENSSSCG00000008786		ENSSSCG00000002688	ENSSSCG00000015016		ENSSSCG00000005196
ENSSSCG00000015742				ENSSSCG00000000839	ENSSSCG00000010639	ENSSSCG00000010639		ENSSSCG00000012258	ENSSSCG00000004603		ENSSSCG00000028490	ENSSSCG00000028373		ENSSSCG00000010998		ENSSSCG00000026492	ENSSSCG00000008878		ENSSSCG00000002701	ENSSSCG00000015019		ENSSSCG00000005224
ENSSSCG00000015792				ENSSSCG00000000841	ENSSSCG00000010834	ENSSSCG00000010834		ENSSSCG00000012435	ENSSSCG00000004612		ENSSSCG00000028873	ENSSSCG00000028447		ENSSSCG00000011018		ENSSSCG00000026608	ENSSSCG00000008923		ENSSSCG00000002703	ENSSSCG00000015099		ENSSSCG00000005234
ENSSSCG00000015867				ENSSSCG00000000843	ENSSSCG00000010853	ENSSSCG00000010853		ENSSSCG00000012481	ENSSSCG00000004624		ENSSSCG00000029426	ENSSSCG00000028460		ENSSSCG00000011051		ENSSSCG00000027052	ENSSSCG00000008954		ENSSSCG00000002716	ENSSSCG00000015102		ENSSSCG00000005249
ENSSSCG00000015868				ENSSSCG00000000852	ENSSSCG00000011133	ENSSSCG00000011133		ENSSSCG00000012557	ENSSSCG00000004631		ENSSSCG00000029536	ENSSSCG00000028465		ENSSSCG00000011162		ENSSSCG00000027141	ENSSSCG00000008959		ENSSSCG00000002722	ENSSSCG00000015293		ENSSSCG00000005307
ENSSSCG00000015882				ENSSSCG00000000864	ENSSSCG00000011158	ENSSSCG00000011158		ENSSSCG00000012558	ENSSSCG00000004635		ENSSSCG00000029702	ENSSSCG00000028887		ENSSSCG00000011251		ENSSSCG00000027568	ENSSSCG00000008977		ENSSSCG00000002724	ENSSSCG00000015318		ENSSSCG00000005322
ENSSSCG00000015888				ENSSSCG00000000866	ENSSSCG00000011215	ENSSSCG00000011215		ENSSSCG00000012621	ENSSSCG00000004636		ENSSSCG00000030095	ENSSSCG00000028896		ENSSSCG00000011280		ENSSSCG00000027796	ENSSSCG00000009077		ENSSSCG00000002742	ENSSSCG00000015383		ENSSSCG00000005375
ENSSSCG00000015934				ENSSSCG00000000875	ENSSSCG00000011306	ENSSSCG00000011306		ENSSSCG00000012676	ENSSSCG00000004645		ENSSSCG00000030174	ENSSSCG00000028923		ENSSSCG00000011289		ENSSSCG00000027957	ENSSSCG00000009083		ENSSSCG00000002762	ENSSSCG00000015473		ENSSSCG00000005376
ENSSSCG00000015935				ENSSSCG00000000876	ENSSSCG00000011361	ENSSSCG00000011361		ENSSSCG00000012793	ENSSSCG00000004647		ENSSSCG00000030547	ENSSSCG00000029097		ENSSSCG00000011290		ENSSSCG00000028089	ENSSSCG00000009152		ENSSSCG00000002783	ENSSSCG00000015590		ENSSSCG00000005390
ENSSSCG00000015938				ENSSSCG00000000884	ENSSSCG00000011378	ENSSSCG00000011378		ENSSSCG00000012811	ENSSSCG00000004653		ENSSSCG00000030567	ENSSSCG00000029173		ENSSSCG00000011387		ENSSSCG00000028620	ENSSSCG00000009247		ENSSSCG00000002799	ENSSSCG00000015603		ENSSSCG00000005391
ENSSSCG00000015963				ENSSSCG00000000886	ENSSSCG00000011415	ENSSSCG00000011415		ENSSSCG00000012813	ENSSSCG00000004657		ENSSSCG00000030621	ENSSSCG00000029440		ENSSSCG00000011449		ENSSSCG00000028711	ENSSSCG00000009334		ENSSSCG00000002808	ENSSSCG00000015660		ENSSSCG00000005453
ENSSSCG00000015988				ENSSSCG00000000893	ENSSSCG00000011466	ENSSSCG00000011466		ENSSSCG00000012982	ENSSSCG00000004672		ENSSSCG00000031023	ENSSSCG00000029649		ENSSSCG00000011453		ENSSSCG00000028851	ENSSSCG00000009402		ENSSSCG00000002838	ENSSSCG00000015718		ENSSSCG00000005460
ENSSSCG00000016033				ENSSSCG00000000894	ENSSSCG00000011471	ENSSSCG00000011471		ENSSSCG00000012983	ENSSSCG00000004717			ENSSSCG00000029683		ENSSSCG00000011648		ENSSSCG00000029385	ENSSSCG00000009434		ENSSSCG00000002860	ENSSSCG00000015782		ENSSSCG00000005472
ENSSSCG00000016096				ENSSSCG00000000895	ENSSSCG00000011500	ENSSSCG00000011500		ENSSSCG00000013308	ENSSSCG00000004726			ENSSSCG00000030024		ENSSSCG00000011649		ENSSSCG00000030035	ENSSSCG00000009438		ENSSSCG00000002869	ENSSSCG00000016036		ENSSSCG00000005511
ENSSSCG00000016509				ENSSSCG00000000901	ENSSSCG00000011549	ENSSSCG00000011549		ENSSSCG00000013331	ENSSSCG00000004730			ENSSSCG00000030653		ENSSSCG00000011661		ENSSSCG00000030271	ENSSSCG00000009482		ENSSSCG00000002872	ENSSSCG00000016116		ENSSSCG00000005607
ENSSSCG00000016607				ENSSSCG00000000905	ENSSSCG00000011567	ENSSSCG00000011567		ENSSSCG00000013337	ENSSSCG00000004737					ENSSSCG00000011810		ENSSSCG00000030428	ENSSSCG00000009498		ENSSSCG00000002876	ENSSSCG00000016183		ENSSSCG00000005630
ENSSSCG00000016619				ENSSSCG00000000920	ENSSSCG00000011623	ENSSSCG00000011623		ENSSSCG00000013363	ENSSSCG00000004745					ENSSSCG00000011841		ENSSSCG00000030522	ENSSSCG00000009517		ENSSSCG00000002908	ENSSSCG00000016184		ENSSSCG00000005641
ENSSSCG00000016692				ENSSSCG00000000941	ENSSSCG00000011624	ENSSSCG00000011624		ENSSSCG00000013389	ENSSSCG00000004765					ENSSSCG00000011852		ENSSSCG00000030589	ENSSSCG00000009585		ENSSSCG00000002950	ENSSSCG00000016226		ENSSSCG00000005651
ENSSSCG00000016942				ENSSSCG00000000953	ENSSSCG00000011695	ENSSSCG00000011695		ENSSSCG00000013641	ENSSSCG00000004821					ENSSSCG00000012014		ENSSSCG00000030712	ENSSSCG00000009592		ENSSSCG00000002965	ENSSSCG00000016368		ENSSSCG00000005715
ENSSSCG00000016950				ENSSSCG00000000958	ENSSSCG00000011799	ENSSSCG00000011799		ENSSSCG00000013650	ENSSSCG00000004825					ENSSSCG00000012051		ENSSSCG00000030945	ENSSSCG00000009635		ENSSSCG00000003000	ENSSSCG00000016411		ENSSSCG00000005729
ENSSSCG00000016960				ENSSSCG00000000964	ENSSSCG00000011800	ENSSSCG00000011800		ENSSSCG00000013772	ENSSSCG00000004846					ENSSSCG00000012116			ENSSSCG00000009636		ENSSSCG00000003005	ENSSSCG00000016572		ENSSSCG00000005852
ENSSSCG00000017022				ENSSSCG00000000965	ENSSSCG00000011944	ENSSSCG00000011944		ENSSSCG00000013871	ENSSSCG00000004852					ENSSSCG00000012202			ENSSSCG00000009755		ENSSSCG00000003024	ENSSSCG00000016792		ENSSSCG00000005905
ENSSSCG00000017033				ENSSSCG00000000966	ENSSSCG00000011980	ENSSSCG00000011980		ENSSSCG00000014071	ENSSSCG00000004854					ENSSSCG00000012268			ENSSSCG00000009827		ENSSSCG00000003041	ENSSSCG00000016963		ENSSSCG00000005952
ENSSSCG00000017217				ENSSSCG00000000968	ENSSSCG00000012122	ENSSSCG00000012122		ENSSSCG00000014165	ENSSSCG00000004884					ENSSSCG00000012322			ENSSSCG00000009844		ENSSSCG00000003044	ENSSSCG00000017052		ENSSSCG00000006082
ENSSSCG00000017294				ENSSSCG00000000970	ENSSSCG00000012134	ENSSSCG00000012134		ENSSSCG00000014179	ENSSSCG00000004885					ENSSSCG00000012718			ENSSSCG00000009927		ENSSSCG00000003212	ENSSSCG00000017254		ENSSSCG00000006114
ENSSSCG00000017523				ENSSSCG00000000971	ENSSSCG00000012135	ENSSSCG00000012135		ENSSSCG00000014244	ENSSSCG00000004891					ENSSSCG00000013001			ENSSSCG00000009959		ENSSSCG00000003233	ENSSSCG00000017257		ENSSSCG00000006138
ENSSSCG00000017555				ENSSSCG00000000973	ENSSSCG00000012136	ENSSSCG00000012136		ENSSSCG00000014248	ENSSSCG00000004927					ENSSSCG00000013028			ENSSSCG00000009963		ENSSSCG00000003353	ENSSSCG00000017260		ENSSSCG00000006203
ENSSSCG00000017795				ENSSSCG00000000974	ENSSSCG00000012257	ENSSSCG00000012257		ENSSSCG00000014295	ENSSSCG00000004934					ENSSSCG00000013125			ENSSSCG00000009994		ENSSSCG00000003362	ENSSSCG00000017261		ENSSSCG00000006237
ENSSSCG00000017817				ENSSSCG00000000980	ENSSSCG00000012335	ENSSSCG00000012335		ENSSSCG00000014409	ENSSSCG00000004942					ENSSSCG00000013145			ENSSSCG00000010025		ENSSSCG00000003396	ENSSSCG00000017262		ENSSSCG00000006273
ENSSSCG00000017968				ENSSSCG00000000994	ENSSSCG00000012342	ENSSSCG00000012342		ENSSSCG00000014811	ENSSSCG00000004957					ENSSSCG00000013238			ENSSSCG00000010071		ENSSSCG00000003398	ENSSSCG00000017289		ENSSSCG00000006337
ENSSSCG00000018009				ENSSSCG00000000997	ENSSSCG00000012824	ENSSSCG00000012824		ENSSSCG00000014835	ENSSSCG00000004980					ENSSSCG00000013297			ENSSSCG00000010135		ENSSSCG00000003401	ENSSSCG00000017378		ENSSSCG00000006374
ENSSSCG00000018057				ENSSSCG00000001002	ENSSSCG00000012855	ENSSSCG00000012855		ENSSSCG00000014878	ENSSSCG00000004986					ENSSSCG00000013370			ENSSSCG00000010149		ENSSSCG00000003438	ENSSSCG00000017385		ENSSSCG00000006418
ENSSSCG00000019977				ENSSSCG00000001005	ENSSSCG00000012889	ENSSSCG00000012889		ENSSSCG00000014989	ENSSSCG00000005004					ENSSSCG00000013425			ENSSSCG00000010219		ENSSSCG00000003453	ENSSSCG00000017400		ENSSSCG00000006455
ENSSSCG00000020729				ENSSSCG00000001008	ENSSSCG00000012911	ENSSSCG00000012911		ENSSSCG00000015031	ENSSSCG00000005016					ENSSSCG00000013432			ENSSSCG00000010224		ENSSSCG00000003461	ENSSSCG00000017403		ENSSSCG00000006475
ENSSSCG00000020786				ENSSSCG00000001010	ENSSSCG00000012917	ENSSSCG00000012917		ENSSSCG00000015040	ENSSSCG00000005021					ENSSSCG00000013602			ENSSSCG00000010271		ENSSSCG00000003462	ENSSSCG00000017468		ENSSSCG00000006543
ENSSSCG00000020813				ENSSSCG00000001011	ENSSSCG00000012927	ENSSSCG00000012927		ENSSSCG00000015327	ENSSSCG00000005040					ENSSSCG00000013662			ENSSSCG00000010276		ENSSSCG00000003463	ENSSSCG00000017516		ENSSSCG00000006572
ENSSSCG00000020982				ENSSSCG00000001016	ENSSSCG00000013017	ENSSSCG00000013017		ENSSSCG00000015407	ENSSSCG00000005053					ENSSSCG00000014042			ENSSSCG00000010292		ENSSSCG00000003478	ENSSSCG00000017614		ENSSSCG00000006636
ENSSSCG00000021013				ENSSSCG00000001021	ENSSSCG00000013101	ENSSSCG00000013101		ENSSSCG00000015482	ENSSSCG00000005060					ENSSSCG00000014243			ENSSSCG00000010445		ENSSSCG00000003486	ENSSSCG00000017752		ENSSSCG00000006643
ENSSSCG00000021050				ENSSSCG00000001025	ENSSSCG00000013243	ENSSSCG00000013243		ENSSSCG00000015519	ENSSSCG00000005062					ENSSSCG00000014287			ENSSSCG00000010448		ENSSSCG00000003489	ENSSSCG00000017766		ENSSSCG00000006655
ENSSSCG00000021169				ENSSSCG00000001040	ENSSSCG00000013244	ENSSSCG00000013244		ENSSSCG00000015560	ENSSSCG00000005065					ENSSSCG00000014290			ENSSSCG00000010453		ENSSSCG00000003511	ENSSSCG00000017773		ENSSSCG00000006663
ENSSSCG00000021215				ENSSSCG00000001041	ENSSSCG00000013491	ENSSSCG00000013491		ENSSSCG00000015593	ENSSSCG00000005097					ENSSSCG00000014367			ENSSSCG00000010461		ENSSSCG00000003513	ENSSSCG00000017822		ENSSSCG00000006685
ENSSSCG00000021275				ENSSSCG00000001053	ENSSSCG00000013621	ENSSSCG00000013621		ENSSSCG00000015923	ENSSSCG00000005110					ENSSSCG00000014630			ENSSSCG00000010495		ENSSSCG00000003514	ENSSSCG00000017832		ENSSSCG00000006689
ENSSSCG00000021451				ENSSSCG00000001062	ENSSSCG00000013667	ENSSSCG00000013667		ENSSSCG00000015924	ENSSSCG00000005165					ENSSSCG00000014997			ENSSSCG00000010531		ENSSSCG00000003517	ENSSSCG00000017835		ENSSSCG00000006690
ENSSSCG00000021495				ENSSSCG00000001074	ENSSSCG00000013779	ENSSSCG00000013779		ENSSSCG00000016049	ENSSSCG00000005178					ENSSSCG00000015054			ENSSSCG00000010580		ENSSSCG00000003540	ENSSSCG00000017886		ENSSSCG00000006691
ENSSSCG00000021546				ENSSSCG00000001080	ENSSSCG00000014046	ENSSSCG00000014046		ENSSSCG00000016298	ENSSSCG00000005203					ENSSSCG00000015067			ENSSSCG00000010624		ENSSSCG00000003543	ENSSSCG00000017888		ENSSSCG00000006743
ENSSSCG00000021753				ENSSSCG00000001090	ENSSSCG00000014119	ENSSSCG00000014119		ENSSSCG00000016397	ENSSSCG00000005241					ENSSSCG00000015524			ENSSSCG00000010686		ENSSSCG00000003554	ENSSSCG00000019358		ENSSSCG00000006771
ENSSSCG00000021893				ENSSSCG00000001092	ENSSSCG00000014175	ENSSSCG00000014175		ENSSSCG00000016450	ENSSSCG00000005255					ENSSSCG00000015819			ENSSSCG00000010700		ENSSSCG00000003559	ENSSSCG00000020731		ENSSSCG00000006783
ENSSSCG00000021966				ENSSSCG00000001106	ENSSSCG00000014337	ENSSSCG00000014337		ENSSSCG00000016518	ENSSSCG00000005271					ENSSSCG00000015832			ENSSSCG00000010741		ENSSSCG00000003570	ENSSSCG00000021090		ENSSSCG00000006806
ENSSSCG00000022788				ENSSSCG00000001107	ENSSSCG00000014791	ENSSSCG00000014791		ENSSSCG00000016661	ENSSSCG00000005282					ENSSSCG00000015843			ENSSSCG00000010755		ENSSSCG00000003577	ENSSSCG00000021092		ENSSSCG00000006808
ENSSSCG00000022828				ENSSSCG00000001156	ENSSSCG00000014802	ENSSSCG00000014802		ENSSSCG00000016695	ENSSSCG00000005286					ENSSSCG00000015996			ENSSSCG00000010831		ENSSSCG00000003579	ENSSSCG00000021455		ENSSSCG00000006822
ENSSSCG00000022837				ENSSSCG00000001177	ENSSSCG00000014970	ENSSSCG00000014970		ENSSSCG00000016711	ENSSSCG00000005300					ENSSSCG00000015997			ENSSSCG00000010922		ENSSSCG00000003580	ENSSSCG00000021710		ENSSSCG00000006839
ENSSSCG00000022950				ENSSSCG00000001206	ENSSSCG00000015050	ENSSSCG00000015050		ENSSSCG00000016843	ENSSSCG00000005309					ENSSSCG00000016101			ENSSSCG00000011000		ENSSSCG00000003586	ENSSSCG00000021892		ENSSSCG00000006857
ENSSSCG00000023036				ENSSSCG00000001209	ENSSSCG00000015077	ENSSSCG00000015077		ENSSSCG00000016920	ENSSSCG00000005311					ENSSSCG00000016300			ENSSSCG00000011014		ENSSSCG00000003588	ENSSSCG00000022413		ENSSSCG00000006950
ENSSSCG00000023047				ENSSSCG00000001227	ENSSSCG00000015136	ENSSSCG00000015136		ENSSSCG00000016934	ENSSSCG00000005343					ENSSSCG00000016308			ENSSSCG00000011106		ENSSSCG00000003626	ENSSSCG00000022492		ENSSSCG00000006957
ENSSSCG00000023335				ENSSSCG00000001231	ENSSSCG00000015215	ENSSSCG00000015215		ENSSSCG00000017079	ENSSSCG00000005424					ENSSSCG00000016335			ENSSSCG00000011230		ENSSSCG00000003627	ENSSSCG00000022628		ENSSSCG00000007005
ENSSSCG00000023814				ENSSSCG00000001233	ENSSSCG00000015222	ENSSSCG00000015222		ENSSSCG00000017100	ENSSSCG00000005427					ENSSSCG00000016402			ENSSSCG00000011264		ENSSSCG00000003630	ENSSSCG00000022773		ENSSSCG00000007116
ENSSSCG00000023842				ENSSSCG00000001235	ENSSSCG00000015250	ENSSSCG00000015250		ENSSSCG00000017674	ENSSSCG00000005600					ENSSSCG00000016678			ENSSSCG00000011309		ENSSSCG00000003636	ENSSSCG00000022794		ENSSSCG00000007139
ENSSSCG00000024021				ENSSSCG00000001241	ENSSSCG00000015380	ENSSSCG00000015380		ENSSSCG00000017682	ENSSSCG00000005702					ENSSSCG00000016714			ENSSSCG00000011398		ENSSSCG00000003655	ENSSSCG00000022827		ENSSSCG00000007142
ENSSSCG00000024113				ENSSSCG00000001244	ENSSSCG00000015493	ENSSSCG00000015493		ENSSSCG00000020886	ENSSSCG00000005706					ENSSSCG00000016776			ENSSSCG00000011414		ENSSSCG00000003671	ENSSSCG00000022985		ENSSSCG00000007151
ENSSSCG00000024359				ENSSSCG00000001245	ENSSSCG00000015799	ENSSSCG00000015799		ENSSSCG00000020954	ENSSSCG00000005711					ENSSSCG00000016832			ENSSSCG00000011534		ENSSSCG00000003679	ENSSSCG00000023264		ENSSSCG00000007265
ENSSSCG00000024563				ENSSSCG00000001342	ENSSSCG00000015862	ENSSSCG00000015862		ENSSSCG00000021041	ENSSSCG00000005743					ENSSSCG00000016851			ENSSSCG00000011570		ENSSSCG00000003681	ENSSSCG00000023407		ENSSSCG00000007309
ENSSSCG00000024564				ENSSSCG00000001346	ENSSSCG00000016021	ENSSSCG00000016021		ENSSSCG00000021188	ENSSSCG00000005762					ENSSSCG00000016865			ENSSSCG00000011618		ENSSSCG00000003686	ENSSSCG00000023470		ENSSSCG00000007365
ENSSSCG00000024636				ENSSSCG00000001372	ENSSSCG00000016097	ENSSSCG00000016097		ENSSSCG00000021212	ENSSSCG00000005912					ENSSSCG00000016871			ENSSSCG00000011708		ENSSSCG00000003687	ENSSSCG00000023525		ENSSSCG00000007371
ENSSSCG00000024756				ENSSSCG00000001376	ENSSSCG00000016173	ENSSSCG00000016173		ENSSSCG00000021654	ENSSSCG00000005934					ENSSSCG00000016892			ENSSSCG00000011871		ENSSSCG00000003692	ENSSSCG00000023619		ENSSSCG00000007430
ENSSSCG00000025094				ENSSSCG00000001377	ENSSSCG00000016204	ENSSSCG00000016204		ENSSSCG00000021793	ENSSSCG00000005955					ENSSSCG00000016982			ENSSSCG00000011873		ENSSSCG00000003707	ENSSSCG00000023714		ENSSSCG00000007481
ENSSSCG00000025102				ENSSSCG00000001390	ENSSSCG00000016215	ENSSSCG00000016215		ENSSSCG00000022194	ENSSSCG00000006000					ENSSSCG00000017155			ENSSSCG00000011890		ENSSSCG00000003715	ENSSSCG00000024045		ENSSSCG00000007529
ENSSSCG00000025638				ENSSSCG00000001391	ENSSSCG00000016416	ENSSSCG00000016416		ENSSSCG00000022494	ENSSSCG00000006014					ENSSSCG00000017691			ENSSSCG00000011896		ENSSSCG00000003722	ENSSSCG00000024213		ENSSSCG00000007567
ENSSSCG00000026064				ENSSSCG00000001395	ENSSSCG00000016465	ENSSSCG00000016465		ENSSSCG00000022533	ENSSSCG00000006033					ENSSSCG00000017721			ENSSSCG00000011927		ENSSSCG00000003725	ENSSSCG00000024314		ENSSSCG00000007615
ENSSSCG00000026098				ENSSSCG00000001396	ENSSSCG00000016531	ENSSSCG00000016531		ENSSSCG00000022696	ENSSSCG00000006037					ENSSSCG00000017777			ENSSSCG00000011951		ENSSSCG00000003728	ENSSSCG00000024876		ENSSSCG00000007675
ENSSSCG00000026180				ENSSSCG00000001397	ENSSSCG00000016570	ENSSSCG00000016570		ENSSSCG00000022710	ENSSSCG00000006054					ENSSSCG00000017812			ENSSSCG00000011953		ENSSSCG00000003731	ENSSSCG00000025018		ENSSSCG00000007720
ENSSSCG00000026233				ENSSSCG00000001401	ENSSSCG00000016653	ENSSSCG00000016653		ENSSSCG00000022783	ENSSSCG00000006058					ENSSSCG00000017864			ENSSSCG00000012050		ENSSSCG00000003738	ENSSSCG00000025067		ENSSSCG00000007754
ENSSSCG00000026382				ENSSSCG00000001402	ENSSSCG00000016674	ENSSSCG00000016674		ENSSSCG00000022953	ENSSSCG00000006095					ENSSSCG00000018008			ENSSSCG00000012078		ENSSSCG00000003741	ENSSSCG00000025394		ENSSSCG00000007839
ENSSSCG00000026384				ENSSSCG00000001404	ENSSSCG00000016675	ENSSSCG00000016675		ENSSSCG00000023066	ENSSSCG00000006109					ENSSSCG00000018035			ENSSSCG00000012083		ENSSSCG00000003746	ENSSSCG00000025417		ENSSSCG00000007864
ENSSSCG00000026613				ENSSSCG00000001405	ENSSSCG00000016753	ENSSSCG00000016753		ENSSSCG00000023158	ENSSSCG00000006120					ENSSSCG00000018044			ENSSSCG00000012084		ENSSSCG00000003749	ENSSSCG00000025599		ENSSSCG00000007897
ENSSSCG00000026644				ENSSSCG00000001408	ENSSSCG00000016828	ENSSSCG00000016828		ENSSSCG00000023174	ENSSSCG00000006126					ENSSSCG00000018053			ENSSSCG00000012172		ENSSSCG00000003757	ENSSSCG00000025959		ENSSSCG00000007903
ENSSSCG00000026722				ENSSSCG00000001410	ENSSSCG00000017018	ENSSSCG00000017018		ENSSSCG00000023239	ENSSSCG00000006135					ENSSSCG00000018158			ENSSSCG00000012173		ENSSSCG00000003762	ENSSSCG00000026100		ENSSSCG00000007921
ENSSSCG00000027153				ENSSSCG00000001411	ENSSSCG00000017073	ENSSSCG00000017073		ENSSSCG00000023294	ENSSSCG00000006143					ENSSSCG00000018229			ENSSSCG00000012509		ENSSSCG00000003771	ENSSSCG00000026161		ENSSSCG00000007955
ENSSSCG00000027481				ENSSSCG00000001412	ENSSSCG00000017152	ENSSSCG00000017152		ENSSSCG00000023304	ENSSSCG00000006146					ENSSSCG00000018558			ENSSSCG00000012620		ENSSSCG00000003783	ENSSSCG00000026465		ENSSSCG00000007956
ENSSSCG00000027516				ENSSSCG00000001414	ENSSSCG00000017218	ENSSSCG00000017218		ENSSSCG00000023344	ENSSSCG00000006151					ENSSSCG00000018942			ENSSSCG00000012631		ENSSSCG00000003789	ENSSSCG00000026544		ENSSSCG00000008001
ENSSSCG00000027594				ENSSSCG00000001417	ENSSSCG00000017286	ENSSSCG00000017286		ENSSSCG00000023357	ENSSSCG00000006162					ENSSSCG00000019069			ENSSSCG00000012651		ENSSSCG00000003802	ENSSSCG00000026622		ENSSSCG00000008070
ENSSSCG00000027665				ENSSSCG00000001418	ENSSSCG00000017303	ENSSSCG00000017303		ENSSSCG00000023361	ENSSSCG00000006177					ENSSSCG00000019612			ENSSSCG00000012695		ENSSSCG00000003809	ENSSSCG00000026985		ENSSSCG00000008080
ENSSSCG00000027690				ENSSSCG00000001421	ENSSSCG00000017337	ENSSSCG00000017337		ENSSSCG00000023610	ENSSSCG00000006183					ENSSSCG00000019755			ENSSSCG00000012759		ENSSSCG00000003818	ENSSSCG00000027055		ENSSSCG00000008178
ENSSSCG00000027898				ENSSSCG00000001422	ENSSSCG00000017367	ENSSSCG00000017367		ENSSSCG00000023703	ENSSSCG00000006184					ENSSSCG00000020716			ENSSSCG00000012996		ENSSSCG00000003826	ENSSSCG00000027294		ENSSSCG00000008186
ENSSSCG00000028140				ENSSSCG00000001423	ENSSSCG00000017381	ENSSSCG00000017381		ENSSSCG00000023761	ENSSSCG00000006186					ENSSSCG00000020744			ENSSSCG00000013048		ENSSSCG00000003837	ENSSSCG00000027527		ENSSSCG00000008230
ENSSSCG00000028157				ENSSSCG00000001424	ENSSSCG00000017391	ENSSSCG00000017391		ENSSSCG00000023788	ENSSSCG00000006219					ENSSSCG00000020803			ENSSSCG00000013147		ENSSSCG00000003839	ENSSSCG00000027784		ENSSSCG00000008300
ENSSSCG00000028201				ENSSSCG00000001425	ENSSSCG00000017406	ENSSSCG00000017406		ENSSSCG00000023803	ENSSSCG00000006220					ENSSSCG00000021186			ENSSSCG00000013276		ENSSSCG00000003854	ENSSSCG00000027800		ENSSSCG00000008311
ENSSSCG00000028277				ENSSSCG00000001430	ENSSSCG00000017428	ENSSSCG00000017428		ENSSSCG00000024046	ENSSSCG00000006301					ENSSSCG00000021345			ENSSSCG00000013352		ENSSSCG00000003870	ENSSSCG00000027815		ENSSSCG00000008369
ENSSSCG00000028336				ENSSSCG00000001431	ENSSSCG00000017475	ENSSSCG00000017475		ENSSSCG00000024071	ENSSSCG00000006318					ENSSSCG00000021649			ENSSSCG00000013361		ENSSSCG00000003893	ENSSSCG00000027937		ENSSSCG00000008402
ENSSSCG00000028663				ENSSSCG00000001435	ENSSSCG00000017495	ENSSSCG00000017495		ENSSSCG00000024127	ENSSSCG00000006324					ENSSSCG00000021720			ENSSSCG00000013382		ENSSSCG00000003895	ENSSSCG00000028048		ENSSSCG00000008423
ENSSSCG00000028668				ENSSSCG00000001436	ENSSSCG00000017497	ENSSSCG00000017497		ENSSSCG00000024296	ENSSSCG00000006350					ENSSSCG00000021738			ENSSSCG00000013408		ENSSSCG00000003905	ENSSSCG00000028184		ENSSSCG00000008474
ENSSSCG00000028897				ENSSSCG00000001439	ENSSSCG00000017515	ENSSSCG00000017515		ENSSSCG00000024555	ENSSSCG00000006354					ENSSSCG00000021750			ENSSSCG00000013426		ENSSSCG00000003942	ENSSSCG00000028301		ENSSSCG00000008541
ENSSSCG00000028949				ENSSSCG00000001454	ENSSSCG00000017551	ENSSSCG00000017551		ENSSSCG00000024591	ENSSSCG00000006362					ENSSSCG00000021777			ENSSSCG00000013468		ENSSSCG00000003949	ENSSSCG00000028443		ENSSSCG00000008545
ENSSSCG00000029082				ENSSSCG00000001457	ENSSSCG00000017573	ENSSSCG00000017573		ENSSSCG00000024598	ENSSSCG00000006508					ENSSSCG00000021803			ENSSSCG00000013552		ENSSSCG00000003965	ENSSSCG00000028695		ENSSSCG00000008563
ENSSSCG00000029340				ENSSSCG00000001469	ENSSSCG00000017593	ENSSSCG00000017593		ENSSSCG00000024635	ENSSSCG00000006511					ENSSSCG00000021867			ENSSSCG00000013554		ENSSSCG00000003980	ENSSSCG00000028707		ENSSSCG00000008574
ENSSSCG00000029349				ENSSSCG00000001470	ENSSSCG00000017635	ENSSSCG00000017635		ENSSSCG00000024665	ENSSSCG00000006521					ENSSSCG00000021903			ENSSSCG00000013655		ENSSSCG00000003985	ENSSSCG00000028735		ENSSSCG00000008590
ENSSSCG00000029478				ENSSSCG00000001474	ENSSSCG00000017636	ENSSSCG00000017636		ENSSSCG00000024897	ENSSSCG00000006567					ENSSSCG00000022031			ENSSSCG00000013658		ENSSSCG00000003990	ENSSSCG00000028817		ENSSSCG00000008624
ENSSSCG00000029608				ENSSSCG00000001475	ENSSSCG00000017738	ENSSSCG00000017738		ENSSSCG00000024904	ENSSSCG00000006627					ENSSSCG00000022111			ENSSSCG00000013735		ENSSSCG00000004012	ENSSSCG00000028962		ENSSSCG00000008689
ENSSSCG00000029617				ENSSSCG00000001476	ENSSSCG00000017741	ENSSSCG00000017741		ENSSSCG00000024917	ENSSSCG00000006649					ENSSSCG00000022164			ENSSSCG00000013753		ENSSSCG00000004029	ENSSSCG00000029203		ENSSSCG00000008716
ENSSSCG00000029668				ENSSSCG00000001477	ENSSSCG00000017745	ENSSSCG00000017745		ENSSSCG00000024961	ENSSSCG00000006760					ENSSSCG00000022289			ENSSSCG00000013784		ENSSSCG00000004032	ENSSSCG00000029231		ENSSSCG00000008721
ENSSSCG00000030002				ENSSSCG00000001488	ENSSSCG00000017750	ENSSSCG00000017750		ENSSSCG00000024983	ENSSSCG00000006762					ENSSSCG00000022296			ENSSSCG00000013849		ENSSSCG00000004037	ENSSSCG00000029482		ENSSSCG00000008733
ENSSSCG00000030260				ENSSSCG00000001493	ENSSSCG00000017789	ENSSSCG00000017789		ENSSSCG00000025039	ENSSSCG00000006774					ENSSSCG00000022447			ENSSSCG00000013939		ENSSSCG00000004044	ENSSSCG00000029624		ENSSSCG00000008747
ENSSSCG00000030491				ENSSSCG00000001497	ENSSSCG00000017866	ENSSSCG00000017866		ENSSSCG00000025166	ENSSSCG00000006775					ENSSSCG00000022523			ENSSSCG00000014033		ENSSSCG00000004053	ENSSSCG00000029753		ENSSSCG00000008761
ENSSSCG00000030608				ENSSSCG00000001500	ENSSSCG00000017880	ENSSSCG00000017880		ENSSSCG00000025349	ENSSSCG00000006779					ENSSSCG00000022536			ENSSSCG00000014141		ENSSSCG00000004080	ENSSSCG00000029866		ENSSSCG00000008838
ENSSSCG00000030683				ENSSSCG00000001502	ENSSSCG00000017952	ENSSSCG00000017952		ENSSSCG00000025374	ENSSSCG00000006799					ENSSSCG00000022719			ENSSSCG00000014198		ENSSSCG00000004084	ENSSSCG00000030136		ENSSSCG00000008867
ENSSSCG00000030685				ENSSSCG00000001503	ENSSSCG00000017984	ENSSSCG00000017984		ENSSSCG00000025577	ENSSSCG00000006841					ENSSSCG00000022787			ENSSSCG00000014249		ENSSSCG00000004106	ENSSSCG00000030220		ENSSSCG00000008874
ENSSSCG00000030939				ENSSSCG00000001504	ENSSSCG00000018029	ENSSSCG00000018029		ENSSSCG00000025594	ENSSSCG00000006843					ENSSSCG00000022798			ENSSSCG00000014277		ENSSSCG00000004120	ENSSSCG00000030424		ENSSSCG00000008949
ENSSSCG00000030978				ENSSSCG00000001505	ENSSSCG00000018329	ENSSSCG00000018329		ENSSSCG00000025645	ENSSSCG00000006869					ENSSSCG00000022893			ENSSSCG00000014288		ENSSSCG00000004135	ENSSSCG00000030516		ENSSSCG00000008968
				ENSSSCG00000001509	ENSSSCG00000020149	ENSSSCG00000020149		ENSSSCG00000025682	ENSSSCG00000006879					ENSSSCG00000023043			ENSSSCG00000014292		ENSSSCG00000004136	ENSSSCG00000030580		ENSSSCG00000008973
				ENSSSCG00000001511	ENSSSCG00000020931	ENSSSCG00000020931		ENSSSCG00000025701	ENSSSCG00000006883					ENSSSCG00000023171			ENSSSCG00000014329		ENSSSCG00000004139	ENSSSCG00000030677		ENSSSCG00000009011
				ENSSSCG00000001512	ENSSSCG00000020964	ENSSSCG00000020964		ENSSSCG00000025747	ENSSSCG00000006885					ENSSSCG00000023305			ENSSSCG00000014336		ENSSSCG00000004142			ENSSSCG00000009031
				ENSSSCG00000001513	ENSSSCG00000021255	ENSSSCG00000021255		ENSSSCG00000025876	ENSSSCG00000006956					ENSSSCG00000023520			ENSSSCG00000014362		ENSSSCG00000004145			ENSSSCG00000009051
				ENSSSCG00000001516	ENSSSCG00000021410	ENSSSCG00000021410		ENSSSCG00000026159	ENSSSCG00000006983					ENSSSCG00000023522			ENSSSCG00000014399		ENSSSCG00000004148			ENSSSCG00000009057
				ENSSSCG00000001517	ENSSSCG00000021418	ENSSSCG00000021418		ENSSSCG00000026291	ENSSSCG00000006995					ENSSSCG00000023597			ENSSSCG00000014825		ENSSSCG00000004196			ENSSSCG00000009076
				ENSSSCG00000001526	ENSSSCG00000021464	ENSSSCG00000021464		ENSSSCG00000026301	ENSSSCG00000007079					ENSSSCG00000023660			ENSSSCG00000014859		ENSSSCG00000004205			ENSSSCG00000009097
				ENSSSCG00000001528	ENSSSCG00000021567	ENSSSCG00000021567		ENSSSCG00000026488	ENSSSCG00000007229					ENSSSCG00000023684			ENSSSCG00000014869		ENSSSCG00000004233			ENSSSCG00000009209
				ENSSSCG00000001531	ENSSSCG00000021591	ENSSSCG00000021591		ENSSSCG00000026663	ENSSSCG00000007289					ENSSSCG00000024108			ENSSSCG00000014880		ENSSSCG00000004244			ENSSSCG00000009236
				ENSSSCG00000001533	ENSSSCG00000021627	ENSSSCG00000021627		ENSSSCG00000026719	ENSSSCG00000007317					ENSSSCG00000024152			ENSSSCG00000014901		ENSSSCG00000004249			ENSSSCG00000009239
				ENSSSCG00000001543	ENSSSCG00000021656	ENSSSCG00000021656		ENSSSCG00000026893	ENSSSCG00000007375					ENSSSCG00000024216			ENSSSCG00000014934		ENSSSCG00000004279			ENSSSCG00000009241
				ENSSSCG00000001549	ENSSSCG00000022033	ENSSSCG00000022033		ENSSSCG00000026896	ENSSSCG00000007432					ENSSSCG00000024242			ENSSSCG00000014949		ENSSSCG00000004294			ENSSSCG00000009324
				ENSSSCG00000001554	ENSSSCG00000022149	ENSSSCG00000022149		ENSSSCG00000026969	ENSSSCG00000007474					ENSSSCG00000024305			ENSSSCG00000014982		ENSSSCG00000004300			ENSSSCG00000009358
				ENSSSCG00000001571	ENSSSCG00000022282	ENSSSCG00000022282		ENSSSCG00000026994	ENSSSCG00000007540					ENSSSCG00000024418			ENSSSCG00000015025		ENSSSCG00000004311			ENSSSCG00000009379
				ENSSSCG00000001572	ENSSSCG00000022483	ENSSSCG00000022483		ENSSSCG00000027164	ENSSSCG00000007541					ENSSSCG00000024428			ENSSSCG00000015037		ENSSSCG00000004314			ENSSSCG00000009431
				ENSSSCG00000001596	ENSSSCG00000022545	ENSSSCG00000022545		ENSSSCG00000027230	ENSSSCG00000007550					ENSSSCG00000024480			ENSSSCG00000015107		ENSSSCG00000004317			ENSSSCG00000009466
				ENSSSCG00000001619	ENSSSCG00000022566	ENSSSCG00000022566		ENSSSCG00000027275	ENSSSCG00000007671					ENSSSCG00000024626			ENSSSCG00000015116		ENSSSCG00000004334			ENSSSCG00000009527
				ENSSSCG00000001621	ENSSSCG00000022623	ENSSSCG00000022623		ENSSSCG00000027281	ENSSSCG00000007704					ENSSSCG00000024777			ENSSSCG00000015140		ENSSSCG00000004337			ENSSSCG00000009569
				ENSSSCG00000001631	ENSSSCG00000022668	ENSSSCG00000022668		ENSSSCG00000027439	ENSSSCG00000007712					ENSSSCG00000024872			ENSSSCG00000015200		ENSSSCG00000004349			ENSSSCG00000009595
				ENSSSCG00000001633	ENSSSCG00000022858	ENSSSCG00000022858		ENSSSCG00000027687	ENSSSCG00000007732					ENSSSCG00000024911			ENSSSCG00000015436		ENSSSCG00000004351			ENSSSCG00000009601
				ENSSSCG00000001646	ENSSSCG00000022958	ENSSSCG00000022958		ENSSSCG00000027699	ENSSSCG00000007748					ENSSSCG00000024982			ENSSSCG00000015504		ENSSSCG00000004359			ENSSSCG00000009631
				ENSSSCG00000001651	ENSSSCG00000022963	ENSSSCG00000022963		ENSSSCG00000027738	ENSSSCG00000007808					ENSSSCG00000025011			ENSSSCG00000015541		ENSSSCG00000004360			ENSSSCG00000009642
				ENSSSCG00000001652	ENSSSCG00000022982	ENSSSCG00000022982		ENSSSCG00000027778	ENSSSCG00000007857					ENSSSCG00000025200			ENSSSCG00000015568		ENSSSCG00000004371			ENSSSCG00000009717
				ENSSSCG00000001654	ENSSSCG00000023033	ENSSSCG00000023033		ENSSSCG00000027799	ENSSSCG00000007874					ENSSSCG00000025212			ENSSSCG00000015570		ENSSSCG00000004386			ENSSSCG00000009798
				ENSSSCG00000001655	ENSSSCG00000023044	ENSSSCG00000023044		ENSSSCG00000027854	ENSSSCG00000007988					ENSSSCG00000025513			ENSSSCG00000015579		ENSSSCG00000004387			ENSSSCG00000009799
				ENSSSCG00000001656	ENSSSCG00000023087	ENSSSCG00000023087		ENSSSCG00000027869	ENSSSCG00000007993					ENSSSCG00000025655			ENSSSCG00000015595		ENSSSCG00000004395			ENSSSCG00000009831
				ENSSSCG00000001658	ENSSSCG00000023155	ENSSSCG00000023155		ENSSSCG00000027974	ENSSSCG00000008000					ENSSSCG00000025704			ENSSSCG00000015598		ENSSSCG00000004402			ENSSSCG00000009839
				ENSSSCG00000001659	ENSSSCG00000023215	ENSSSCG00000023215		ENSSSCG00000027983	ENSSSCG00000008022					ENSSSCG00000025850			ENSSSCG00000015649		ENSSSCG00000004405			ENSSSCG00000009882
				ENSSSCG00000001661	ENSSSCG00000023585	ENSSSCG00000023585		ENSSSCG00000028092	ENSSSCG00000008040					ENSSSCG00000026043			ENSSSCG00000015688		ENSSSCG00000004408			ENSSSCG00000009903
				ENSSSCG00000001667	ENSSSCG00000023793	ENSSSCG00000023793		ENSSSCG00000028132	ENSSSCG00000008069					ENSSSCG00000026139			ENSSSCG00000015721		ENSSSCG00000004415			ENSSSCG00000009938
				ENSSSCG00000001675	ENSSSCG00000024059	ENSSSCG00000024059		ENSSSCG00000028310	ENSSSCG00000008137					ENSSSCG00000026351			ENSSSCG00000015770		ENSSSCG00000004419			ENSSSCG00000009960
				ENSSSCG00000001676	ENSSSCG00000024162	ENSSSCG00000024162		ENSSSCG00000028492	ENSSSCG00000008142					ENSSSCG00000026577			ENSSSCG00000015833		ENSSSCG00000004438			ENSSSCG00000010011
				ENSSSCG00000001679	ENSSSCG00000024163	ENSSSCG00000024163		ENSSSCG00000028646	ENSSSCG00000008181					ENSSSCG00000026695			ENSSSCG00000015834		ENSSSCG00000004439			ENSSSCG00000010053
				ENSSSCG00000001683	ENSSSCG00000024520	ENSSSCG00000024520		ENSSSCG00000028734	ENSSSCG00000008214					ENSSSCG00000026784			ENSSSCG00000015836		ENSSSCG00000004452			ENSSSCG00000010099
				ENSSSCG00000001686	ENSSSCG00000024748	ENSSSCG00000024748		ENSSSCG00000029547	ENSSSCG00000008275					ENSSSCG00000026892			ENSSSCG00000015871		ENSSSCG00000004468			ENSSSCG00000010101
				ENSSSCG00000001688	ENSSSCG00000025016	ENSSSCG00000025016		ENSSSCG00000029552	ENSSSCG00000008309					ENSSSCG00000026966			ENSSSCG00000016052		ENSSSCG00000004487			ENSSSCG00000010138
				ENSSSCG00000001692	ENSSSCG00000025020	ENSSSCG00000025020		ENSSSCG00000030033	ENSSSCG00000008346					ENSSSCG00000026974			ENSSSCG00000016076		ENSSSCG00000004505			ENSSSCG00000010142
				ENSSSCG00000001695	ENSSSCG00000025134	ENSSSCG00000025134		ENSSSCG00000030067	ENSSSCG00000008354					ENSSSCG00000027032			ENSSSCG00000016077		ENSSSCG00000004525			ENSSSCG00000010183
				ENSSSCG00000001696	ENSSSCG00000025164	ENSSSCG00000025164		ENSSSCG00000030147	ENSSSCG00000008358					ENSSSCG00000027276			ENSSSCG00000016408		ENSSSCG00000004531			ENSSSCG00000010246
				ENSSSCG00000001697	ENSSSCG00000025252	ENSSSCG00000025252		ENSSSCG00000030196	ENSSSCG00000008399					ENSSSCG00000027352			ENSSSCG00000016420		ENSSSCG00000004538			ENSSSCG00000010256
				ENSSSCG00000001718	ENSSSCG00000025260	ENSSSCG00000025260		ENSSSCG00000030197	ENSSSCG00000008504					ENSSSCG00000027417			ENSSSCG00000016430		ENSSSCG00000004540			ENSSSCG00000010272
				ENSSSCG00000001720	ENSSSCG00000025430	ENSSSCG00000025430		ENSSSCG00000030223	ENSSSCG00000008540					ENSSSCG00000027426			ENSSSCG00000016646		ENSSSCG00000004547			ENSSSCG00000010281
				ENSSSCG00000001732	ENSSSCG00000025488	ENSSSCG00000025488		ENSSSCG00000030438	ENSSSCG00000008573					ENSSSCG00000027988			ENSSSCG00000016728		ENSSSCG00000004549			ENSSSCG00000010336
				ENSSSCG00000001745	ENSSSCG00000025593	ENSSSCG00000025593		ENSSSCG00000030488	ENSSSCG00000008576					ENSSSCG00000027990			ENSSSCG00000016746		ENSSSCG00000004551			ENSSSCG00000010394
				ENSSSCG00000001754	ENSSSCG00000025676	ENSSSCG00000025676		ENSSSCG00000030502	ENSSSCG00000008579					ENSSSCG00000028033			ENSSSCG00000016758		ENSSSCG00000004558			ENSSSCG00000010404
				ENSSSCG00000001755	ENSSSCG00000025689	ENSSSCG00000025689		ENSSSCG00000030520	ENSSSCG00000008602					ENSSSCG00000028331			ENSSSCG00000016902		ENSSSCG00000004575			ENSSSCG00000010411
				ENSSSCG00000001769	ENSSSCG00000025831	ENSSSCG00000025831		ENSSSCG00000030767	ENSSSCG00000008613					ENSSSCG00000028372			ENSSSCG00000016925		ENSSSCG00000004578			ENSSSCG00000010427
				ENSSSCG00000001770	ENSSSCG00000025942	ENSSSCG00000025942			ENSSSCG00000008614					ENSSSCG00000028487			ENSSSCG00000016929		ENSSSCG00000004583			ENSSSCG00000010478
				ENSSSCG00000001778	ENSSSCG00000026077	ENSSSCG00000026077			ENSSSCG00000008629					ENSSSCG00000028758			ENSSSCG00000017125		ENSSSCG00000004600			ENSSSCG00000010487
				ENSSSCG00000001780	ENSSSCG00000026142	ENSSSCG00000026142			ENSSSCG00000008684					ENSSSCG00000028805			ENSSSCG00000017160		ENSSSCG00000004607			ENSSSCG00000010488
				ENSSSCG00000001787	ENSSSCG00000026152	ENSSSCG00000026152			ENSSSCG00000008697					ENSSSCG00000028875			ENSSSCG00000017219		ENSSSCG00000004616			ENSSSCG00000010532
				ENSSSCG00000001792	ENSSSCG00000026417	ENSSSCG00000026417			ENSSSCG00000008698					ENSSSCG00000028878			ENSSSCG00000017245		ENSSSCG00000004626			ENSSSCG00000010542
				ENSSSCG00000001804	ENSSSCG00000026423	ENSSSCG00000026423			ENSSSCG00000008736					ENSSSCG00000028901			ENSSSCG00000017310		ENSSSCG00000004634			ENSSSCG00000010544
				ENSSSCG00000001814	ENSSSCG00000026619	ENSSSCG00000026619			ENSSSCG00000008740					ENSSSCG00000029102			ENSSSCG00000017335		ENSSSCG00000004652			ENSSSCG00000010546
				ENSSSCG00000001818	ENSSSCG00000026635	ENSSSCG00000026635			ENSSSCG00000008742					ENSSSCG00000029279			ENSSSCG00000017479		ENSSSCG00000004658			ENSSSCG00000010581
				ENSSSCG00000001821	ENSSSCG00000026646	ENSSSCG00000026646			ENSSSCG00000008768					ENSSSCG00000029305			ENSSSCG00000017481		ENSSSCG00000004663			ENSSSCG00000010593
				ENSSSCG00000001822	ENSSSCG00000026968	ENSSSCG00000026968			ENSSSCG00000008792					ENSSSCG00000029333			ENSSSCG00000017533		ENSSSCG00000004670			ENSSSCG00000010610
				ENSSSCG00000001823	ENSSSCG00000027098	ENSSSCG00000027098			ENSSSCG00000008800					ENSSSCG00000029594			ENSSSCG00000017558		ENSSSCG00000004671			ENSSSCG00000010629
				ENSSSCG00000001824	ENSSSCG00000027194	ENSSSCG00000027194			ENSSSCG00000008827					ENSSSCG00000029901			ENSSSCG00000017668		ENSSSCG00000004684			ENSSSCG00000010653
				ENSSSCG00000001826	ENSSSCG00000027197	ENSSSCG00000027197			ENSSSCG00000008844					ENSSSCG00000030042			ENSSSCG00000017723		ENSSSCG00000004690			ENSSSCG00000010662
				ENSSSCG00000001840	ENSSSCG00000027198	ENSSSCG00000027198			ENSSSCG00000008868					ENSSSCG00000030255			ENSSSCG00000017749		ENSSSCG00000004693			ENSSSCG00000010681
				ENSSSCG00000001852	ENSSSCG00000027404	ENSSSCG00000027404			ENSSSCG00000008873					ENSSSCG00000030300			ENSSSCG00000017983		ENSSSCG00000004705			ENSSSCG00000010721
				ENSSSCG00000001858	ENSSSCG00000027477	ENSSSCG00000027477			ENSSSCG00000008921					ENSSSCG00000030326			ENSSSCG00000018033		ENSSSCG00000004709			ENSSSCG00000010723
				ENSSSCG00000001859	ENSSSCG00000027525	ENSSSCG00000027525			ENSSSCG00000008939					ENSSSCG00000030371			ENSSSCG00000018061		ENSSSCG00000004716			ENSSSCG00000010728
				ENSSSCG00000001861	ENSSSCG00000027638	ENSSSCG00000027638			ENSSSCG00000008966					ENSSSCG00000030519			ENSSSCG00000019018		ENSSSCG00000004718			ENSSSCG00000010816
				ENSSSCG00000001862	ENSSSCG00000027774	ENSSSCG00000027774			ENSSSCG00000008979					ENSSSCG00000030575			ENSSSCG00000019428		ENSSSCG00000004725			ENSSSCG00000010840
				ENSSSCG00000001863	ENSSSCG00000028152	ENSSSCG00000028152			ENSSSCG00000008986					ENSSSCG00000030649			ENSSSCG00000019687		ENSSSCG00000004735			ENSSSCG00000010886
				ENSSSCG00000001868	ENSSSCG00000028236	ENSSSCG00000028236			ENSSSCG00000008988					ENSSSCG00000030996			ENSSSCG00000020152		ENSSSCG00000004739			ENSSSCG00000010896
				ENSSSCG00000001871	ENSSSCG00000028501	ENSSSCG00000028501			ENSSSCG00000009010								ENSSSCG00000020705		ENSSSCG00000004748			ENSSSCG00000010925
				ENSSSCG00000001876	ENSSSCG00000028513	ENSSSCG00000028513			ENSSSCG00000009039								ENSSSCG00000020710		ENSSSCG00000004751			ENSSSCG00000010949
				ENSSSCG00000001877	ENSSSCG00000028723	ENSSSCG00000028723			ENSSSCG00000009046								ENSSSCG00000020868		ENSSSCG00000004792			ENSSSCG00000010960
				ENSSSCG00000001878	ENSSSCG00000028725	ENSSSCG00000028725			ENSSSCG00000009047								ENSSSCG00000020898		ENSSSCG00000004793			ENSSSCG00000010992
				ENSSSCG00000001882	ENSSSCG00000028751	ENSSSCG00000028751			ENSSSCG00000009085								ENSSSCG00000020903		ENSSSCG00000004802			ENSSSCG00000011032
				ENSSSCG00000001884	ENSSSCG00000029328	ENSSSCG00000029328			ENSSSCG00000009150								ENSSSCG00000020915		ENSSSCG00000004807			ENSSSCG00000011041
				ENSSSCG00000001898	ENSSSCG00000029413	ENSSSCG00000029413			ENSSSCG00000009177								ENSSSCG00000021161		ENSSSCG00000004812			ENSSSCG00000011077
				ENSSSCG00000001900	ENSSSCG00000029460	ENSSSCG00000029460			ENSSSCG00000009193								ENSSSCG00000021261		ENSSSCG00000004813			ENSSSCG00000011103
				ENSSSCG00000001903	ENSSSCG00000029558	ENSSSCG00000029558			ENSSSCG00000009202								ENSSSCG00000021443		ENSSSCG00000004814			ENSSSCG00000011258
				ENSSSCG00000001904	ENSSSCG00000029894	ENSSSCG00000029894			ENSSSCG00000009221								ENSSSCG00000021576		ENSSSCG00000004823			ENSSSCG00000011355
				ENSSSCG00000001907	ENSSSCG00000029924	ENSSSCG00000029924			ENSSSCG00000009242								ENSSSCG00000021620		ENSSSCG00000004829			ENSSSCG00000011391
				ENSSSCG00000001914	ENSSSCG00000029949	ENSSSCG00000029949			ENSSSCG00000009259								ENSSSCG00000021641		ENSSSCG00000004847			ENSSSCG00000011401
				ENSSSCG00000001922	ENSSSCG00000030274	ENSSSCG00000030274			ENSSSCG00000009346								ENSSSCG00000021702		ENSSSCG00000004856			ENSSSCG00000011425
				ENSSSCG00000001927	ENSSSCG00000030352	ENSSSCG00000030352			ENSSSCG00000009376								ENSSSCG00000021812		ENSSSCG00000004857			ENSSSCG00000011437
				ENSSSCG00000001929	ENSSSCG00000030361	ENSSSCG00000030361			ENSSSCG00000009384								ENSSSCG00000021873		ENSSSCG00000004861			ENSSSCG00000011443
				ENSSSCG00000001930	ENSSSCG00000030375	ENSSSCG00000030375			ENSSSCG00000009390								ENSSSCG00000022099		ENSSSCG00000004878			ENSSSCG00000011514
				ENSSSCG00000001932	ENSSSCG00000030672	ENSSSCG00000030672			ENSSSCG00000009397								ENSSSCG00000022195		ENSSSCG00000004898			ENSSSCG00000011524
				ENSSSCG00000001941					ENSSSCG00000009419								ENSSSCG00000022246		ENSSSCG00000004899			ENSSSCG00000011531
				ENSSSCG00000001942					ENSSSCG00000009425								ENSSSCG00000022300		ENSSSCG00000004901			ENSSSCG00000011532
				ENSSSCG00000001951					ENSSSCG00000009435								ENSSSCG00000022493		ENSSSCG00000004902			ENSSSCG00000011555
				ENSSSCG00000001960					ENSSSCG00000009446								ENSSSCG00000022689		ENSSSCG00000004908			ENSSSCG00000011563
				ENSSSCG00000001963					ENSSSCG00000009490								ENSSSCG00000022925		ENSSSCG00000004912			ENSSSCG00000011576
				ENSSSCG00000001970					ENSSSCG00000009519								ENSSSCG00000023479		ENSSSCG00000004920			ENSSSCG00000011611
				ENSSSCG00000001971					ENSSSCG00000009536								ENSSSCG00000023589		ENSSSCG00000004929			ENSSSCG00000011641
				ENSSSCG00000001973					ENSSSCG00000009614								ENSSSCG00000023749		ENSSSCG00000004936			ENSSSCG00000011673
				ENSSSCG00000001977					ENSSSCG00000009616								ENSSSCG00000023780		ENSSSCG00000004938			ENSSSCG00000011712
				ENSSSCG00000001987					ENSSSCG00000009658								ENSSSCG00000023825		ENSSSCG00000004958			ENSSSCG00000011787
				ENSSSCG00000001988					ENSSSCG00000009670								ENSSSCG00000023889		ENSSSCG00000004963			ENSSSCG00000011811
				ENSSSCG00000001989					ENSSSCG00000009705								ENSSSCG00000023949		ENSSSCG00000004979			ENSSSCG00000011827
				ENSSSCG00000001990					ENSSSCG00000009758								ENSSSCG00000024048		ENSSSCG00000004983			ENSSSCG00000011923
				ENSSSCG00000001991					ENSSSCG00000009772								ENSSSCG00000024096		ENSSSCG00000004988			ENSSSCG00000011926
				ENSSSCG00000001992					ENSSSCG00000009779								ENSSSCG00000024105		ENSSSCG00000004989			ENSSSCG00000012034
				ENSSSCG00000001994					ENSSSCG00000009791								ENSSSCG00000024285		ENSSSCG00000004996			ENSSSCG00000012125
				ENSSSCG00000002000					ENSSSCG00000009793								ENSSSCG00000024336		ENSSSCG00000004998			ENSSSCG00000012160
				ENSSSCG00000002001					ENSSSCG00000009818								ENSSSCG00000024381		ENSSSCG00000005015			ENSSSCG00000012164
				ENSSSCG00000002004					ENSSSCG00000009850								ENSSSCG00000024430		ENSSSCG00000005018			ENSSSCG00000012166
				ENSSSCG00000002005					ENSSSCG00000009851								ENSSSCG00000024512		ENSSSCG00000005022			ENSSSCG00000012181
				ENSSSCG00000002006					ENSSSCG00000009872								ENSSSCG00000024513		ENSSSCG00000005030			ENSSSCG00000012212
				ENSSSCG00000002009					ENSSSCG00000009874								ENSSSCG00000024527		ENSSSCG00000005037			ENSSSCG00000012238
				ENSSSCG00000002016					ENSSSCG00000009988								ENSSSCG00000024596		ENSSSCG00000005039			ENSSSCG00000012315
				ENSSSCG00000002020					ENSSSCG00000009999								ENSSSCG00000024671		ENSSSCG00000005042			ENSSSCG00000012329
				ENSSSCG00000002036					ENSSSCG00000010059								ENSSSCG00000024751		ENSSSCG00000005048			ENSSSCG00000012376
				ENSSSCG00000002037					ENSSSCG00000010062								ENSSSCG00000024812		ENSSSCG00000005054			ENSSSCG00000012440
				ENSSSCG00000002039					ENSSSCG00000010094								ENSSSCG00000024817		ENSSSCG00000005057			ENSSSCG00000012446
				ENSSSCG00000002040					ENSSSCG00000010105								ENSSSCG00000024863		ENSSSCG00000005058			ENSSSCG00000012492
				ENSSSCG00000002050					ENSSSCG00000010109								ENSSSCG00000024954		ENSSSCG00000005064			ENSSSCG00000012590
				ENSSSCG00000002127					ENSSSCG00000010132								ENSSSCG00000024991		ENSSSCG00000005066			ENSSSCG00000012625
				ENSSSCG00000002136					ENSSSCG00000010154								ENSSSCG00000025447		ENSSSCG00000005072			ENSSSCG00000012643
				ENSSSCG00000002137					ENSSSCG00000010171								ENSSSCG00000025527		ENSSSCG00000005078			ENSSSCG00000012698
				ENSSSCG00000002138					ENSSSCG00000010189								ENSSSCG00000025668		ENSSSCG00000005084			ENSSSCG00000012774
				ENSSSCG00000002141					ENSSSCG00000010200								ENSSSCG00000025717		ENSSSCG00000005094			ENSSSCG00000012787
				ENSSSCG00000002142					ENSSSCG00000010239								ENSSSCG00000025930		ENSSSCG00000005095			ENSSSCG00000012940
				ENSSSCG00000002143					ENSSSCG00000010301								ENSSSCG00000026022		ENSSSCG00000005096			ENSSSCG00000012952
				ENSSSCG00000002145					ENSSSCG00000010316								ENSSSCG00000026045		ENSSSCG00000005113			ENSSSCG00000013050
				ENSSSCG00000002235					ENSSSCG00000010360								ENSSSCG00000026053		ENSSSCG00000005122			ENSSSCG00000013084
				ENSSSCG00000002259					ENSSSCG00000010416								ENSSSCG00000026106		ENSSSCG00000005150			ENSSSCG00000013149
				ENSSSCG00000002281					ENSSSCG00000010432								ENSSSCG00000026204		ENSSSCG00000005170			ENSSSCG00000013152
				ENSSSCG00000002283					ENSSSCG00000010435								ENSSSCG00000026249		ENSSSCG00000005186			ENSSSCG00000013236
				ENSSSCG00000002285					ENSSSCG00000010438								ENSSSCG00000026362		ENSSSCG00000005194			ENSSSCG00000013273
				ENSSSCG00000002290					ENSSSCG00000010455								ENSSSCG00000026460		ENSSSCG00000005198			ENSSSCG00000013311
				ENSSSCG00000002295					ENSSSCG00000010460								ENSSSCG00000026570		ENSSSCG00000005199			ENSSSCG00000013341
				ENSSSCG00000002305					ENSSSCG00000010465								ENSSSCG00000026832		ENSSSCG00000005207			ENSSSCG00000013349
				ENSSSCG00000002307					ENSSSCG00000010469								ENSSSCG00000027130		ENSSSCG00000005210			ENSSSCG00000013378
				ENSSSCG00000002313					ENSSSCG00000010472								ENSSSCG00000027340		ENSSSCG00000005215			ENSSSCG00000013403
				ENSSSCG00000002316					ENSSSCG00000010508								ENSSSCG00000027396		ENSSSCG00000005220			ENSSSCG00000013512
				ENSSSCG00000002328					ENSSSCG00000010520								ENSSSCG00000027480		ENSSSCG00000005229			ENSSSCG00000013517
				ENSSSCG00000002340					ENSSSCG00000010537								ENSSSCG00000027529		ENSSSCG00000005235			ENSSSCG00000013547
				ENSSSCG00000002344					ENSSSCG00000010545								ENSSSCG00000027607		ENSSSCG00000005240			ENSSSCG00000013556
				ENSSSCG00000002346					ENSSSCG00000010574								ENSSSCG00000027609		ENSSSCG00000005252			ENSSSCG00000013570
				ENSSSCG00000002352					ENSSSCG00000010606								ENSSSCG00000027659		ENSSSCG00000005257			ENSSSCG00000013579
				ENSSSCG00000002362					ENSSSCG00000010628								ENSSSCG00000027701		ENSSSCG00000005260			ENSSSCG00000013625
				ENSSSCG00000002368					ENSSSCG00000010644								ENSSSCG00000027808		ENSSSCG00000005267			ENSSSCG00000013760
				ENSSSCG00000002377					ENSSSCG00000010648								ENSSSCG00000028081		ENSSSCG00000005273			ENSSSCG00000013859
				ENSSSCG00000002378					ENSSSCG00000010665								ENSSSCG00000028137		ENSSSCG00000005277			ENSSSCG00000013933
				ENSSSCG00000002381					ENSSSCG00000010719								ENSSSCG00000028141		ENSSSCG00000005278			ENSSSCG00000014013
				ENSSSCG00000002384					ENSSSCG00000010808								ENSSSCG00000028228		ENSSSCG00000005284			ENSSSCG00000014089
				ENSSSCG00000002386					ENSSSCG00000010863								ENSSSCG00000028304		ENSSSCG00000005288			ENSSSCG00000014125
				ENSSSCG00000002396					ENSSSCG00000010866								ENSSSCG00000028322		ENSSSCG00000005347			ENSSSCG00000014128
				ENSSSCG00000002410					ENSSSCG00000010892								ENSSSCG00000028341		ENSSSCG00000005349			ENSSSCG00000014176
				ENSSSCG00000002427					ENSSSCG00000010984								ENSSSCG00000028384		ENSSSCG00000005350			ENSSSCG00000014314
				ENSSSCG00000002428					ENSSSCG00000011004								ENSSSCG00000028464		ENSSSCG00000005354			ENSSSCG00000014325
				ENSSSCG00000002430					ENSSSCG00000011013								ENSSSCG00000028542		ENSSSCG00000005356			ENSSSCG00000014326
				ENSSSCG00000002433					ENSSSCG00000011027								ENSSSCG00000028679		ENSSSCG00000005361			ENSSSCG00000014328
				ENSSSCG00000002434					ENSSSCG00000011038								ENSSSCG00000028753		ENSSSCG00000005371			ENSSSCG00000014335
				ENSSSCG00000002446					ENSSSCG00000011045								ENSSSCG00000028828		ENSSSCG00000005398			ENSSSCG00000014356
				ENSSSCG00000002447					ENSSSCG00000011049								ENSSSCG00000028840		ENSSSCG00000005423			ENSSSCG00000014379
				ENSSSCG00000002449					ENSSSCG00000011081								ENSSSCG00000028883		ENSSSCG00000005426			ENSSSCG00000014416
				ENSSSCG00000002451					ENSSSCG00000011101								ENSSSCG00000029023		ENSSSCG00000005444			ENSSSCG00000014575
				ENSSSCG00000002457					ENSSSCG00000011131								ENSSSCG00000029226		ENSSSCG00000005446			ENSSSCG00000014799
				ENSSSCG00000002458					ENSSSCG00000011167								ENSSSCG00000029290		ENSSSCG00000005449			ENSSSCG00000014871
				ENSSSCG00000002460					ENSSSCG00000011183								ENSSSCG00000029352		ENSSSCG00000005451			ENSSSCG00000015030
				ENSSSCG00000002470					ENSSSCG00000011201								ENSSSCG00000029380		ENSSSCG00000005466			ENSSSCG00000015047
				ENSSSCG00000002471					ENSSSCG00000011213								ENSSSCG00000029507		ENSSSCG00000005478			ENSSSCG00000015094
				ENSSSCG00000002472					ENSSSCG00000011233								ENSSSCG00000029550		ENSSSCG00000005492			ENSSSCG00000015144
				ENSSSCG00000002476					ENSSSCG00000011243								ENSSSCG00000029605		ENSSSCG00000005494			ENSSSCG00000015175
				ENSSSCG00000002479					ENSSSCG00000011300								ENSSSCG00000029710		ENSSSCG00000005505			ENSSSCG00000015211
				ENSSSCG00000002482					ENSSSCG00000011314								ENSSSCG00000029760		ENSSSCG00000005509			ENSSSCG00000015223
				ENSSSCG00000002483					ENSSSCG00000011332								ENSSSCG00000029879		ENSSSCG00000005512			ENSSSCG00000015267
				ENSSSCG00000002484					ENSSSCG00000011347								ENSSSCG00000030069		ENSSSCG00000005516			ENSSSCG00000015357
				ENSSSCG00000002487					ENSSSCG00000011405								ENSSSCG00000030081		ENSSSCG00000005524			ENSSSCG00000015444
				ENSSSCG00000002495					ENSSSCG00000011424								ENSSSCG00000030165		ENSSSCG00000005574			ENSSSCG00000015474
				ENSSSCG00000002496					ENSSSCG00000011439								ENSSSCG00000030182		ENSSSCG00000005575			ENSSSCG00000015483
				ENSSSCG00000002508					ENSSSCG00000011442								ENSSSCG00000030191		ENSSSCG00000005576			ENSSSCG00000015494
				ENSSSCG00000002509					ENSSSCG00000011467								ENSSSCG00000030278		ENSSSCG00000005602			ENSSSCG00000015545
				ENSSSCG00000002516					ENSSSCG00000011504								ENSSSCG00000030507		ENSSSCG00000005605			ENSSSCG00000015557
				ENSSSCG00000002517					ENSSSCG00000011510								ENSSSCG00000030544		ENSSSCG00000005617			ENSSSCG00000015600
				ENSSSCG00000002527					ENSSSCG00000011540								ENSSSCG00000030581		ENSSSCG00000005621			ENSSSCG00000015613
				ENSSSCG00000002529					ENSSSCG00000011569								ENSSSCG00000030644		ENSSSCG00000005656			ENSSSCG00000015618
				ENSSSCG00000002530					ENSSSCG00000011581								ENSSSCG00000030839		ENSSSCG00000005659			ENSSSCG00000015633
				ENSSSCG00000002532					ENSSSCG00000011672								ENSSSCG00000030898		ENSSSCG00000005731			ENSSSCG00000015644
				ENSSSCG00000002533					ENSSSCG00000011680								ENSSSCG00000030927		ENSSSCG00000005735			ENSSSCG00000015647
				ENSSSCG00000002540					ENSSSCG00000011700								ENSSSCG00000030957		ENSSSCG00000005750			ENSSSCG00000015656
				ENSSSCG00000002542					ENSSSCG00000011732										ENSSSCG00000005763			ENSSSCG00000015670
				ENSSSCG00000002546					ENSSSCG00000011739										ENSSSCG00000005771			ENSSSCG00000015699
				ENSSSCG00000002550					ENSSSCG00000011741										ENSSSCG00000005774			ENSSSCG00000015746
				ENSSSCG00000002554					ENSSSCG00000011746										ENSSSCG00000005784			ENSSSCG00000015781
				ENSSSCG00000002557					ENSSSCG00000011769										ENSSSCG00000005785			ENSSSCG00000015798
				ENSSSCG00000002559					ENSSSCG00000011797										ENSSSCG00000005786			ENSSSCG00000015802
				ENSSSCG00000002622					ENSSSCG00000011825										ENSSSCG00000005893			ENSSSCG00000015816
				ENSSSCG00000002623					ENSSSCG00000011845										ENSSSCG00000005909			ENSSSCG00000015828
				ENSSSCG00000002626					ENSSSCG00000011849										ENSSSCG00000005930			ENSSSCG00000015860
				ENSSSCG00000002629					ENSSSCG00000011858										ENSSSCG00000005956			ENSSSCG00000015893
				ENSSSCG00000002630					ENSSSCG00000011929										ENSSSCG00000005969			ENSSSCG00000015936
				ENSSSCG00000002633					ENSSSCG00000011933										ENSSSCG00000005971			ENSSSCG00000015949
				ENSSSCG00000002636					ENSSSCG00000011950										ENSSSCG00000005975			ENSSSCG00000015961
				ENSSSCG00000002640					ENSSSCG00000011978										ENSSSCG00000005977			ENSSSCG00000016071
				ENSSSCG00000002645					ENSSSCG00000011997										ENSSSCG00000005997			ENSSSCG00000016125
				ENSSSCG00000002646					ENSSSCG00000012102										ENSSSCG00000005998			ENSSSCG00000016134
				ENSSSCG00000002648					ENSSSCG00000012126										ENSSSCG00000006001			ENSSSCG00000016151
				ENSSSCG00000002651					ENSSSCG00000012131										ENSSSCG00000006038			ENSSSCG00000016164
				ENSSSCG00000002652					ENSSSCG00000012142										ENSSSCG00000006040			ENSSSCG00000016216
				ENSSSCG00000002663					ENSSSCG00000012153										ENSSSCG00000006059			ENSSSCG00000016271
				ENSSSCG00000002667					ENSSSCG00000012165										ENSSSCG00000006061			ENSSSCG00000016313
				ENSSSCG00000002670					ENSSSCG00000012203										ENSSSCG00000006063			ENSSSCG00000016314
				ENSSSCG00000002672					ENSSSCG00000012247										ENSSSCG00000006065			ENSSSCG00000016345
				ENSSSCG00000002680					ENSSSCG00000012264										ENSSSCG00000006066			ENSSSCG00000016401
				ENSSSCG00000002681					ENSSSCG00000012275										ENSSSCG00000006072			ENSSSCG00000016427
				ENSSSCG00000002689					ENSSSCG00000012350										ENSSSCG00000006074			ENSSSCG00000016459
				ENSSSCG00000002690					ENSSSCG00000012403										ENSSSCG00000006096			ENSSSCG00000016472
				ENSSSCG00000002697					ENSSSCG00000012448										ENSSSCG00000006100			ENSSSCG00000016502
				ENSSSCG00000002704					ENSSSCG00000012551										ENSSSCG00000006107			ENSSSCG00000016513
				ENSSSCG00000002705					ENSSSCG00000012556										ENSSSCG00000006108			ENSSSCG00000016529
				ENSSSCG00000002706					ENSSSCG00000012564										ENSSSCG00000006137			ENSSSCG00000016554
				ENSSSCG00000002708					ENSSSCG00000012583										ENSSSCG00000006172			ENSSSCG00000016556
				ENSSSCG00000002719					ENSSSCG00000012594										ENSSSCG00000006193			ENSSSCG00000016557
				ENSSSCG00000002738					ENSSSCG00000012604										ENSSSCG00000006194			ENSSSCG00000016599
				ENSSSCG00000002740					ENSSSCG00000012642										ENSSSCG00000006197			ENSSSCG00000016626
				ENSSSCG00000002741					ENSSSCG00000012649										ENSSSCG00000006209			ENSSSCG00000016638
				ENSSSCG00000002743					ENSSSCG00000012657										ENSSSCG00000006225			ENSSSCG00000016684
				ENSSSCG00000002747					ENSSSCG00000012659										ENSSSCG00000006232			ENSSSCG00000016704
				ENSSSCG00000002748					ENSSSCG00000012713										ENSSSCG00000006239			ENSSSCG00000016705
				ENSSSCG00000002749					ENSSSCG00000012727										ENSSSCG00000006242			ENSSSCG00000016760
				ENSSSCG00000002753					ENSSSCG00000012742										ENSSSCG00000006267			ENSSSCG00000016766
				ENSSSCG00000002755					ENSSSCG00000012779										ENSSSCG00000006274			ENSSSCG00000016809
				ENSSSCG00000002759					ENSSSCG00000012843										ENSSSCG00000006289			ENSSSCG00000016846
				ENSSSCG00000002763					ENSSSCG00000012844										ENSSSCG00000006300			ENSSSCG00000016912
				ENSSSCG00000002764					ENSSSCG00000012885										ENSSSCG00000006317			ENSSSCG00000016938
				ENSSSCG00000002771					ENSSSCG00000012895										ENSSSCG00000006331			ENSSSCG00000016969
				ENSSSCG00000002776					ENSSSCG00000012944										ENSSSCG00000006334			ENSSSCG00000016976
				ENSSSCG00000002786					ENSSSCG00000012955										ENSSSCG00000006338			ENSSSCG00000017000
				ENSSSCG00000002790					ENSSSCG00000013010										ENSSSCG00000006342			ENSSSCG00000017041
				ENSSSCG00000002792					ENSSSCG00000013016										ENSSSCG00000006346			ENSSSCG00000017099
				ENSSSCG00000002795					ENSSSCG00000013086										ENSSSCG00000006398			ENSSSCG00000017105
				ENSSSCG00000002797					ENSSSCG00000013087										ENSSSCG00000006453			ENSSSCG00000017109
				ENSSSCG00000002807					ENSSSCG00000013093										ENSSSCG00000006457			ENSSSCG00000017118
				ENSSSCG00000002813					ENSSSCG00000013242										ENSSSCG00000006490			ENSSSCG00000017214
				ENSSSCG00000002825					ENSSSCG00000013284										ENSSSCG00000006518			ENSSSCG00000017215
				ENSSSCG00000002835					ENSSSCG00000013295										ENSSSCG00000006547			ENSSSCG00000017220
				ENSSSCG00000002843					ENSSSCG00000013298										ENSSSCG00000006549			ENSSSCG00000017230
				ENSSSCG00000002844					ENSSSCG00000013312										ENSSSCG00000006550			ENSSSCG00000017233
				ENSSSCG00000002847					ENSSSCG00000013313										ENSSSCG00000006553			ENSSSCG00000017290
				ENSSSCG00000002854					ENSSSCG00000013314										ENSSSCG00000006562			ENSSSCG00000017328
				ENSSSCG00000002855					ENSSSCG00000013332										ENSSSCG00000006619			ENSSSCG00000017342
				ENSSSCG00000002859					ENSSSCG00000013339										ENSSSCG00000006646			ENSSSCG00000017349
				ENSSSCG00000002863					ENSSSCG00000013424										ENSSSCG00000006650			ENSSSCG00000017358
				ENSSSCG00000002873					ENSSSCG00000013471										ENSSSCG00000006703			ENSSSCG00000017471
				ENSSSCG00000002877					ENSSSCG00000013576										ENSSSCG00000006709			ENSSSCG00000017473
				ENSSSCG00000002879					ENSSSCG00000013588										ENSSSCG00000006720			ENSSSCG00000017565
				ENSSSCG00000002884					ENSSSCG00000013630										ENSSSCG00000006732			ENSSSCG00000017567
				ENSSSCG00000002885					ENSSSCG00000013715										ENSSSCG00000006746			ENSSSCG00000017649
				ENSSSCG00000002886					ENSSSCG00000013829										ENSSSCG00000006751			ENSSSCG00000017731
				ENSSSCG00000002896					ENSSSCG00000013915										ENSSSCG00000006753			ENSSSCG00000017743
				ENSSSCG00000002898					ENSSSCG00000014003										ENSSSCG00000006757			ENSSSCG00000017747
				ENSSSCG00000002905					ENSSSCG00000014004										ENSSSCG00000006768			ENSSSCG00000017753
				ENSSSCG00000002906					ENSSSCG00000014009										ENSSSCG00000006769			ENSSSCG00000017781
				ENSSSCG00000002907					ENSSSCG00000014014										ENSSSCG00000006772			ENSSSCG00000017793
				ENSSSCG00000002910					ENSSSCG00000014022										ENSSSCG00000006791			ENSSSCG00000017794
				ENSSSCG00000002913					ENSSSCG00000014028										ENSSSCG00000006793			ENSSSCG00000017810
				ENSSSCG00000002918					ENSSSCG00000014063										ENSSSCG00000006824			ENSSSCG00000017837
				ENSSSCG00000002919					ENSSSCG00000014094										ENSSSCG00000006826			ENSSSCG00000017868
				ENSSSCG00000002922					ENSSSCG00000014113										ENSSSCG00000006838			ENSSSCG00000017890
				ENSSSCG00000002923					ENSSSCG00000014114										ENSSSCG00000006848			ENSSSCG00000017920
				ENSSSCG00000002925					ENSSSCG00000014123										ENSSSCG00000006851			ENSSSCG00000017923
				ENSSSCG00000002926					ENSSSCG00000014146										ENSSSCG00000006870			ENSSSCG00000017959
				ENSSSCG00000002930					ENSSSCG00000014148										ENSSSCG00000006871			ENSSSCG00000017990
				ENSSSCG00000002931					ENSSSCG00000014149										ENSSSCG00000006872			ENSSSCG00000018038
				ENSSSCG00000002936					ENSSSCG00000014156										ENSSSCG00000006873			ENSSSCG00000018048
				ENSSSCG00000002937					ENSSSCG00000014161										ENSSSCG00000006888			ENSSSCG00000019619
				ENSSSCG00000002938					ENSSSCG00000014180										ENSSSCG00000006896			ENSSSCG00000019707
				ENSSSCG00000002952					ENSSSCG00000014195										ENSSSCG00000006897			ENSSSCG00000020300
				ENSSSCG00000002953					ENSSSCG00000014197										ENSSSCG00000006898			ENSSSCG00000020462
				ENSSSCG00000002954					ENSSSCG00000014211										ENSSSCG00000006901			ENSSSCG00000020533
				ENSSSCG00000002956					ENSSSCG00000014215										ENSSSCG00000006904			ENSSSCG00000020678
				ENSSSCG00000002959					ENSSSCG00000014220										ENSSSCG00000006911			ENSSSCG00000020688
				ENSSSCG00000002960					ENSSSCG00000014223										ENSSSCG00000006917			ENSSSCG00000020781
				ENSSSCG00000002963					ENSSSCG00000014239										ENSSSCG00000006923			ENSSSCG00000020919
				ENSSSCG00000002988					ENSSSCG00000014240										ENSSSCG00000006941			ENSSSCG00000020965
				ENSSSCG00000002996					ENSSSCG00000014257										ENSSSCG00000006947			ENSSSCG00000020967
				ENSSSCG00000002998					ENSSSCG00000014267										ENSSSCG00000006970			ENSSSCG00000020987
				ENSSSCG00000002999					ENSSSCG00000014269										ENSSSCG00000006979			ENSSSCG00000021007
				ENSSSCG00000003013					ENSSSCG00000014315										ENSSSCG00000006988			ENSSSCG00000021068
				ENSSSCG00000003014					ENSSSCG00000014319										ENSSSCG00000006989			ENSSSCG00000021077
				ENSSSCG00000003015					ENSSSCG00000014368										ENSSSCG00000006990			ENSSSCG00000021119
				ENSSSCG00000003017					ENSSSCG00000014565										ENSSSCG00000006993			ENSSSCG00000021217
				ENSSSCG00000003035					ENSSSCG00000014792										ENSSSCG00000006996			ENSSSCG00000021283
				ENSSSCG00000003037					ENSSSCG00000014828										ENSSSCG00000007023			ENSSSCG00000021326
				ENSSSCG00000003040					ENSSSCG00000014853										ENSSSCG00000007056			ENSSSCG00000021333
				ENSSSCG00000003042					ENSSSCG00000014875										ENSSSCG00000007058			ENSSSCG00000021359
				ENSSSCG00000003046					ENSSSCG00000014884										ENSSSCG00000007093			ENSSSCG00000021391
				ENSSSCG00000003054					ENSSSCG00000014902										ENSSSCG00000007100			ENSSSCG00000021522
				ENSSSCG00000003055					ENSSSCG00000014903										ENSSSCG00000007117			ENSSSCG00000021545
				ENSSSCG00000003058					ENSSSCG00000014948										ENSSSCG00000007131			ENSSSCG00000021616
				ENSSSCG00000003059					ENSSSCG00000014972										ENSSSCG00000007153			ENSSSCG00000021743
				ENSSSCG00000003062					ENSSSCG00000014998										ENSSSCG00000007155			ENSSSCG00000021769
				ENSSSCG00000003064					ENSSSCG00000014999										ENSSSCG00000007166			ENSSSCG00000021798
				ENSSSCG00000003065					ENSSSCG00000015039										ENSSSCG00000007203			ENSSSCG00000021888
				ENSSSCG00000003068					ENSSSCG00000015091										ENSSSCG00000007240			ENSSSCG00000021906
				ENSSSCG00000003070					ENSSSCG00000015108										ENSSSCG00000007268			ENSSSCG00000021920
				ENSSSCG00000003072					ENSSSCG00000015117										ENSSSCG00000007270			ENSSSCG00000021940
				ENSSSCG00000003077					ENSSSCG00000015122										ENSSSCG00000007280			ENSSSCG00000021967
				ENSSSCG00000003086					ENSSSCG00000015235										ENSSSCG00000007314			ENSSSCG00000021977
				ENSSSCG00000003087					ENSSSCG00000015279										ENSSSCG00000007322			ENSSSCG00000021999
				ENSSSCG00000003088					ENSSSCG00000015305										ENSSSCG00000007324			ENSSSCG00000022011
				ENSSSCG00000003089					ENSSSCG00000015315										ENSSSCG00000007327			ENSSSCG00000022017
				ENSSSCG00000003090					ENSSSCG00000015360										ENSSSCG00000007331			ENSSSCG00000022034
				ENSSSCG00000003091					ENSSSCG00000015375										ENSSSCG00000007334			ENSSSCG00000022070
				ENSSSCG00000003093					ENSSSCG00000015390										ENSSSCG00000007340			ENSSSCG00000022077
				ENSSSCG00000003098					ENSSSCG00000015393										ENSSSCG00000007345			ENSSSCG00000022090
				ENSSSCG00000003100					ENSSSCG00000015413										ENSSSCG00000007349			ENSSSCG00000022101
				ENSSSCG00000003105					ENSSSCG00000015434										ENSSSCG00000007352			ENSSSCG00000022123
				ENSSSCG00000003106					ENSSSCG00000015435										ENSSSCG00000007357			ENSSSCG00000022200
				ENSSSCG00000003109					ENSSSCG00000015443										ENSSSCG00000007449			ENSSSCG00000022220
				ENSSSCG00000003110					ENSSSCG00000015535										ENSSSCG00000007457			ENSSSCG00000022331
				ENSSSCG00000003120					ENSSSCG00000015550										ENSSSCG00000007458			ENSSSCG00000022353
				ENSSSCG00000003121					ENSSSCG00000015669										ENSSSCG00000007459			ENSSSCG00000022365
				ENSSSCG00000003123					ENSSSCG00000015683										ENSSSCG00000007460			ENSSSCG00000022370
				ENSSSCG00000003128					ENSSSCG00000015689										ENSSSCG00000007466			ENSSSCG00000022395
				ENSSSCG00000003129					ENSSSCG00000015710										ENSSSCG00000007477			ENSSSCG00000022410
				ENSSSCG00000003130					ENSSSCG00000015716										ENSSSCG00000007495			ENSSSCG00000022427
				ENSSSCG00000003134					ENSSSCG00000015753										ENSSSCG00000007525			ENSSSCG00000022434
				ENSSSCG00000003136					ENSSSCG00000015772										ENSSSCG00000007530			ENSSSCG00000022439
				ENSSSCG00000003138					ENSSSCG00000015785										ENSSSCG00000007543			ENSSSCG00000022446
				ENSSSCG00000003141					ENSSSCG00000015842										ENSSSCG00000007565			ENSSSCG00000022489
				ENSSSCG00000003142					ENSSSCG00000015859										ENSSSCG00000007583			ENSSSCG00000022526
				ENSSSCG00000003143					ENSSSCG00000015872										ENSSSCG00000007590			ENSSSCG00000022551
				ENSSSCG00000003144					ENSSSCG00000015883										ENSSSCG00000007592			ENSSSCG00000022597
				ENSSSCG00000003150					ENSSSCG00000015884										ENSSSCG00000007599			ENSSSCG00000022618
				ENSSSCG00000003152					ENSSSCG00000015889										ENSSSCG00000007637			ENSSSCG00000022701
				ENSSSCG00000003153					ENSSSCG00000015905										ENSSSCG00000007643			ENSSSCG00000022729
				ENSSSCG00000003154					ENSSSCG00000015909										ENSSSCG00000007681			ENSSSCG00000022733
				ENSSSCG00000003157					ENSSSCG00000015931										ENSSSCG00000007692			ENSSSCG00000022742
				ENSSSCG00000003158					ENSSSCG00000015944										ENSSSCG00000007733			ENSSSCG00000022750
				ENSSSCG00000003161					ENSSSCG00000015952										ENSSSCG00000007739			ENSSSCG00000022759
				ENSSSCG00000003165					ENSSSCG00000015962										ENSSSCG00000007753			ENSSSCG00000022796
				ENSSSCG00000003166					ENSSSCG00000015965										ENSSSCG00000007755			ENSSSCG00000022797
				ENSSSCG00000003167					ENSSSCG00000015987										ENSSSCG00000007785			ENSSSCG00000022868
				ENSSSCG00000003169					ENSSSCG00000016009										ENSSSCG00000007796			ENSSSCG00000022937
				ENSSSCG00000003177					ENSSSCG00000016017										ENSSSCG00000007797			ENSSSCG00000022951
				ENSSSCG00000003178					ENSSSCG00000016024										ENSSSCG00000007833			ENSSSCG00000023072
				ENSSSCG00000003182					ENSSSCG00000016027										ENSSSCG00000007843			ENSSSCG00000023082
				ENSSSCG00000003183					ENSSSCG00000016056										ENSSSCG00000007849			ENSSSCG00000023279
				ENSSSCG00000003187					ENSSSCG00000016063										ENSSSCG00000007909			ENSSSCG00000023296
				ENSSSCG00000003189					ENSSSCG00000016070										ENSSSCG00000007919			ENSSSCG00000023383
				ENSSSCG00000003190					ENSSSCG00000016079										ENSSSCG00000007931			ENSSSCG00000023441
				ENSSSCG00000003191					ENSSSCG00000016087										ENSSSCG00000007942			ENSSSCG00000023443
				ENSSSCG00000003192					ENSSSCG00000016091										ENSSSCG00000007950			ENSSSCG00000023478
				ENSSSCG00000003193					ENSSSCG00000016092										ENSSSCG00000007951			ENSSSCG00000023483
				ENSSSCG00000003194					ENSSSCG00000016095										ENSSSCG00000007965			ENSSSCG00000023497
				ENSSSCG00000003195					ENSSSCG00000016113										ENSSSCG00000008046			ENSSSCG00000023553
				ENSSSCG00000003196					ENSSSCG00000016117										ENSSSCG00000008060			ENSSSCG00000023657
				ENSSSCG00000003197					ENSSSCG00000016156										ENSSSCG00000008068			ENSSSCG00000023682
				ENSSSCG00000003198					ENSSSCG00000016191										ENSSSCG00000008074			ENSSSCG00000023733
				ENSSSCG00000003199					ENSSSCG00000016207										ENSSSCG00000008075			ENSSSCG00000023762
				ENSSSCG00000003201					ENSSSCG00000016212										ENSSSCG00000008103			ENSSSCG00000023779
				ENSSSCG00000003204					ENSSSCG00000016220										ENSSSCG00000008107			ENSSSCG00000023839
				ENSSSCG00000003208					ENSSSCG00000016266										ENSSSCG00000008108			ENSSSCG00000023851
				ENSSSCG00000003211					ENSSSCG00000016279										ENSSSCG00000008127			ENSSSCG00000023855
				ENSSSCG00000003216					ENSSSCG00000016306										ENSSSCG00000008151			ENSSSCG00000023945
				ENSSSCG00000003217					ENSSSCG00000016340										ENSSSCG00000008157			ENSSSCG00000023963
				ENSSSCG00000003219					ENSSSCG00000016563										ENSSSCG00000008169			ENSSSCG00000023976
				ENSSSCG00000003229					ENSSSCG00000016567										ENSSSCG00000008183			ENSSSCG00000023993
				ENSSSCG00000003231					ENSSSCG00000016585										ENSSSCG00000008188			ENSSSCG00000024015
				ENSSSCG00000003235					ENSSSCG00000016616										ENSSSCG00000008202			ENSSSCG00000024129
				ENSSSCG00000003236					ENSSSCG00000016620										ENSSSCG00000008233			ENSSSCG00000024145
				ENSSSCG00000003238					ENSSSCG00000016635										ENSSSCG00000008236			ENSSSCG00000024250
				ENSSSCG00000003241					ENSSSCG00000016637										ENSSSCG00000008237			ENSSSCG00000024255
				ENSSSCG00000003243					ENSSSCG00000016643										ENSSSCG00000008284			ENSSSCG00000024303
				ENSSSCG00000003244					ENSSSCG00000016648										ENSSSCG00000008290			ENSSSCG00000024308
				ENSSSCG00000003248					ENSSSCG00000016652										ENSSSCG00000008292			ENSSSCG00000024375
				ENSSSCG00000003253					ENSSSCG00000016658										ENSSSCG00000008310			ENSSSCG00000024444
				ENSSSCG00000003261					ENSSSCG00000016665										ENSSSCG00000008312			ENSSSCG00000024494
				ENSSSCG00000003262					ENSSSCG00000016723										ENSSSCG00000008315			ENSSSCG00000024537
				ENSSSCG00000003263					ENSSSCG00000016738										ENSSSCG00000008340			ENSSSCG00000024644
				ENSSSCG00000003264					ENSSSCG00000016836										ENSSSCG00000008345			ENSSSCG00000024667
				ENSSSCG00000003265					ENSSSCG00000016842										ENSSSCG00000008357			ENSSSCG00000024687
				ENSSSCG00000003267					ENSSSCG00000016850										ENSSSCG00000008360			ENSSSCG00000024694
				ENSSSCG00000003268					ENSSSCG00000016863										ENSSSCG00000008362			ENSSSCG00000024778
				ENSSSCG00000003271					ENSSSCG00000016874										ENSSSCG00000008382			ENSSSCG00000024793
				ENSSSCG00000003275					ENSSSCG00000016885										ENSSSCG00000008389			ENSSSCG00000024809
				ENSSSCG00000003288					ENSSSCG00000016887										ENSSSCG00000008392			ENSSSCG00000024877
				ENSSSCG00000003289					ENSSSCG00000016888										ENSSSCG00000008418			ENSSSCG00000024887
				ENSSSCG00000003317					ENSSSCG00000016918										ENSSSCG00000008419			ENSSSCG00000024916
				ENSSSCG00000003332					ENSSSCG00000016919										ENSSSCG00000008428			ENSSSCG00000025007
				ENSSSCG00000003334					ENSSSCG00000016946										ENSSSCG00000008434			ENSSSCG00000025008
				ENSSSCG00000003338					ENSSSCG00000017094										ENSSSCG00000008437			ENSSSCG00000025010
				ENSSSCG00000003339					ENSSSCG00000017102										ENSSSCG00000008444			ENSSSCG00000025023
				ENSSSCG00000003343					ENSSSCG00000017123										ENSSSCG00000008445			ENSSSCG00000025031
				ENSSSCG00000003347					ENSSSCG00000017129										ENSSSCG00000008452			ENSSSCG00000025058
				ENSSSCG00000003348					ENSSSCG00000017156										ENSSSCG00000008459			ENSSSCG00000025060
				ENSSSCG00000003350					ENSSSCG00000017226										ENSSSCG00000008461			ENSSSCG00000025103
				ENSSSCG00000003352					ENSSSCG00000017227										ENSSSCG00000008466			ENSSSCG00000025120
				ENSSSCG00000003354					ENSSSCG00000017238										ENSSSCG00000008467			ENSSSCG00000025152
				ENSSSCG00000003359					ENSSSCG00000017273										ENSSSCG00000008475			ENSSSCG00000025221
				ENSSSCG00000003363					ENSSSCG00000017308										ENSSSCG00000008478			ENSSSCG00000025297
				ENSSSCG00000003367					ENSSSCG00000017346										ENSSSCG00000008479			ENSSSCG00000025335
				ENSSSCG00000003378					ENSSSCG00000017396										ENSSSCG00000008480			ENSSSCG00000025402
				ENSSSCG00000003379					ENSSSCG00000017480										ENSSSCG00000008482			ENSSSCG00000025413
				ENSSSCG00000003385					ENSSSCG00000017553										ENSSSCG00000008496			ENSSSCG00000025503
				ENSSSCG00000003399					ENSSSCG00000017592										ENSSSCG00000008497			ENSSSCG00000025578
				ENSSSCG00000003403					ENSSSCG00000017605										ENSSSCG00000008499			ENSSSCG00000025600
				ENSSSCG00000003405					ENSSSCG00000017622										ENSSSCG00000008511			ENSSSCG00000025710
				ENSSSCG00000003412					ENSSSCG00000017623										ENSSSCG00000008512			ENSSSCG00000025748
				ENSSSCG00000003414					ENSSSCG00000017626										ENSSSCG00000008516			ENSSSCG00000025757
				ENSSSCG00000003417					ENSSSCG00000017665										ENSSSCG00000008517			ENSSSCG00000025783
				ENSSSCG00000003419					ENSSSCG00000017670										ENSSSCG00000008518			ENSSSCG00000025821
				ENSSSCG00000003420					ENSSSCG00000017673										ENSSSCG00000008543			ENSSSCG00000025826
				ENSSSCG00000003432					ENSSSCG00000017678										ENSSSCG00000008575			ENSSSCG00000025853
				ENSSSCG00000003434					ENSSSCG00000017727										ENSSSCG00000008591			ENSSSCG00000025922
				ENSSSCG00000003435					ENSSSCG00000017748										ENSSSCG00000008592			ENSSSCG00000025958
				ENSSSCG00000003439					ENSSSCG00000017767										ENSSSCG00000008595			ENSSSCG00000025976
				ENSSSCG00000003458					ENSSSCG00000017826										ENSSSCG00000008600			ENSSSCG00000025996
				ENSSSCG00000003460					ENSSSCG00000017878										ENSSSCG00000008617			ENSSSCG00000026000
				ENSSSCG00000003464					ENSSSCG00000017900										ENSSSCG00000008619			ENSSSCG00000026006
				ENSSSCG00000003466					ENSSSCG00000017937										ENSSSCG00000008620			ENSSSCG00000026044
				ENSSSCG00000003468					ENSSSCG00000017941										ENSSSCG00000008623			ENSSSCG00000026046
				ENSSSCG00000003470					ENSSSCG00000017953										ENSSSCG00000008638			ENSSSCG00000026097
				ENSSSCG00000003477					ENSSSCG00000018712										ENSSSCG00000008639			ENSSSCG00000026261
				ENSSSCG00000003479					ENSSSCG00000018868										ENSSSCG00000008664			ENSSSCG00000026262
				ENSSSCG00000003485					ENSSSCG00000019283										ENSSSCG00000008704			ENSSSCG00000026269
				ENSSSCG00000003490					ENSSSCG00000019556										ENSSSCG00000008722			ENSSSCG00000026302
				ENSSSCG00000003493					ENSSSCG00000020439										ENSSSCG00000008732			ENSSSCG00000026310
				ENSSSCG00000003506					ENSSSCG00000020689										ENSSSCG00000008735			ENSSSCG00000026333
				ENSSSCG00000003524					ENSSSCG00000020696										ENSSSCG00000008748			ENSSSCG00000026342
				ENSSSCG00000003525					ENSSSCG00000020702										ENSSSCG00000008753			ENSSSCG00000026412
				ENSSSCG00000003531					ENSSSCG00000020711										ENSSSCG00000008754			ENSSSCG00000026453
				ENSSSCG00000003539					ENSSSCG00000020758										ENSSSCG00000008759			ENSSSCG00000026498
				ENSSSCG00000003549					ENSSSCG00000020842										ENSSSCG00000008787			ENSSSCG00000026564
				ENSSSCG00000003555					ENSSSCG00000020912										ENSSSCG00000008788			ENSSSCG00000026633
				ENSSSCG00000003563					ENSSSCG00000021005										ENSSSCG00000008796			ENSSSCG00000026703
				ENSSSCG00000003564					ENSSSCG00000021042										ENSSSCG00000008821			ENSSSCG00000026707
				ENSSSCG00000003565					ENSSSCG00000021044										ENSSSCG00000008833			ENSSSCG00000026803
				ENSSSCG00000003566					ENSSSCG00000021065										ENSSSCG00000008841			ENSSSCG00000026814
				ENSSSCG00000003572					ENSSSCG00000021170										ENSSSCG00000008858			ENSSSCG00000026850
				ENSSSCG00000003573					ENSSSCG00000021213										ENSSSCG00000008866			ENSSSCG00000026898
				ENSSSCG00000003583					ENSSSCG00000021216										ENSSSCG00000008870			ENSSSCG00000026953
				ENSSSCG00000003584					ENSSSCG00000021223										ENSSSCG00000008881			ENSSSCG00000026984
				ENSSSCG00000003587					ENSSSCG00000021270										ENSSSCG00000008891			ENSSSCG00000027064
				ENSSSCG00000003589					ENSSSCG00000021292										ENSSSCG00000008901			ENSSSCG00000027093
				ENSSSCG00000003595					ENSSSCG00000021310										ENSSSCG00000008902			ENSSSCG00000027147
				ENSSSCG00000003596					ENSSSCG00000021322										ENSSSCG00000008909			ENSSSCG00000027158
				ENSSSCG00000003600					ENSSSCG00000021328										ENSSSCG00000008911			ENSSSCG00000027170
				ENSSSCG00000003602					ENSSSCG00000021429										ENSSSCG00000008924			ENSSSCG00000027249
				ENSSSCG00000003605					ENSSSCG00000021454										ENSSSCG00000008925			ENSSSCG00000027272
				ENSSSCG00000003610					ENSSSCG00000021549										ENSSSCG00000008941			ENSSSCG00000027377
				ENSSSCG00000003611					ENSSSCG00000021601										ENSSSCG00000008951			ENSSSCG00000027550
				ENSSSCG00000003612					ENSSSCG00000021657										ENSSSCG00000008952			ENSSSCG00000027564
				ENSSSCG00000003616					ENSSSCG00000021791										ENSSSCG00000008962			ENSSSCG00000027657
				ENSSSCG00000003621					ENSSSCG00000021819										ENSSSCG00000008971			ENSSSCG00000027746
				ENSSSCG00000003629					ENSSSCG00000021890										ENSSSCG00000008974			ENSSSCG00000027792
				ENSSSCG00000003634					ENSSSCG00000021934										ENSSSCG00000008985			ENSSSCG00000027801
				ENSSSCG00000003637					ENSSSCG00000021938										ENSSSCG00000008991			ENSSSCG00000027817
				ENSSSCG00000003638					ENSSSCG00000021946										ENSSSCG00000008995			ENSSSCG00000027860
				ENSSSCG00000003643					ENSSSCG00000021956										ENSSSCG00000009018			ENSSSCG00000027864
				ENSSSCG00000003648					ENSSSCG00000021998										ENSSSCG00000009021			ENSSSCG00000027922
				ENSSSCG00000003652					ENSSSCG00000022092										ENSSSCG00000009030			ENSSSCG00000027935
				ENSSSCG00000003653					ENSSSCG00000022119										ENSSSCG00000009035			ENSSSCG00000027944
				ENSSSCG00000003654					ENSSSCG00000022168										ENSSSCG00000009042			ENSSSCG00000027975
				ENSSSCG00000003660					ENSSSCG00000022297										ENSSSCG00000009045			ENSSSCG00000028005
				ENSSSCG00000003663					ENSSSCG00000022299										ENSSSCG00000009059			ENSSSCG00000028006
				ENSSSCG00000003664					ENSSSCG00000022302										ENSSSCG00000009071			ENSSSCG00000028044
				ENSSSCG00000003670					ENSSSCG00000022303										ENSSSCG00000009074			ENSSSCG00000028159
				ENSSSCG00000003673					ENSSSCG00000022307										ENSSSCG00000009093			ENSSSCG00000028178
				ENSSSCG00000003680					ENSSSCG00000022309										ENSSSCG00000009106			ENSSSCG00000028185
				ENSSSCG00000003683					ENSSSCG00000022312										ENSSSCG00000009115			ENSSSCG00000028249
				ENSSSCG00000003690					ENSSSCG00000022333										ENSSSCG00000009127			ENSSSCG00000028255
				ENSSSCG00000003691					ENSSSCG00000022343										ENSSSCG00000009132			ENSSSCG00000028347
				ENSSSCG00000003699					ENSSSCG00000022396										ENSSSCG00000009151			ENSSSCG00000028455
				ENSSSCG00000003700					ENSSSCG00000022419										ENSSSCG00000009157			ENSSSCG00000028531
				ENSSSCG00000003701					ENSSSCG00000022479										ENSSSCG00000009162			ENSSSCG00000028606
				ENSSSCG00000003705					ENSSSCG00000022521										ENSSSCG00000009169			ENSSSCG00000028623
				ENSSSCG00000003709					ENSSSCG00000022553										ENSSSCG00000009171			ENSSSCG00000028691
				ENSSSCG00000003710					ENSSSCG00000022656										ENSSSCG00000009172			ENSSSCG00000028759
				ENSSSCG00000003712					ENSSSCG00000022661										ENSSSCG00000009186			ENSSSCG00000028804
				ENSSSCG00000003713					ENSSSCG00000022780										ENSSSCG00000009231			ENSSSCG00000028826
				ENSSSCG00000003714					ENSSSCG00000022806										ENSSSCG00000009234			ENSSSCG00000028839
				ENSSSCG00000003716					ENSSSCG00000022808										ENSSSCG00000009238			ENSSSCG00000028881
				ENSSSCG00000003719					ENSSSCG00000022845										ENSSSCG00000009243			ENSSSCG00000028964
				ENSSSCG00000003729					ENSSSCG00000022891										ENSSSCG00000009249			ENSSSCG00000028974
				ENSSSCG00000003739					ENSSSCG00000022901										ENSSSCG00000009256			ENSSSCG00000028994
				ENSSSCG00000003742					ENSSSCG00000022936										ENSSSCG00000009258			ENSSSCG00000029033
				ENSSSCG00000003744					ENSSSCG00000022947										ENSSSCG00000009270			ENSSSCG00000029057
				ENSSSCG00000003753					ENSSSCG00000023091										ENSSSCG00000009283			ENSSSCG00000029075
				ENSSSCG00000003780					ENSSSCG00000023108										ENSSSCG00000009320			ENSSSCG00000029129
				ENSSSCG00000003788					ENSSSCG00000023204										ENSSSCG00000009327			ENSSSCG00000029147
				ENSSSCG00000003790					ENSSSCG00000023247										ENSSSCG00000009330			ENSSSCG00000029165
				ENSSSCG00000003798					ENSSSCG00000023253										ENSSSCG00000009349			ENSSSCG00000029199
				ENSSSCG00000003806					ENSSSCG00000023267										ENSSSCG00000009353			ENSSSCG00000029229
				ENSSSCG00000003808					ENSSSCG00000023356										ENSSSCG00000009359			ENSSSCG00000029291
				ENSSSCG00000003824					ENSSSCG00000023409										ENSSSCG00000009365			ENSSSCG00000029326
				ENSSSCG00000003828					ENSSSCG00000023565										ENSSSCG00000009366			ENSSSCG00000029363
				ENSSSCG00000003831					ENSSSCG00000023595										ENSSSCG00000009391			ENSSSCG00000029401
				ENSSSCG00000003835					ENSSSCG00000023596										ENSSSCG00000009395			ENSSSCG00000029410
				ENSSSCG00000003843					ENSSSCG00000023641										ENSSSCG00000009399			ENSSSCG00000029446
				ENSSSCG00000003844					ENSSSCG00000023728										ENSSSCG00000009404			ENSSSCG00000029449
				ENSSSCG00000003849					ENSSSCG00000023829										ENSSSCG00000009408			ENSSSCG00000029484
				ENSSSCG00000003850					ENSSSCG00000023948										ENSSSCG00000009412			ENSSSCG00000029500
				ENSSSCG00000003853					ENSSSCG00000023991										ENSSSCG00000009441			ENSSSCG00000029515
				ENSSSCG00000003857					ENSSSCG00000024024										ENSSSCG00000009464			ENSSSCG00000029598
				ENSSSCG00000003858					ENSSSCG00000024027										ENSSSCG00000009468			ENSSSCG00000029696
				ENSSSCG00000003859					ENSSSCG00000024124										ENSSSCG00000009471			ENSSSCG00000029722
				ENSSSCG00000003863					ENSSSCG00000024125										ENSSSCG00000009472			ENSSSCG00000029752
				ENSSSCG00000003867					ENSSSCG00000024132										ENSSSCG00000009477			ENSSSCG00000029795
				ENSSSCG00000003882					ENSSSCG00000024133										ENSSSCG00000009479			ENSSSCG00000029799
				ENSSSCG00000003885					ENSSSCG00000024179										ENSSSCG00000009480			ENSSSCG00000029825
				ENSSSCG00000003898					ENSSSCG00000024193										ENSSSCG00000009488			ENSSSCG00000029831
				ENSSSCG00000003901					ENSSSCG00000024215										ENSSSCG00000009495			ENSSSCG00000029841
				ENSSSCG00000003903					ENSSSCG00000024222										ENSSSCG00000009505			ENSSSCG00000029874
				ENSSSCG00000003904					ENSSSCG00000024419										ENSSSCG00000009506			ENSSSCG00000029943
				ENSSSCG00000003913					ENSSSCG00000024424										ENSSSCG00000009516			ENSSSCG00000029968
				ENSSSCG00000003914					ENSSSCG00000024517										ENSSSCG00000009523			ENSSSCG00000029985
				ENSSSCG00000003918					ENSSSCG00000024613										ENSSSCG00000009524			ENSSSCG00000029997
				ENSSSCG00000003919					ENSSSCG00000024614										ENSSSCG00000009528			ENSSSCG00000030001
				ENSSSCG00000003920					ENSSSCG00000024661										ENSSSCG00000009535			ENSSSCG00000030029
				ENSSSCG00000003922					ENSSSCG00000024669										ENSSSCG00000009543			ENSSSCG00000030074
				ENSSSCG00000003923					ENSSSCG00000024752										ENSSSCG00000009551			ENSSSCG00000030222
				ENSSSCG00000003930					ENSSSCG00000024761										ENSSSCG00000009583			ENSSSCG00000030241
				ENSSSCG00000003935					ENSSSCG00000024773										ENSSSCG00000009598			ENSSSCG00000030262
				ENSSSCG00000003940					ENSSSCG00000024837										ENSSSCG00000009611			ENSSSCG00000030281
				ENSSSCG00000003943					ENSSSCG00000024866										ENSSSCG00000009644			ENSSSCG00000030298
				ENSSSCG00000003951					ENSSSCG00000024895										ENSSSCG00000009652			ENSSSCG00000030363
				ENSSSCG00000003964					ENSSSCG00000024927										ENSSSCG00000009653			ENSSSCG00000030379
				ENSSSCG00000003967					ENSSSCG00000024952										ENSSSCG00000009661			ENSSSCG00000030526
				ENSSSCG00000003968					ENSSSCG00000024999										ENSSSCG00000009703			ENSSSCG00000030548
				ENSSSCG00000003976					ENSSSCG00000025001										ENSSSCG00000009704			ENSSSCG00000030610
				ENSSSCG00000003982					ENSSSCG00000025005										ENSSSCG00000009711			ENSSSCG00000030623
				ENSSSCG00000003984					ENSSSCG00000025053										ENSSSCG00000009713			ENSSSCG00000030656
				ENSSSCG00000003988					ENSSSCG00000025117										ENSSSCG00000009716			ENSSSCG00000030680
				ENSSSCG00000003995					ENSSSCG00000025156										ENSSSCG00000009720			ENSSSCG00000030834
				ENSSSCG00000003998					ENSSSCG00000025287										ENSSSCG00000009733			ENSSSCG00000030908
				ENSSSCG00000004001					ENSSSCG00000025322										ENSSSCG00000009748			ENSSSCG00000030934
				ENSSSCG00000004002					ENSSSCG00000025326										ENSSSCG00000009757			ENSSSCG00000031025
				ENSSSCG00000004004					ENSSSCG00000025386										ENSSSCG00000009766			ENSSSCG00000031047
				ENSSSCG00000004024					ENSSSCG00000025455										ENSSSCG00000009776
				ENSSSCG00000004027					ENSSSCG00000025464										ENSSSCG00000009778
				ENSSSCG00000004038					ENSSSCG00000025544										ENSSSCG00000009786
				ENSSSCG00000004041					ENSSSCG00000025564										ENSSSCG00000009789
				ENSSSCG00000004042					ENSSSCG00000025567										ENSSSCG00000009794
				ENSSSCG00000004047					ENSSSCG00000025640										ENSSSCG00000009806
				ENSSSCG00000004048					ENSSSCG00000025714										ENSSSCG00000009817
				ENSSSCG00000004049					ENSSSCG00000025736										ENSSSCG00000009823
				ENSSSCG00000004050					ENSSSCG00000025744										ENSSSCG00000009828
				ENSSSCG00000004055					ENSSSCG00000025870										ENSSSCG00000009833
				ENSSSCG00000004056					ENSSSCG00000025912										ENSSSCG00000009836
				ENSSSCG00000004057					ENSSSCG00000025933										ENSSSCG00000009849
				ENSSSCG00000004064					ENSSSCG00000025941										ENSSSCG00000009852
				ENSSSCG00000004070					ENSSSCG00000025943										ENSSSCG00000009878
				ENSSSCG00000004087					ENSSSCG00000025944										ENSSSCG00000009881
				ENSSSCG00000004089					ENSSSCG00000025991										ENSSSCG00000009887
				ENSSSCG00000004101					ENSSSCG00000026025										ENSSSCG00000009888
				ENSSSCG00000004104					ENSSSCG00000026054										ENSSSCG00000009901
				ENSSSCG00000004105					ENSSSCG00000026071										ENSSSCG00000009912
				ENSSSCG00000004108					ENSSSCG00000026083										ENSSSCG00000009922
				ENSSSCG00000004113					ENSSSCG00000026084										ENSSSCG00000009924
				ENSSSCG00000004114					ENSSSCG00000026122										ENSSSCG00000009925
				ENSSSCG00000004132					ENSSSCG00000026173										ENSSSCG00000009933
				ENSSSCG00000004140					ENSSSCG00000026281										ENSSSCG00000009943
				ENSSSCG00000004144					ENSSSCG00000026454										ENSSSCG00000009947
				ENSSSCG00000004146					ENSSSCG00000026571										ENSSSCG00000009961
				ENSSSCG00000004160					ENSSSCG00000026581										ENSSSCG00000009966
				ENSSSCG00000004165					ENSSSCG00000026626										ENSSSCG00000009968
				ENSSSCG00000004166					ENSSSCG00000026665										ENSSSCG00000009971
				ENSSSCG00000004169					ENSSSCG00000026697										ENSSSCG00000009977
				ENSSSCG00000004177					ENSSSCG00000026714										ENSSSCG00000010017
				ENSSSCG00000004178					ENSSSCG00000026744										ENSSSCG00000010024
				ENSSSCG00000004181					ENSSSCG00000026793										ENSSSCG00000010031
				ENSSSCG00000004191					ENSSSCG00000026915										ENSSSCG00000010056
				ENSSSCG00000004192					ENSSSCG00000027044										ENSSSCG00000010065
				ENSSSCG00000004193					ENSSSCG00000027051										ENSSSCG00000010079
				ENSSSCG00000004194					ENSSSCG00000027139										ENSSSCG00000010081
				ENSSSCG00000004203					ENSSSCG00000027206										ENSSSCG00000010122
				ENSSSCG00000004209					ENSSSCG00000027209										ENSSSCG00000010128
				ENSSSCG00000004217					ENSSSCG00000027211										ENSSSCG00000010140
				ENSSSCG00000004246					ENSSSCG00000027223										ENSSSCG00000010145
				ENSSSCG00000004248					ENSSSCG00000027278										ENSSSCG00000010150
				ENSSSCG00000004253					ENSSSCG00000027341										ENSSSCG00000010153
				ENSSSCG00000004254					ENSSSCG00000027389										ENSSSCG00000010161
				ENSSSCG00000004263					ENSSSCG00000027432										ENSSSCG00000010169
				ENSSSCG00000004276					ENSSSCG00000027454										ENSSSCG00000010170
				ENSSSCG00000004293					ENSSSCG00000027472										ENSSSCG00000010174
				ENSSSCG00000004303					ENSSSCG00000027492										ENSSSCG00000010199
				ENSSSCG00000004304					ENSSSCG00000027496										ENSSSCG00000010209
				ENSSSCG00000004305					ENSSSCG00000027503										ENSSSCG00000010211
				ENSSSCG00000004308					ENSSSCG00000027532										ENSSSCG00000010215
				ENSSSCG00000004324					ENSSSCG00000027552										ENSSSCG00000010221
				ENSSSCG00000004344					ENSSSCG00000027598										ENSSSCG00000010223
				ENSSSCG00000004347					ENSSSCG00000027629										ENSSSCG00000010226
				ENSSSCG00000004350					ENSSSCG00000027652										ENSSSCG00000010229
				ENSSSCG00000004368					ENSSSCG00000027700										ENSSSCG00000010233
				ENSSSCG00000004373					ENSSSCG00000027718										ENSSSCG00000010235
				ENSSSCG00000004380					ENSSSCG00000027765										ENSSSCG00000010238
				ENSSSCG00000004390					ENSSSCG00000027779										ENSSSCG00000010260
				ENSSSCG00000004392					ENSSSCG00000027790										ENSSSCG00000010268
				ENSSSCG00000004412					ENSSSCG00000027857										ENSSSCG00000010275
				ENSSSCG00000004420					ENSSSCG00000027894										ENSSSCG00000010280
				ENSSSCG00000004421					ENSSSCG00000027912										ENSSSCG00000010290
				ENSSSCG00000004432					ENSSSCG00000027931										ENSSSCG00000010293
				ENSSSCG00000004434					ENSSSCG00000028010										ENSSSCG00000010294
				ENSSSCG00000004435					ENSSSCG00000028035										ENSSSCG00000010295
				ENSSSCG00000004446					ENSSSCG00000028065										ENSSSCG00000010306
				ENSSSCG00000004454					ENSSSCG00000028113										ENSSSCG00000010307
				ENSSSCG00000004457					ENSSSCG00000028197										ENSSSCG00000010322
				ENSSSCG00000004473					ENSSSCG00000028230										ENSSSCG00000010325
				ENSSSCG00000004480					ENSSSCG00000028293										ENSSSCG00000010329
				ENSSSCG00000004484					ENSSSCG00000028295										ENSSSCG00000010331
				ENSSSCG00000004485					ENSSSCG00000028343										ENSSSCG00000010332
				ENSSSCG00000004486					ENSSSCG00000028420										ENSSSCG00000010380
				ENSSSCG00000004494					ENSSSCG00000028491										ENSSSCG00000010383
				ENSSSCG00000004506					ENSSSCG00000028506										ENSSSCG00000010429
				ENSSSCG00000004508					ENSSSCG00000028558										ENSSSCG00000010430
				ENSSSCG00000004511					ENSSSCG00000028578										ENSSSCG00000010431
				ENSSSCG00000004517					ENSSSCG00000028655										ENSSSCG00000010433
				ENSSSCG00000004522					ENSSSCG00000028677										ENSSSCG00000010440
				ENSSSCG00000004524					ENSSSCG00000028724										ENSSSCG00000010454
				ENSSSCG00000004535					ENSSSCG00000028762										ENSSSCG00000010462
				ENSSSCG00000004537					ENSSSCG00000028771										ENSSSCG00000010468
				ENSSSCG00000004541					ENSSSCG00000028794										ENSSSCG00000010470
				ENSSSCG00000004542					ENSSSCG00000028867										ENSSSCG00000010489
				ENSSSCG00000004550					ENSSSCG00000028877										ENSSSCG00000010503
				ENSSSCG00000004556					ENSSSCG00000028981										ENSSSCG00000010511
				ENSSSCG00000004557					ENSSSCG00000029002										ENSSSCG00000010513
				ENSSSCG00000004560					ENSSSCG00000029029										ENSSSCG00000010523
				ENSSSCG00000004561					ENSSSCG00000029043										ENSSSCG00000010527
				ENSSSCG00000004563					ENSSSCG00000029117										ENSSSCG00000010533
				ENSSSCG00000004570					ENSSSCG00000029170										ENSSSCG00000010540
				ENSSSCG00000004571					ENSSSCG00000029185										ENSSSCG00000010541
				ENSSSCG00000004573					ENSSSCG00000029228										ENSSSCG00000010543
				ENSSSCG00000004576					ENSSSCG00000029420										ENSSSCG00000010547
				ENSSSCG00000004577					ENSSSCG00000029424										ENSSSCG00000010563
				ENSSSCG00000004582					ENSSSCG00000029428										ENSSSCG00000010569
				ENSSSCG00000004589					ENSSSCG00000029438										ENSSSCG00000010594
				ENSSSCG00000004617					ENSSSCG00000029468										ENSSSCG00000010604
				ENSSSCG00000004620					ENSSSCG00000029508										ENSSSCG00000010605
				ENSSSCG00000004622					ENSSSCG00000029517										ENSSSCG00000010621
				ENSSSCG00000004648					ENSSSCG00000029539										ENSSSCG00000010632
				ENSSSCG00000004678					ENSSSCG00000029579										ENSSSCG00000010635
				ENSSSCG00000004679					ENSSSCG00000029593										ENSSSCG00000010638
				ENSSSCG00000004691					ENSSSCG00000029638										ENSSSCG00000010645
				ENSSSCG00000004695					ENSSSCG00000029836										ENSSSCG00000010647
				ENSSSCG00000004697					ENSSSCG00000029877										ENSSSCG00000010651
				ENSSSCG00000004704					ENSSSCG00000029920										ENSSSCG00000010652
				ENSSSCG00000004708					ENSSSCG00000030012										ENSSSCG00000010654
				ENSSSCG00000004711					ENSSSCG00000030014										ENSSSCG00000010655
				ENSSSCG00000004719					ENSSSCG00000030016										ENSSSCG00000010676
				ENSSSCG00000004720					ENSSSCG00000030073										ENSSSCG00000010690
				ENSSSCG00000004738					ENSSSCG00000030089										ENSSSCG00000010692
				ENSSSCG00000004747					ENSSSCG00000030154										ENSSSCG00000010698
				ENSSSCG00000004752					ENSSSCG00000030289										ENSSSCG00000010699
				ENSSSCG00000004753					ENSSSCG00000030343										ENSSSCG00000010746
				ENSSSCG00000004758					ENSSSCG00000030373										ENSSSCG00000010801
				ENSSSCG00000004761					ENSSSCG00000030387										ENSSSCG00000010806
				ENSSSCG00000004762					ENSSSCG00000030395										ENSSSCG00000010823
				ENSSSCG00000004763					ENSSSCG00000030413										ENSSSCG00000010824
				ENSSSCG00000004764					ENSSSCG00000030423										ENSSSCG00000010835
				ENSSSCG00000004771					ENSSSCG00000030451										ENSSSCG00000010836
				ENSSSCG00000004775					ENSSSCG00000030477										ENSSSCG00000010850
				ENSSSCG00000004786					ENSSSCG00000030484										ENSSSCG00000010861
				ENSSSCG00000004799					ENSSSCG00000030517										ENSSSCG00000010893
				ENSSSCG00000004831					ENSSSCG00000030597										ENSSSCG00000010897
				ENSSSCG00000004834					ENSSSCG00000030616										ENSSSCG00000010900
				ENSSSCG00000004835					ENSSSCG00000030660										ENSSSCG00000010904
				ENSSSCG00000004844					ENSSSCG00000030780										ENSSSCG00000010907
				ENSSSCG00000004859					ENSSSCG00000030888										ENSSSCG00000010913
				ENSSSCG00000004862					ENSSSCG00000030984										ENSSSCG00000010915
				ENSSSCG00000004872															ENSSSCG00000010927
				ENSSSCG00000004886															ENSSSCG00000010931
				ENSSSCG00000004893															ENSSSCG00000010934
				ENSSSCG00000004897															ENSSSCG00000010935
				ENSSSCG00000004915															ENSSSCG00000010941
				ENSSSCG00000004917															ENSSSCG00000010955
				ENSSSCG00000004931															ENSSSCG00000010986
				ENSSSCG00000004935															ENSSSCG00000010993
				ENSSSCG00000004941															ENSSSCG00000010994
				ENSSSCG00000004945															ENSSSCG00000011020
				ENSSSCG00000004948															ENSSSCG00000011025
				ENSSSCG00000004955															ENSSSCG00000011036
				ENSSSCG00000004970															ENSSSCG00000011046
				ENSSSCG00000004973															ENSSSCG00000011052
				ENSSSCG00000004997															ENSSSCG00000011056
				ENSSSCG00000005002															ENSSSCG00000011057
				ENSSSCG00000005003															ENSSSCG00000011062
				ENSSSCG00000005005															ENSSSCG00000011064
				ENSSSCG00000005006															ENSSSCG00000011071
				ENSSSCG00000005008															ENSSSCG00000011074
				ENSSSCG00000005024															ENSSSCG00000011075
				ENSSSCG00000005027															ENSSSCG00000011076
				ENSSSCG00000005029															ENSSSCG00000011105
				ENSSSCG00000005043															ENSSSCG00000011120
				ENSSSCG00000005076															ENSSSCG00000011121
				ENSSSCG00000005082															ENSSSCG00000011128
				ENSSSCG00000005090															ENSSSCG00000011130
				ENSSSCG00000005102															ENSSSCG00000011163
				ENSSSCG00000005104															ENSSSCG00000011171
				ENSSSCG00000005105															ENSSSCG00000011192
				ENSSSCG00000005169															ENSSSCG00000011196
				ENSSSCG00000005172															ENSSSCG00000011198
				ENSSSCG00000005173															ENSSSCG00000011199
				ENSSSCG00000005174															ENSSSCG00000011212
				ENSSSCG00000005191															ENSSSCG00000011226
				ENSSSCG00000005204															ENSSSCG00000011227
				ENSSSCG00000005208															ENSSSCG00000011235
				ENSSSCG00000005232															ENSSSCG00000011236
				ENSSSCG00000005245															ENSSSCG00000011245
				ENSSSCG00000005247															ENSSSCG00000011257
				ENSSSCG00000005266															ENSSSCG00000011261
				ENSSSCG00000005269															ENSSSCG00000011282
				ENSSSCG00000005272															ENSSSCG00000011296
				ENSSSCG00000005287															ENSSSCG00000011298
				ENSSSCG00000005291															ENSSSCG00000011301
				ENSSSCG00000005301															ENSSSCG00000011308
				ENSSSCG00000005302															ENSSSCG00000011313
				ENSSSCG00000005310															ENSSSCG00000011317
				ENSSSCG00000005313															ENSSSCG00000011318
				ENSSSCG00000005315															ENSSSCG00000011331
				ENSSSCG00000005316															ENSSSCG00000011340
				ENSSSCG00000005318															ENSSSCG00000011343
				ENSSSCG00000005319															ENSSSCG00000011346
				ENSSSCG00000005320															ENSSSCG00000011352
				ENSSSCG00000005323															ENSSSCG00000011363
				ENSSSCG00000005325															ENSSSCG00000011377
				ENSSSCG00000005338															ENSSSCG00000011382
				ENSSSCG00000005339															ENSSSCG00000011394
				ENSSSCG00000005355															ENSSSCG00000011417
				ENSSSCG00000005358															ENSSSCG00000011430
				ENSSSCG00000005364															ENSSSCG00000011432
				ENSSSCG00000005366															ENSSSCG00000011434
				ENSSSCG00000005372															ENSSSCG00000011451
				ENSSSCG00000005374															ENSSSCG00000011456
				ENSSSCG00000005380															ENSSSCG00000011458
				ENSSSCG00000005384															ENSSSCG00000011468
				ENSSSCG00000005386															ENSSSCG00000011473
				ENSSSCG00000005388															ENSSSCG00000011485
				ENSSSCG00000005389															ENSSSCG00000011493
				ENSSSCG00000005394															ENSSSCG00000011495
				ENSSSCG00000005395															ENSSSCG00000011496
				ENSSSCG00000005422															ENSSSCG00000011507
				ENSSSCG00000005425															ENSSSCG00000011511
				ENSSSCG00000005429															ENSSSCG00000011512
				ENSSSCG00000005440															ENSSSCG00000011513
				ENSSSCG00000005441															ENSSSCG00000011516
				ENSSSCG00000005442															ENSSSCG00000011535
				ENSSSCG00000005450															ENSSSCG00000011536
				ENSSSCG00000005459															ENSSSCG00000011565
				ENSSSCG00000005471															ENSSSCG00000011582
				ENSSSCG00000005477															ENSSSCG00000011593
				ENSSSCG00000005481															ENSSSCG00000011594
				ENSSSCG00000005484															ENSSSCG00000011598
				ENSSSCG00000005485															ENSSSCG00000011603
				ENSSSCG00000005488															ENSSSCG00000011625
				ENSSSCG00000005506															ENSSSCG00000011628
				ENSSSCG00000005507															ENSSSCG00000011631
				ENSSSCG00000005514															ENSSSCG00000011632
				ENSSSCG00000005518															ENSSSCG00000011645
				ENSSSCG00000005528															ENSSSCG00000011678
				ENSSSCG00000005532															ENSSSCG00000011686
				ENSSSCG00000005582															ENSSSCG00000011701
				ENSSSCG00000005585															ENSSSCG00000011702
				ENSSSCG00000005587															ENSSSCG00000011704
				ENSSSCG00000005589															ENSSSCG00000011713
				ENSSSCG00000005590															ENSSSCG00000011716
				ENSSSCG00000005595															ENSSSCG00000011717
				ENSSSCG00000005596															ENSSSCG00000011745
				ENSSSCG00000005609															ENSSSCG00000011750
				ENSSSCG00000005610															ENSSSCG00000011752
				ENSSSCG00000005611															ENSSSCG00000011760
				ENSSSCG00000005612															ENSSSCG00000011772
				ENSSSCG00000005613															ENSSSCG00000011775
				ENSSSCG00000005615															ENSSSCG00000011788
				ENSSSCG00000005619															ENSSSCG00000011791
				ENSSSCG00000005620															ENSSSCG00000011802
				ENSSSCG00000005625															ENSSSCG00000011806
				ENSSSCG00000005626															ENSSSCG00000011817
				ENSSSCG00000005627															ENSSSCG00000011819
				ENSSSCG00000005628															ENSSSCG00000011833
				ENSSSCG00000005632															ENSSSCG00000011842
				ENSSSCG00000005638															ENSSSCG00000011843
				ENSSSCG00000005640															ENSSSCG00000011848
				ENSSSCG00000005643															ENSSSCG00000011853
				ENSSSCG00000005644															ENSSSCG00000011854
				ENSSSCG00000005645															ENSSSCG00000011859
				ENSSSCG00000005646															ENSSSCG00000011864
				ENSSSCG00000005648															ENSSSCG00000011867
				ENSSSCG00000005649															ENSSSCG00000011870
				ENSSSCG00000005650															ENSSSCG00000011877
				ENSSSCG00000005652															ENSSSCG00000011887
				ENSSSCG00000005655															ENSSSCG00000011906
				ENSSSCG00000005658															ENSSSCG00000011917
				ENSSSCG00000005660															ENSSSCG00000011918
				ENSSSCG00000005661															ENSSSCG00000011936
				ENSSSCG00000005662															ENSSSCG00000011963
				ENSSSCG00000005665															ENSSSCG00000011977
				ENSSSCG00000005667															ENSSSCG00000012000
				ENSSSCG00000005668															ENSSSCG00000012001
				ENSSSCG00000005671															ENSSSCG00000012002
				ENSSSCG00000005672															ENSSSCG00000012006
				ENSSSCG00000005673															ENSSSCG00000012027
				ENSSSCG00000005678															ENSSSCG00000012029
				ENSSSCG00000005679															ENSSSCG00000012054
				ENSSSCG00000005688															ENSSSCG00000012055
				ENSSSCG00000005701															ENSSSCG00000012059
				ENSSSCG00000005716															ENSSSCG00000012061
				ENSSSCG00000005717															ENSSSCG00000012070
				ENSSSCG00000005720															ENSSSCG00000012074
				ENSSSCG00000005724															ENSSSCG00000012076
				ENSSSCG00000005725															ENSSSCG00000012089
				ENSSSCG00000005732															ENSSSCG00000012108
				ENSSSCG00000005733															ENSSSCG00000012110
				ENSSSCG00000005739															ENSSSCG00000012117
				ENSSSCG00000005740															ENSSSCG00000012118
				ENSSSCG00000005749															ENSSSCG00000012119
				ENSSSCG00000005753															ENSSSCG00000012156
				ENSSSCG00000005759															ENSSSCG00000012163
				ENSSSCG00000005761															ENSSSCG00000012229
				ENSSSCG00000005773															ENSSSCG00000012241
				ENSSSCG00000005777															ENSSSCG00000012251
				ENSSSCG00000005781															ENSSSCG00000012266
				ENSSSCG00000005782															ENSSSCG00000012283
				ENSSSCG00000005787															ENSSSCG00000012287
				ENSSSCG00000005826															ENSSSCG00000012317
				ENSSSCG00000005828															ENSSSCG00000012325
				ENSSSCG00000005829															ENSSSCG00000012328
				ENSSSCG00000005831															ENSSSCG00000012330
				ENSSSCG00000005833															ENSSSCG00000012359
				ENSSSCG00000005838															ENSSSCG00000012361
				ENSSSCG00000005839															ENSSSCG00000012363
				ENSSSCG00000005840															ENSSSCG00000012364
				ENSSSCG00000005841															ENSSSCG00000012365
				ENSSSCG00000005842															ENSSSCG00000012371
				ENSSSCG00000005845															ENSSSCG00000012382
				ENSSSCG00000005846															ENSSSCG00000012408
				ENSSSCG00000005849															ENSSSCG00000012409
				ENSSSCG00000005853															ENSSSCG00000012427
				ENSSSCG00000005859															ENSSSCG00000012437
				ENSSSCG00000005860															ENSSSCG00000012439
				ENSSSCG00000005880															ENSSSCG00000012456
				ENSSSCG00000005890															ENSSSCG00000012463
				ENSSSCG00000005894															ENSSSCG00000012467
				ENSSSCG00000005895															ENSSSCG00000012474
				ENSSSCG00000005896															ENSSSCG00000012486
				ENSSSCG00000005899															ENSSSCG00000012489
				ENSSSCG00000005900															ENSSSCG00000012523
				ENSSSCG00000005901															ENSSSCG00000012530
				ENSSSCG00000005904															ENSSSCG00000012542
				ENSSSCG00000005906															ENSSSCG00000012571
				ENSSSCG00000005907															ENSSSCG00000012572
				ENSSSCG00000005910															ENSSSCG00000012574
				ENSSSCG00000005911															ENSSSCG00000012585
				ENSSSCG00000005914															ENSSSCG00000012589
				ENSSSCG00000005915															ENSSSCG00000012591
				ENSSSCG00000005917															ENSSSCG00000012603
				ENSSSCG00000005918															ENSSSCG00000012633
				ENSSSCG00000005920															ENSSSCG00000012663
				ENSSSCG00000005924															ENSSSCG00000012682
				ENSSSCG00000005925															ENSSSCG00000012689
				ENSSSCG00000005926															ENSSSCG00000012691
				ENSSSCG00000005933															ENSSSCG00000012711
				ENSSSCG00000005935															ENSSSCG00000012731
				ENSSSCG00000005943															ENSSSCG00000012743
				ENSSSCG00000005950															ENSSSCG00000012746
				ENSSSCG00000005967															ENSSSCG00000012755
				ENSSSCG00000005968															ENSSSCG00000012768
				ENSSSCG00000005970															ENSSSCG00000012806
				ENSSSCG00000005976															ENSSSCG00000012808
				ENSSSCG00000005984															ENSSSCG00000012818
				ENSSSCG00000005994															ENSSSCG00000012825
				ENSSSCG00000005996															ENSSSCG00000012836
				ENSSSCG00000006002															ENSSSCG00000012852
				ENSSSCG00000006003															ENSSSCG00000012864
				ENSSSCG00000006008															ENSSSCG00000012869
				ENSSSCG00000006009															ENSSSCG00000012897
				ENSSSCG00000006016															ENSSSCG00000012999
				ENSSSCG00000006023															ENSSSCG00000013008
				ENSSSCG00000006029															ENSSSCG00000013012
				ENSSSCG00000006039															ENSSSCG00000013053
				ENSSSCG00000006049															ENSSSCG00000013078
				ENSSSCG00000006062															ENSSSCG00000013083
				ENSSSCG00000006067															ENSSSCG00000013085
				ENSSSCG00000006070															ENSSSCG00000013094
				ENSSSCG00000006071															ENSSSCG00000013100
				ENSSSCG00000006080															ENSSSCG00000013146
				ENSSSCG00000006081															ENSSSCG00000013174
				ENSSSCG00000006084															ENSSSCG00000013180
				ENSSSCG00000006087															ENSSSCG00000013233
				ENSSSCG00000006110															ENSSSCG00000013245
				ENSSSCG00000006127															ENSSSCG00000013248
				ENSSSCG00000006132															ENSSSCG00000013278
				ENSSSCG00000006136															ENSSSCG00000013285
				ENSSSCG00000006145															ENSSSCG00000013291
				ENSSSCG00000006154															ENSSSCG00000013299
				ENSSSCG00000006156															ENSSSCG00000013335
				ENSSSCG00000006158															ENSSSCG00000013347
				ENSSSCG00000006161															ENSSSCG00000013362
				ENSSSCG00000006163															ENSSSCG00000013372
				ENSSSCG00000006165															ENSSSCG00000013388
				ENSSSCG00000006166															ENSSSCG00000013392
				ENSSSCG00000006175															ENSSSCG00000013393
				ENSSSCG00000006176															ENSSSCG00000013399
				ENSSSCG00000006179															ENSSSCG00000013400
				ENSSSCG00000006199															ENSSSCG00000013405
				ENSSSCG00000006201															ENSSSCG00000013409
				ENSSSCG00000006231															ENSSSCG00000013422
				ENSSSCG00000006238															ENSSSCG00000013473
				ENSSSCG00000006246															ENSSSCG00000013490
				ENSSSCG00000006249															ENSSSCG00000013551
				ENSSSCG00000006252															ENSSSCG00000013566
				ENSSSCG00000006263															ENSSSCG00000013599
				ENSSSCG00000006276															ENSSSCG00000013619
				ENSSSCG00000006277															ENSSSCG00000013620
				ENSSSCG00000006280															ENSSSCG00000013633
				ENSSSCG00000006282															ENSSSCG00000013638
				ENSSSCG00000006283															ENSSSCG00000013659
				ENSSSCG00000006284															ENSSSCG00000013665
				ENSSSCG00000006290															ENSSSCG00000013718
				ENSSSCG00000006294															ENSSSCG00000013742
				ENSSSCG00000006298															ENSSSCG00000013744
				ENSSSCG00000006303															ENSSSCG00000013788
				ENSSSCG00000006304															ENSSSCG00000013842
				ENSSSCG00000006306															ENSSSCG00000013864
				ENSSSCG00000006307															ENSSSCG00000013867
				ENSSSCG00000006308															ENSSSCG00000013870
				ENSSSCG00000006310															ENSSSCG00000013879
				ENSSSCG00000006319															ENSSSCG00000013901
				ENSSSCG00000006323															ENSSSCG00000013913
				ENSSSCG00000006325															ENSSSCG00000013919
				ENSSSCG00000006355															ENSSSCG00000013940
				ENSSSCG00000006357															ENSSSCG00000013984
				ENSSSCG00000006358															ENSSSCG00000014007
				ENSSSCG00000006365															ENSSSCG00000014010
				ENSSSCG00000006366															ENSSSCG00000014020
				ENSSSCG00000006370															ENSSSCG00000014023
				ENSSSCG00000006371															ENSSSCG00000014044
				ENSSSCG00000006372															ENSSSCG00000014045
				ENSSSCG00000006376															ENSSSCG00000014072
				ENSSSCG00000006381															ENSSSCG00000014074
				ENSSSCG00000006385															ENSSSCG00000014075
				ENSSSCG00000006388															ENSSSCG00000014081
				ENSSSCG00000006392															ENSSSCG00000014087
				ENSSSCG00000006395															ENSSSCG00000014088
				ENSSSCG00000006466															ENSSSCG00000014095
				ENSSSCG00000006467															ENSSSCG00000014100
				ENSSSCG00000006469															ENSSSCG00000014103
				ENSSSCG00000006470															ENSSSCG00000014106
				ENSSSCG00000006480															ENSSSCG00000014112
				ENSSSCG00000006481															ENSSSCG00000014116
				ENSSSCG00000006487															ENSSSCG00000014121
				ENSSSCG00000006488															ENSSSCG00000014152
				ENSSSCG00000006491															ENSSSCG00000014159
				ENSSSCG00000006492															ENSSSCG00000014168
				ENSSSCG00000006493															ENSSSCG00000014171
				ENSSSCG00000006496															ENSSSCG00000014172
				ENSSSCG00000006499															ENSSSCG00000014173
				ENSSSCG00000006500															ENSSSCG00000014187
				ENSSSCG00000006501															ENSSSCG00000014190
				ENSSSCG00000006504															ENSSSCG00000014191
				ENSSSCG00000006507															ENSSSCG00000014194
				ENSSSCG00000006509															ENSSSCG00000014199
				ENSSSCG00000006510															ENSSSCG00000014202
				ENSSSCG00000006512															ENSSSCG00000014204
				ENSSSCG00000006517															ENSSSCG00000014207
				ENSSSCG00000006520															ENSSSCG00000014217
				ENSSSCG00000006522															ENSSSCG00000014224
				ENSSSCG00000006523															ENSSSCG00000014232
				ENSSSCG00000006524															ENSSSCG00000014242
				ENSSSCG00000006525															ENSSSCG00000014247
				ENSSSCG00000006527															ENSSSCG00000014252
				ENSSSCG00000006528															ENSSSCG00000014265
				ENSSSCG00000006529															ENSSSCG00000014266
				ENSSSCG00000006530															ENSSSCG00000014291
				ENSSSCG00000006532															ENSSSCG00000014304
				ENSSSCG00000006535															ENSSSCG00000014316
				ENSSSCG00000006536															ENSSSCG00000014321
				ENSSSCG00000006538															ENSSSCG00000014331
				ENSSSCG00000006540															ENSSSCG00000014342
				ENSSSCG00000006544															ENSSSCG00000014387
				ENSSSCG00000006554															ENSSSCG00000014401
				ENSSSCG00000006556															ENSSSCG00000014432
				ENSSSCG00000006558															ENSSSCG00000014435
				ENSSSCG00000006559															ENSSSCG00000014442
				ENSSSCG00000006560															ENSSSCG00000014558
				ENSSSCG00000006564															ENSSSCG00000014567
				ENSSSCG00000006578															ENSSSCG00000014578
				ENSSSCG00000006580															ENSSSCG00000014598
				ENSSSCG00000006581															ENSSSCG00000014618
				ENSSSCG00000006582															ENSSSCG00000014768
				ENSSSCG00000006590															ENSSSCG00000014820
				ENSSSCG00000006610															ENSSSCG00000014821
				ENSSSCG00000006612															ENSSSCG00000014822
				ENSSSCG00000006622															ENSSSCG00000014830
				ENSSSCG00000006623															ENSSSCG00000014838
				ENSSSCG00000006624															ENSSSCG00000014868
				ENSSSCG00000006625															ENSSSCG00000014873
				ENSSSCG00000006628															ENSSSCG00000014894
				ENSSSCG00000006630															ENSSSCG00000014898
				ENSSSCG00000006632															ENSSSCG00000014905
				ENSSSCG00000006634															ENSSSCG00000014907
				ENSSSCG00000006644															ENSSSCG00000014915
				ENSSSCG00000006645															ENSSSCG00000014922
				ENSSSCG00000006653															ENSSSCG00000014956
				ENSSSCG00000006661															ENSSSCG00000014960
				ENSSSCG00000006665															ENSSSCG00000014966
				ENSSSCG00000006667															ENSSSCG00000014971
				ENSSSCG00000006680															ENSSSCG00000014976
				ENSSSCG00000006682															ENSSSCG00000014994
				ENSSSCG00000006686															ENSSSCG00000015006
				ENSSSCG00000006694															ENSSSCG00000015009
				ENSSSCG00000006697															ENSSSCG00000015011
				ENSSSCG00000006698															ENSSSCG00000015015
				ENSSSCG00000006701															ENSSSCG00000015023
				ENSSSCG00000006702															ENSSSCG00000015024
				ENSSSCG00000006716															ENSSSCG00000015036
				ENSSSCG00000006717															ENSSSCG00000015052
				ENSSSCG00000006718															ENSSSCG00000015085
				ENSSSCG00000006727															ENSSSCG00000015090
				ENSSSCG00000006730															ENSSSCG00000015112
				ENSSSCG00000006733															ENSSSCG00000015115
				ENSSSCG00000006735															ENSSSCG00000015124
				ENSSSCG00000006737															ENSSSCG00000015135
				ENSSSCG00000006738															ENSSSCG00000015196
				ENSSSCG00000006740															ENSSSCG00000015237
				ENSSSCG00000006752															ENSSSCG00000015238
				ENSSSCG00000006755															ENSSSCG00000015243
				ENSSSCG00000006756															ENSSSCG00000015244
				ENSSSCG00000006766															ENSSSCG00000015247
				ENSSSCG00000006776															ENSSSCG00000015252
				ENSSSCG00000006777															ENSSSCG00000015256
				ENSSSCG00000006781															ENSSSCG00000015271
				ENSSSCG00000006785															ENSSSCG00000015273
				ENSSSCG00000006788															ENSSSCG00000015275
				ENSSSCG00000006790															ENSSSCG00000015281
				ENSSSCG00000006802															ENSSSCG00000015284
				ENSSSCG00000006813															ENSSSCG00000015288
				ENSSSCG00000006821															ENSSSCG00000015290
				ENSSSCG00000006827															ENSSSCG00000015294
				ENSSSCG00000006831															ENSSSCG00000015297
				ENSSSCG00000006835															ENSSSCG00000015299
				ENSSSCG00000006845															ENSSSCG00000015306
				ENSSSCG00000006853															ENSSSCG00000015314
				ENSSSCG00000006864															ENSSSCG00000015337
				ENSSSCG00000006866															ENSSSCG00000015341
				ENSSSCG00000006878															ENSSSCG00000015345
				ENSSSCG00000006887															ENSSSCG00000015350
				ENSSSCG00000006891															ENSSSCG00000015351
				ENSSSCG00000006900															ENSSSCG00000015358
				ENSSSCG00000006912															ENSSSCG00000015364
				ENSSSCG00000006926															ENSSSCG00000015378
				ENSSSCG00000006927															ENSSSCG00000015386
				ENSSSCG00000006928															ENSSSCG00000015389
				ENSSSCG00000006930															ENSSSCG00000015403
				ENSSSCG00000006939															ENSSSCG00000015410
				ENSSSCG00000006954															ENSSSCG00000015426
				ENSSSCG00000006955															ENSSSCG00000015432
				ENSSSCG00000006959															ENSSSCG00000015450
				ENSSSCG00000006960															ENSSSCG00000015455
				ENSSSCG00000006969															ENSSSCG00000015492
				ENSSSCG00000006981															ENSSSCG00000015498
				ENSSSCG00000006982															ENSSSCG00000015499
				ENSSSCG00000006985															ENSSSCG00000015503
				ENSSSCG00000006987															ENSSSCG00000015509
				ENSSSCG00000007000															ENSSSCG00000015512
				ENSSSCG00000007026															ENSSSCG00000015530
				ENSSSCG00000007027															ENSSSCG00000015531
				ENSSSCG00000007034															ENSSSCG00000015537
				ENSSSCG00000007046															ENSSSCG00000015539
				ENSSSCG00000007048															ENSSSCG00000015553
				ENSSSCG00000007053															ENSSSCG00000015555
				ENSSSCG00000007064															ENSSSCG00000015563
				ENSSSCG00000007076															ENSSSCG00000015566
				ENSSSCG00000007080															ENSSSCG00000015569
				ENSSSCG00000007092															ENSSSCG00000015582
				ENSSSCG00000007109															ENSSSCG00000015584
				ENSSSCG00000007114															ENSSSCG00000015587
				ENSSSCG00000007118															ENSSSCG00000015602
				ENSSSCG00000007119															ENSSSCG00000015604
				ENSSSCG00000007132															ENSSSCG00000015630
				ENSSSCG00000007135															ENSSSCG00000015638
				ENSSSCG00000007140															ENSSSCG00000015645
				ENSSSCG00000007146															ENSSSCG00000015657
				ENSSSCG00000007148															ENSSSCG00000015659
				ENSSSCG00000007149															ENSSSCG00000015663
				ENSSSCG00000007150															ENSSSCG00000015664
				ENSSSCG00000007160															ENSSSCG00000015667
				ENSSSCG00000007161															ENSSSCG00000015692
				ENSSSCG00000007162															ENSSSCG00000015697
				ENSSSCG00000007165															ENSSSCG00000015701
				ENSSSCG00000007167															ENSSSCG00000015720
				ENSSSCG00000007168															ENSSSCG00000015729
				ENSSSCG00000007173															ENSSSCG00000015731
				ENSSSCG00000007178															ENSSSCG00000015738
				ENSSSCG00000007187															ENSSSCG00000015743
				ENSSSCG00000007188															ENSSSCG00000015747
				ENSSSCG00000007200															ENSSSCG00000015755
				ENSSSCG00000007205															ENSSSCG00000015765
				ENSSSCG00000007206															ENSSSCG00000015776
				ENSSSCG00000007227															ENSSSCG00000015780
				ENSSSCG00000007228															ENSSSCG00000015786
				ENSSSCG00000007232															ENSSSCG00000015797
				ENSSSCG00000007244															ENSSSCG00000015801
				ENSSSCG00000007249															ENSSSCG00000015803
				ENSSSCG00000007251															ENSSSCG00000015808
				ENSSSCG00000007252															ENSSSCG00000015811
				ENSSSCG00000007269															ENSSSCG00000015817
				ENSSSCG00000007272															ENSSSCG00000015818
				ENSSSCG00000007275															ENSSSCG00000015820
				ENSSSCG00000007278															ENSSSCG00000015844
				ENSSSCG00000007279															ENSSSCG00000015851
				ENSSSCG00000007281															ENSSSCG00000015853
				ENSSSCG00000007284															ENSSSCG00000015857
				ENSSSCG00000007285															ENSSSCG00000015866
				ENSSSCG00000007287															ENSSSCG00000015873
				ENSSSCG00000007288															ENSSSCG00000015894
				ENSSSCG00000007306															ENSSSCG00000015902
				ENSSSCG00000007308															ENSSSCG00000015926
				ENSSSCG00000007311															ENSSSCG00000015937
				ENSSSCG00000007312															ENSSSCG00000015939
				ENSSSCG00000007323															ENSSSCG00000015940
				ENSSSCG00000007330															ENSSSCG00000015951
				ENSSSCG00000007336															ENSSSCG00000015955
				ENSSSCG00000007337															ENSSSCG00000015958
				ENSSSCG00000007355															ENSSSCG00000015960
				ENSSSCG00000007356															ENSSSCG00000015972
				ENSSSCG00000007359															ENSSSCG00000015976
				ENSSSCG00000007360															ENSSSCG00000016002
				ENSSSCG00000007361															ENSSSCG00000016005
				ENSSSCG00000007381															ENSSSCG00000016019
				ENSSSCG00000007383															ENSSSCG00000016026
				ENSSSCG00000007386															ENSSSCG00000016031
				ENSSSCG00000007395															ENSSSCG00000016034
				ENSSSCG00000007422															ENSSSCG00000016035
				ENSSSCG00000007423															ENSSSCG00000016050
				ENSSSCG00000007425															ENSSSCG00000016067
				ENSSSCG00000007426															ENSSSCG00000016069
				ENSSSCG00000007427															ENSSSCG00000016073
				ENSSSCG00000007431															ENSSSCG00000016074
				ENSSSCG00000007433															ENSSSCG00000016086
				ENSSSCG00000007435															ENSSSCG00000016098
				ENSSSCG00000007438															ENSSSCG00000016099
				ENSSSCG00000007440															ENSSSCG00000016106
				ENSSSCG00000007451															ENSSSCG00000016111
				ENSSSCG00000007452															ENSSSCG00000016118
				ENSSSCG00000007454															ENSSSCG00000016119
				ENSSSCG00000007465															ENSSSCG00000016131
				ENSSSCG00000007473															ENSSSCG00000016138
				ENSSSCG00000007482															ENSSSCG00000016140
				ENSSSCG00000007492															ENSSSCG00000016147
				ENSSSCG00000007493															ENSSSCG00000016174
				ENSSSCG00000007494															ENSSSCG00000016187
				ENSSSCG00000007496															ENSSSCG00000016194
				ENSSSCG00000007498															ENSSSCG00000016199
				ENSSSCG00000007500															ENSSSCG00000016225
				ENSSSCG00000007503															ENSSSCG00000016237
				ENSSSCG00000007504															ENSSSCG00000016243
				ENSSSCG00000007512															ENSSSCG00000016248
				ENSSSCG00000007514															ENSSSCG00000016265
				ENSSSCG00000007516															ENSSSCG00000016291
				ENSSSCG00000007517															ENSSSCG00000016317
				ENSSSCG00000007520															ENSSSCG00000016322
				ENSSSCG00000007521															ENSSSCG00000016378
				ENSSSCG00000007523															ENSSSCG00000016395
				ENSSSCG00000007524															ENSSSCG00000016406
				ENSSSCG00000007526															ENSSSCG00000016407
				ENSSSCG00000007542															ENSSSCG00000016409
				ENSSSCG00000007544															ENSSSCG00000016438
				ENSSSCG00000007551															ENSSSCG00000016443
				ENSSSCG00000007552															ENSSSCG00000016452
				ENSSSCG00000007556															ENSSSCG00000016453
				ENSSSCG00000007557															ENSSSCG00000016487
				ENSSSCG00000007558															ENSSSCG00000016494
				ENSSSCG00000007559															ENSSSCG00000016501
				ENSSSCG00000007563															ENSSSCG00000016519
				ENSSSCG00000007572															ENSSSCG00000016520
				ENSSSCG00000007576															ENSSSCG00000016541
				ENSSSCG00000007580															ENSSSCG00000016544
				ENSSSCG00000007585															ENSSSCG00000016564
				ENSSSCG00000007586															ENSSSCG00000016590
				ENSSSCG00000007594															ENSSSCG00000016604
				ENSSSCG00000007600															ENSSSCG00000016613
				ENSSSCG00000007602															ENSSSCG00000016628
				ENSSSCG00000007606															ENSSSCG00000016633
				ENSSSCG00000007609															ENSSSCG00000016639
				ENSSSCG00000007618															ENSSSCG00000016680
				ENSSSCG00000007622															ENSSSCG00000016687
				ENSSSCG00000007623															ENSSSCG00000016689
				ENSSSCG00000007625															ENSSSCG00000016708
				ENSSSCG00000007642															ENSSSCG00000016725
				ENSSSCG00000007646															ENSSSCG00000016735
				ENSSSCG00000007647															ENSSSCG00000016778
				ENSSSCG00000007652															ENSSSCG00000016783
				ENSSSCG00000007659															ENSSSCG00000016784
				ENSSSCG00000007670															ENSSSCG00000016795
				ENSSSCG00000007672															ENSSSCG00000016810
				ENSSSCG00000007682															ENSSSCG00000016825
				ENSSSCG00000007683															ENSSSCG00000016827
				ENSSSCG00000007684															ENSSSCG00000016834
				ENSSSCG00000007688															ENSSSCG00000016853
				ENSSSCG00000007708															ENSSSCG00000016855
				ENSSSCG00000007710															ENSSSCG00000016857
				ENSSSCG00000007713															ENSSSCG00000016861
				ENSSSCG00000007715															ENSSSCG00000016864
				ENSSSCG00000007717															ENSSSCG00000016866
				ENSSSCG00000007719															ENSSSCG00000016869
				ENSSSCG00000007721															ENSSSCG00000016893
				ENSSSCG00000007722															ENSSSCG00000016894
				ENSSSCG00000007723															ENSSSCG00000016898
				ENSSSCG00000007738															ENSSSCG00000016901
				ENSSSCG00000007743															ENSSSCG00000016916
				ENSSSCG00000007746															ENSSSCG00000016933
				ENSSSCG00000007749															ENSSSCG00000016945
				ENSSSCG00000007758															ENSSSCG00000016948
				ENSSSCG00000007762															ENSSSCG00000016949
				ENSSSCG00000007764															ENSSSCG00000016953
				ENSSSCG00000007768															ENSSSCG00000016956
				ENSSSCG00000007776															ENSSSCG00000016957
				ENSSSCG00000007778															ENSSSCG00000016959
				ENSSSCG00000007780															ENSSSCG00000016961
				ENSSSCG00000007786															ENSSSCG00000016968
				ENSSSCG00000007788															ENSSSCG00000016971
				ENSSSCG00000007790															ENSSSCG00000016981
				ENSSSCG00000007791															ENSSSCG00000016986
				ENSSSCG00000007798															ENSSSCG00000016992
				ENSSSCG00000007800															ENSSSCG00000016996
				ENSSSCG00000007801															ENSSSCG00000017008
				ENSSSCG00000007803															ENSSSCG00000017014
				ENSSSCG00000007804															ENSSSCG00000017015
				ENSSSCG00000007806															ENSSSCG00000017043
				ENSSSCG00000007809															ENSSSCG00000017047
				ENSSSCG00000007814															ENSSSCG00000017049
				ENSSSCG00000007815															ENSSSCG00000017063
				ENSSSCG00000007818															ENSSSCG00000017069
				ENSSSCG00000007826															ENSSSCG00000017075
				ENSSSCG00000007837															ENSSSCG00000017082
				ENSSSCG00000007845															ENSSSCG00000017091
				ENSSSCG00000007850															ENSSSCG00000017103
				ENSSSCG00000007853															ENSSSCG00000017128
				ENSSSCG00000007854															ENSSSCG00000017146
				ENSSSCG00000007872															ENSSSCG00000017159
				ENSSSCG00000007873															ENSSSCG00000017161
				ENSSSCG00000007878															ENSSSCG00000017207
				ENSSSCG00000007881															ENSSSCG00000017212
				ENSSSCG00000007914															ENSSSCG00000017244
				ENSSSCG00000007920															ENSSSCG00000017247
				ENSSSCG00000007925															ENSSSCG00000017250
				ENSSSCG00000007932															ENSSSCG00000017255
				ENSSSCG00000007935															ENSSSCG00000017258
				ENSSSCG00000007937															ENSSSCG00000017259
				ENSSSCG00000007939															ENSSSCG00000017263
				ENSSSCG00000007940															ENSSSCG00000017265
				ENSSSCG00000007941															ENSSSCG00000017268
				ENSSSCG00000007943															ENSSSCG00000017272
				ENSSSCG00000007944															ENSSSCG00000017278
				ENSSSCG00000007947															ENSSSCG00000017298
				ENSSSCG00000007948															ENSSSCG00000017316
				ENSSSCG00000007952															ENSSSCG00000017336
				ENSSSCG00000007962															ENSSSCG00000017382
				ENSSSCG00000007963															ENSSSCG00000017402
				ENSSSCG00000007967															ENSSSCG00000017415
				ENSSSCG00000007970															ENSSSCG00000017416
				ENSSSCG00000007977															ENSSSCG00000017421
				ENSSSCG00000007978															ENSSSCG00000017494
				ENSSSCG00000007979															ENSSSCG00000017504
				ENSSSCG00000007980															ENSSSCG00000017505
				ENSSSCG00000007982															ENSSSCG00000017506
				ENSSSCG00000007984															ENSSSCG00000017513
				ENSSSCG00000007992															ENSSSCG00000017540
				ENSSSCG00000007994															ENSSSCG00000017546
				ENSSSCG00000007995															ENSSSCG00000017548
				ENSSSCG00000007997															ENSSSCG00000017560
				ENSSSCG00000007998															ENSSSCG00000017561
				ENSSSCG00000007999															ENSSSCG00000017601
				ENSSSCG00000008002															ENSSSCG00000017604
				ENSSSCG00000008003															ENSSSCG00000017609
				ENSSSCG00000008004															ENSSSCG00000017613
				ENSSSCG00000008007															ENSSSCG00000017615
				ENSSSCG00000008008															ENSSSCG00000017617
				ENSSSCG00000008009															ENSSSCG00000017642
				ENSSSCG00000008010															ENSSSCG00000017645
				ENSSSCG00000008012															ENSSSCG00000017648
				ENSSSCG00000008013															ENSSSCG00000017672
				ENSSSCG00000008014															ENSSSCG00000017676
				ENSSSCG00000008015															ENSSSCG00000017688
				ENSSSCG00000008016															ENSSSCG00000017695
				ENSSSCG00000008017															ENSSSCG00000017712
				ENSSSCG00000008021															ENSSSCG00000017728
				ENSSSCG00000008030															ENSSSCG00000017744
				ENSSSCG00000008031															ENSSSCG00000017755
				ENSSSCG00000008035															ENSSSCG00000017756
				ENSSSCG00000008037															ENSSSCG00000017758
				ENSSSCG00000008038															ENSSSCG00000017764
				ENSSSCG00000008039															ENSSSCG00000017772
				ENSSSCG00000008043															ENSSSCG00000017785
				ENSSSCG00000008044															ENSSSCG00000017790
				ENSSSCG00000008051															ENSSSCG00000017791
				ENSSSCG00000008055															ENSSSCG00000017796
				ENSSSCG00000008056															ENSSSCG00000017799
				ENSSSCG00000008057															ENSSSCG00000017804
				ENSSSCG00000008061															ENSSSCG00000017836
				ENSSSCG00000008062															ENSSSCG00000017877
				ENSSSCG00000008066															ENSSSCG00000017895
				ENSSSCG00000008077															ENSSSCG00000017912
				ENSSSCG00000008098															ENSSSCG00000017921
				ENSSSCG00000008113															ENSSSCG00000017958
				ENSSSCG00000008114															ENSSSCG00000017963
				ENSSSCG00000008117															ENSSSCG00000017987
				ENSSSCG00000008120															ENSSSCG00000017993
				ENSSSCG00000008122															ENSSSCG00000017998
				ENSSSCG00000008123															ENSSSCG00000018007
				ENSSSCG00000008128															ENSSSCG00000018052
				ENSSSCG00000008129															ENSSSCG00000018357
				ENSSSCG00000008130															ENSSSCG00000019572
				ENSSSCG00000008135															ENSSSCG00000019648
				ENSSSCG00000008141															ENSSSCG00000020363
				ENSSSCG00000008143															ENSSSCG00000020679
				ENSSSCG00000008147															ENSSSCG00000020703
				ENSSSCG00000008164															ENSSSCG00000020725
				ENSSSCG00000008170															ENSSSCG00000020727
				ENSSSCG00000008175															ENSSSCG00000020743
				ENSSSCG00000008177															ENSSSCG00000020757
				ENSSSCG00000008179															ENSSSCG00000020763
				ENSSSCG00000008187															ENSSSCG00000020769
				ENSSSCG00000008190															ENSSSCG00000020788
				ENSSSCG00000008192															ENSSSCG00000020835
				ENSSSCG00000008194															ENSSSCG00000020837
				ENSSSCG00000008195															ENSSSCG00000020858
				ENSSSCG00000008198															ENSSSCG00000020860
				ENSSSCG00000008199															ENSSSCG00000020867
				ENSSSCG00000008200															ENSSSCG00000020882
				ENSSSCG00000008201															ENSSSCG00000020883
				ENSSSCG00000008205															ENSSSCG00000020927
				ENSSSCG00000008211															ENSSSCG00000020941
				ENSSSCG00000008216															ENSSSCG00000020962
				ENSSSCG00000008221															ENSSSCG00000020984
				ENSSSCG00000008222															ENSSSCG00000020999
				ENSSSCG00000008225															ENSSSCG00000021015
				ENSSSCG00000008226															ENSSSCG00000021024
				ENSSSCG00000008227															ENSSSCG00000021051
				ENSSSCG00000008238															ENSSSCG00000021072
				ENSSSCG00000008239															ENSSSCG00000021078
				ENSSSCG00000008240															ENSSSCG00000021114
				ENSSSCG00000008245															ENSSSCG00000021129
				ENSSSCG00000008247															ENSSSCG00000021133
				ENSSSCG00000008259															ENSSSCG00000021134
				ENSSSCG00000008265															ENSSSCG00000021150
				ENSSSCG00000008267															ENSSSCG00000021154
				ENSSSCG00000008268															ENSSSCG00000021158
				ENSSSCG00000008270															ENSSSCG00000021163
				ENSSSCG00000008273															ENSSSCG00000021176
				ENSSSCG00000008274															ENSSSCG00000021199
				ENSSSCG00000008277															ENSSSCG00000021201
				ENSSSCG00000008282															ENSSSCG00000021203
				ENSSSCG00000008287															ENSSSCG00000021205
				ENSSSCG00000008291															ENSSSCG00000021219
				ENSSSCG00000008293															ENSSSCG00000021229
				ENSSSCG00000008298															ENSSSCG00000021241
				ENSSSCG00000008303															ENSSSCG00000021251
				ENSSSCG00000008304															ENSSSCG00000021262
				ENSSSCG00000008305															ENSSSCG00000021278
				ENSSSCG00000008313															ENSSSCG00000021304
				ENSSSCG00000008316															ENSSSCG00000021313
				ENSSSCG00000008326															ENSSSCG00000021317
				ENSSSCG00000008332															ENSSSCG00000021324
				ENSSSCG00000008335															ENSSSCG00000021343
				ENSSSCG00000008336															ENSSSCG00000021350
				ENSSSCG00000008337															ENSSSCG00000021353
				ENSSSCG00000008348															ENSSSCG00000021354
				ENSSSCG00000008349															ENSSSCG00000021355
				ENSSSCG00000008353															ENSSSCG00000021357
				ENSSSCG00000008356															ENSSSCG00000021360
				ENSSSCG00000008368															ENSSSCG00000021361
				ENSSSCG00000008372															ENSSSCG00000021370
				ENSSSCG00000008374															ENSSSCG00000021377
				ENSSSCG00000008376															ENSSSCG00000021383
				ENSSSCG00000008385															ENSSSCG00000021392
				ENSSSCG00000008387															ENSSSCG00000021397
				ENSSSCG00000008394															ENSSSCG00000021411
				ENSSSCG00000008408															ENSSSCG00000021419
				ENSSSCG00000008409															ENSSSCG00000021466
				ENSSSCG00000008415															ENSSSCG00000021469
				ENSSSCG00000008422															ENSSSCG00000021485
				ENSSSCG00000008433															ENSSSCG00000021491
				ENSSSCG00000008439															ENSSSCG00000021494
				ENSSSCG00000008448															ENSSSCG00000021537
				ENSSSCG00000008449															ENSSSCG00000021558
				ENSSSCG00000008451															ENSSSCG00000021581
				ENSSSCG00000008454															ENSSSCG00000021594
				ENSSSCG00000008456															ENSSSCG00000021624
				ENSSSCG00000008470															ENSSSCG00000021628
				ENSSSCG00000008476															ENSSSCG00000021630
				ENSSSCG00000008485															ENSSSCG00000021634
				ENSSSCG00000008487															ENSSSCG00000021637
				ENSSSCG00000008488															ENSSSCG00000021670
				ENSSSCG00000008491															ENSSSCG00000021683
				ENSSSCG00000008494															ENSSSCG00000021706
				ENSSSCG00000008495															ENSSSCG00000021721
				ENSSSCG00000008498															ENSSSCG00000021723
				ENSSSCG00000008508															ENSSSCG00000021732
				ENSSSCG00000008513															ENSSSCG00000021744
				ENSSSCG00000008522															ENSSSCG00000021760
				ENSSSCG00000008529															ENSSSCG00000021774
				ENSSSCG00000008537															ENSSSCG00000021828
				ENSSSCG00000008546															ENSSSCG00000021844
				ENSSSCG00000008547															ENSSSCG00000021871
				ENSSSCG00000008553															ENSSSCG00000021886
				ENSSSCG00000008554															ENSSSCG00000021913
				ENSSSCG00000008556															ENSSSCG00000021916
				ENSSSCG00000008557															ENSSSCG00000021964
				ENSSSCG00000008559															ENSSSCG00000021965
				ENSSSCG00000008562															ENSSSCG00000021976
				ENSSSCG00000008569															ENSSSCG00000021981
				ENSSSCG00000008571															ENSSSCG00000021990
				ENSSSCG00000008578															ENSSSCG00000022003
				ENSSSCG00000008580															ENSSSCG00000022009
				ENSSSCG00000008587															ENSSSCG00000022013
				ENSSSCG00000008588															ENSSSCG00000022028
				ENSSSCG00000008596															ENSSSCG00000022032
				ENSSSCG00000008601															ENSSSCG00000022072
				ENSSSCG00000008604															ENSSSCG00000022073
				ENSSSCG00000008618															ENSSSCG00000022080
				ENSSSCG00000008636															ENSSSCG00000022107
				ENSSSCG00000008640															ENSSSCG00000022124
				ENSSSCG00000008641															ENSSSCG00000022156
				ENSSSCG00000008642															ENSSSCG00000022159
				ENSSSCG00000008646															ENSSSCG00000022201
				ENSSSCG00000008647															ENSSSCG00000022203
				ENSSSCG00000008648															ENSSSCG00000022228
				ENSSSCG00000008659															ENSSSCG00000022262
				ENSSSCG00000008668															ENSSSCG00000022314
				ENSSSCG00000008675															ENSSSCG00000022335
				ENSSSCG00000008676															ENSSSCG00000022379
				ENSSSCG00000008677															ENSSSCG00000022383
				ENSSSCG00000008678															ENSSSCG00000022387
				ENSSSCG00000008681															ENSSSCG00000022408
				ENSSSCG00000008686															ENSSSCG00000022411
				ENSSSCG00000008687															ENSSSCG00000022425
				ENSSSCG00000008690															ENSSSCG00000022453
				ENSSSCG00000008691															ENSSSCG00000022460
				ENSSSCG00000008693															ENSSSCG00000022467
				ENSSSCG00000008694															ENSSSCG00000022470
				ENSSSCG00000008695															ENSSSCG00000022487
				ENSSSCG00000008700															ENSSSCG00000022520
				ENSSSCG00000008701															ENSSSCG00000022579
				ENSSSCG00000008702															ENSSSCG00000022602
				ENSSSCG00000008713															ENSSSCG00000022612
				ENSSSCG00000008729															ENSSSCG00000022632
				ENSSSCG00000008737															ENSSSCG00000022636
				ENSSSCG00000008738															ENSSSCG00000022659
				ENSSSCG00000008749															ENSSSCG00000022708
				ENSSSCG00000008755															ENSSSCG00000022709
				ENSSSCG00000008756															ENSSSCG00000022711
				ENSSSCG00000008765															ENSSSCG00000022722
				ENSSSCG00000008771															ENSSSCG00000022734
				ENSSSCG00000008772															ENSSSCG00000022736
				ENSSSCG00000008773															ENSSSCG00000022766
				ENSSSCG00000008774															ENSSSCG00000022789
				ENSSSCG00000008789															ENSSSCG00000022795
				ENSSSCG00000008794															ENSSSCG00000022801
				ENSSSCG00000008799															ENSSSCG00000022830
				ENSSSCG00000008801															ENSSSCG00000022843
				ENSSSCG00000008803															ENSSSCG00000022848
				ENSSSCG00000008807															ENSSSCG00000022880
				ENSSSCG00000008808															ENSSSCG00000022883
				ENSSSCG00000008812															ENSSSCG00000022885
				ENSSSCG00000008813															ENSSSCG00000022888
				ENSSSCG00000008820															ENSSSCG00000022895
				ENSSSCG00000008826															ENSSSCG00000022902
				ENSSSCG00000008845															ENSSSCG00000022903
				ENSSSCG00000008847															ENSSSCG00000022922
				ENSSSCG00000008857															ENSSSCG00000022969
				ENSSSCG00000008860															ENSSSCG00000022990
				ENSSSCG00000008882															ENSSSCG00000023026
				ENSSSCG00000008886															ENSSSCG00000023027
				ENSSSCG00000008892															ENSSSCG00000023028
				ENSSSCG00000008896															ENSSSCG00000023050
				ENSSSCG00000008898															ENSSSCG00000023062
				ENSSSCG00000008900															ENSSSCG00000023083
				ENSSSCG00000008913															ENSSSCG00000023100
				ENSSSCG00000008935															ENSSSCG00000023105
				ENSSSCG00000008937															ENSSSCG00000023112
				ENSSSCG00000008942															ENSSSCG00000023122
				ENSSSCG00000008943															ENSSSCG00000023139
				ENSSSCG00000008945															ENSSSCG00000023150
				ENSSSCG00000008961															ENSSSCG00000023156
				ENSSSCG00000008965															ENSSSCG00000023164
				ENSSSCG00000008980															ENSSSCG00000023166
				ENSSSCG00000008983															ENSSSCG00000023172
				ENSSSCG00000008984															ENSSSCG00000023176
				ENSSSCG00000008989															ENSSSCG00000023179
				ENSSSCG00000008990															ENSSSCG00000023181
				ENSSSCG00000008996															ENSSSCG00000023187
				ENSSSCG00000009007															ENSSSCG00000023188
				ENSSSCG00000009014															ENSSSCG00000023190
				ENSSSCG00000009015															ENSSSCG00000023193
				ENSSSCG00000009019															ENSSSCG00000023205
				ENSSSCG00000009029															ENSSSCG00000023228
				ENSSSCG00000009036															ENSSSCG00000023235
				ENSSSCG00000009048															ENSSSCG00000023236
				ENSSSCG00000009049															ENSSSCG00000023241
				ENSSSCG00000009050															ENSSSCG00000023276
				ENSSSCG00000009052															ENSSSCG00000023278
				ENSSSCG00000009055															ENSSSCG00000023293
				ENSSSCG00000009082															ENSSSCG00000023307
				ENSSSCG00000009089															ENSSSCG00000023336
				ENSSSCG00000009090															ENSSSCG00000023368
				ENSSSCG00000009128															ENSSSCG00000023378
				ENSSSCG00000009133															ENSSSCG00000023391
				ENSSSCG00000009142															ENSSSCG00000023413
				ENSSSCG00000009146															ENSSSCG00000023414
				ENSSSCG00000009164															ENSSSCG00000023419
				ENSSSCG00000009179															ENSSSCG00000023426
				ENSSSCG00000009180															ENSSSCG00000023434
				ENSSSCG00000009184															ENSSSCG00000023435
				ENSSSCG00000009192															ENSSSCG00000023437
				ENSSSCG00000009206															ENSSSCG00000023445
				ENSSSCG00000009217															ENSSSCG00000023452
				ENSSSCG00000009224															ENSSSCG00000023494
				ENSSSCG00000009226															ENSSSCG00000023495
				ENSSSCG00000009230															ENSSSCG00000023504
				ENSSSCG00000009233															ENSSSCG00000023512
				ENSSSCG00000009268															ENSSSCG00000023518
				ENSSSCG00000009276															ENSSSCG00000023533
				ENSSSCG00000009290															ENSSSCG00000023547
				ENSSSCG00000009298															ENSSSCG00000023548
				ENSSSCG00000009300															ENSSSCG00000023559
				ENSSSCG00000009302															ENSSSCG00000023568
				ENSSSCG00000009303															ENSSSCG00000023569
				ENSSSCG00000009308															ENSSSCG00000023586
				ENSSSCG00000009309															ENSSSCG00000023593
				ENSSSCG00000009310															ENSSSCG00000023615
				ENSSSCG00000009314															ENSSSCG00000023626
				ENSSSCG00000009316															ENSSSCG00000023633
				ENSSSCG00000009319															ENSSSCG00000023671
				ENSSSCG00000009322															ENSSSCG00000023698
				ENSSSCG00000009326															ENSSSCG00000023708
				ENSSSCG00000009335															ENSSSCG00000023715
				ENSSSCG00000009337															ENSSSCG00000023721
				ENSSSCG00000009338															ENSSSCG00000023731
				ENSSSCG00000009348															ENSSSCG00000023738
				ENSSSCG00000009360															ENSSSCG00000023760
				ENSSSCG00000009361															ENSSSCG00000023795
				ENSSSCG00000009367															ENSSSCG00000023800
				ENSSSCG00000009369															ENSSSCG00000023835
				ENSSSCG00000009372															ENSSSCG00000023853
				ENSSSCG00000009381															ENSSSCG00000023854
				ENSSSCG00000009396															ENSSSCG00000023856
				ENSSSCG00000009400															ENSSSCG00000023861
				ENSSSCG00000009401															ENSSSCG00000023883
				ENSSSCG00000009407															ENSSSCG00000023884
				ENSSSCG00000009410															ENSSSCG00000023898
				ENSSSCG00000009413															ENSSSCG00000023899
				ENSSSCG00000009420															ENSSSCG00000023917
				ENSSSCG00000009422															ENSSSCG00000023926
				ENSSSCG00000009427															ENSSSCG00000023929
				ENSSSCG00000009430															ENSSSCG00000023930
				ENSSSCG00000009432															ENSSSCG00000023955
				ENSSSCG00000009436															ENSSSCG00000023971
				ENSSSCG00000009440															ENSSSCG00000023980
				ENSSSCG00000009465															ENSSSCG00000023983
				ENSSSCG00000009469															ENSSSCG00000024001
				ENSSSCG00000009491															ENSSSCG00000024009
				ENSSSCG00000009492															ENSSSCG00000024019
				ENSSSCG00000009501															ENSSSCG00000024022
				ENSSSCG00000009509															ENSSSCG00000024065
				ENSSSCG00000009512															ENSSSCG00000024072
				ENSSSCG00000009522															ENSSSCG00000024079
				ENSSSCG00000009533															ENSSSCG00000024088
				ENSSSCG00000009534															ENSSSCG00000024089
				ENSSSCG00000009540															ENSSSCG00000024090
				ENSSSCG00000009554															ENSSSCG00000024123
				ENSSSCG00000009555															ENSSSCG00000024158
				ENSSSCG00000009557															ENSSSCG00000024176
				ENSSSCG00000009558															ENSSSCG00000024189
				ENSSSCG00000009560															ENSSSCG00000024200
				ENSSSCG00000009570															ENSSSCG00000024207
				ENSSSCG00000009574															ENSSSCG00000024214
				ENSSSCG00000009578															ENSSSCG00000024221
				ENSSSCG00000009593															ENSSSCG00000024244
				ENSSSCG00000009594															ENSSSCG00000024257
				ENSSSCG00000009615															ENSSSCG00000024292
				ENSSSCG00000009622															ENSSSCG00000024297
				ENSSSCG00000009625															ENSSSCG00000024310
				ENSSSCG00000009626															ENSSSCG00000024395
				ENSSSCG00000009627															ENSSSCG00000024402
				ENSSSCG00000009628															ENSSSCG00000024410
				ENSSSCG00000009629															ENSSSCG00000024429
				ENSSSCG00000009633															ENSSSCG00000024453
				ENSSSCG00000009657															ENSSSCG00000024509
				ENSSSCG00000009664															ENSSSCG00000024542
				ENSSSCG00000009668															ENSSSCG00000024556
				ENSSSCG00000009673															ENSSSCG00000024583
				ENSSSCG00000009676															ENSSSCG00000024600
				ENSSSCG00000009680															ENSSSCG00000024602
				ENSSSCG00000009681															ENSSSCG00000024604
				ENSSSCG00000009682															ENSSSCG00000024621
				ENSSSCG00000009683															ENSSSCG00000024658
				ENSSSCG00000009692															ENSSSCG00000024674
				ENSSSCG00000009699															ENSSSCG00000024683
				ENSSSCG00000009709															ENSSSCG00000024705
				ENSSSCG00000009714															ENSSSCG00000024722
				ENSSSCG00000009729															ENSSSCG00000024783
				ENSSSCG00000009730															ENSSSCG00000024813
				ENSSSCG00000009731															ENSSSCG00000024862
				ENSSSCG00000009741															ENSSSCG00000024886
				ENSSSCG00000009743															ENSSSCG00000024898
				ENSSSCG00000009744															ENSSSCG00000024947
				ENSSSCG00000009747															ENSSSCG00000024958
				ENSSSCG00000009753															ENSSSCG00000024965
				ENSSSCG00000009763															ENSSSCG00000024988
				ENSSSCG00000009770															ENSSSCG00000025028
				ENSSSCG00000009771															ENSSSCG00000025029
				ENSSSCG00000009782															ENSSSCG00000025037
				ENSSSCG00000009783															ENSSSCG00000025046
				ENSSSCG00000009784															ENSSSCG00000025049
				ENSSSCG00000009787															ENSSSCG00000025075
				ENSSSCG00000009801															ENSSSCG00000025105
				ENSSSCG00000009804															ENSSSCG00000025106
				ENSSSCG00000009805															ENSSSCG00000025109
				ENSSSCG00000009807															ENSSSCG00000025115
				ENSSSCG00000009808															ENSSSCG00000025116
				ENSSSCG00000009811															ENSSSCG00000025121
				ENSSSCG00000009812															ENSSSCG00000025127
				ENSSSCG00000009814															ENSSSCG00000025135
				ENSSSCG00000009816															ENSSSCG00000025139
				ENSSSCG00000009821															ENSSSCG00000025140
				ENSSSCG00000009824															ENSSSCG00000025161
				ENSSSCG00000009825															ENSSSCG00000025174
				ENSSSCG00000009826															ENSSSCG00000025181
				ENSSSCG00000009834															ENSSSCG00000025182
				ENSSSCG00000009854															ENSSSCG00000025196
				ENSSSCG00000009858															ENSSSCG00000025202
				ENSSSCG00000009859															ENSSSCG00000025206
				ENSSSCG00000009862															ENSSSCG00000025211
				ENSSSCG00000009864															ENSSSCG00000025233
				ENSSSCG00000009868															ENSSSCG00000025272
				ENSSSCG00000009870															ENSSSCG00000025293
				ENSSSCG00000009876															ENSSSCG00000025310
				ENSSSCG00000009884															ENSSSCG00000025315
				ENSSSCG00000009885															ENSSSCG00000025340
				ENSSSCG00000009890															ENSSSCG00000025372
				ENSSSCG00000009898															ENSSSCG00000025406
				ENSSSCG00000009904															ENSSSCG00000025416
				ENSSSCG00000009908															ENSSSCG00000025426
				ENSSSCG00000009909															ENSSSCG00000025427
				ENSSSCG00000009910															ENSSSCG00000025445
				ENSSSCG00000009911															ENSSSCG00000025461
				ENSSSCG00000009916															ENSSSCG00000025473
				ENSSSCG00000009917															ENSSSCG00000025478
				ENSSSCG00000009919															ENSSSCG00000025514
				ENSSSCG00000009921															ENSSSCG00000025534
				ENSSSCG00000009930															ENSSSCG00000025558
				ENSSSCG00000009934															ENSSSCG00000025576
				ENSSSCG00000009937															ENSSSCG00000025588
				ENSSSCG00000009940															ENSSSCG00000025592
				ENSSSCG00000009944															ENSSSCG00000025598
				ENSSSCG00000009962															ENSSSCG00000025602
				ENSSSCG00000009972															ENSSSCG00000025606
				ENSSSCG00000009973															ENSSSCG00000025624
				ENSSSCG00000009998															ENSSSCG00000025626
				ENSSSCG00000010000															ENSSSCG00000025629
				ENSSSCG00000010001															ENSSSCG00000025632
				ENSSSCG00000010007															ENSSSCG00000025663
				ENSSSCG00000010008															ENSSSCG00000025675
				ENSSSCG00000010010															ENSSSCG00000025680
				ENSSSCG00000010016															ENSSSCG00000025724
				ENSSSCG00000010027															ENSSSCG00000025739
				ENSSSCG00000010029															ENSSSCG00000025756
				ENSSSCG00000010032															ENSSSCG00000025758
				ENSSSCG00000010035															ENSSSCG00000025765
				ENSSSCG00000010036															ENSSSCG00000025788
				ENSSSCG00000010044															ENSSSCG00000025792
				ENSSSCG00000010052															ENSSSCG00000025802
				ENSSSCG00000010058															ENSSSCG00000025803
				ENSSSCG00000010063															ENSSSCG00000025805
				ENSSSCG00000010067															ENSSSCG00000025844
				ENSSSCG00000010068															ENSSSCG00000025854
				ENSSSCG00000010069															ENSSSCG00000025866
				ENSSSCG00000010070															ENSSSCG00000025867
				ENSSSCG00000010073															ENSSSCG00000025901
				ENSSSCG00000010075															ENSSSCG00000025905
				ENSSSCG00000010077															ENSSSCG00000025990
				ENSSSCG00000010078															ENSSSCG00000026002
				ENSSSCG00000010083															ENSSSCG00000026007
				ENSSSCG00000010087															ENSSSCG00000026023
				ENSSSCG00000010088															ENSSSCG00000026074
				ENSSSCG00000010093															ENSSSCG00000026076
				ENSSSCG00000010097															ENSSSCG00000026087
				ENSSSCG00000010098															ENSSSCG00000026125
				ENSSSCG00000010104															ENSSSCG00000026131
				ENSSSCG00000010107															ENSSSCG00000026143
				ENSSSCG00000010111															ENSSSCG00000026189
				ENSSSCG00000010114															ENSSSCG00000026219
				ENSSSCG00000010116															ENSSSCG00000026224
				ENSSSCG00000010121															ENSSSCG00000026236
				ENSSSCG00000010130															ENSSSCG00000026250
				ENSSSCG00000010131															ENSSSCG00000026257
				ENSSSCG00000010134															ENSSSCG00000026263
				ENSSSCG00000010136															ENSSSCG00000026264
				ENSSSCG00000010137															ENSSSCG00000026266
				ENSSSCG00000010143															ENSSSCG00000026274
				ENSSSCG00000010146															ENSSSCG00000026275
				ENSSSCG00000010151															ENSSSCG00000026285
				ENSSSCG00000010155															ENSSSCG00000026296
				ENSSSCG00000010158															ENSSSCG00000026297
				ENSSSCG00000010160															ENSSSCG00000026300
				ENSSSCG00000010164															ENSSSCG00000026344
				ENSSSCG00000010167															ENSSSCG00000026353
				ENSSSCG00000010176															ENSSSCG00000026385
				ENSSSCG00000010180															ENSSSCG00000026392
				ENSSSCG00000010184															ENSSSCG00000026402
				ENSSSCG00000010187															ENSSSCG00000026424
				ENSSSCG00000010188															ENSSSCG00000026445
				ENSSSCG00000010192															ENSSSCG00000026479
				ENSSSCG00000010196															ENSSSCG00000026482
				ENSSSCG00000010198															ENSSSCG00000026487
				ENSSSCG00000010210															ENSSSCG00000026506
				ENSSSCG00000010212															ENSSSCG00000026507
				ENSSSCG00000010248															ENSSSCG00000026513
				ENSSSCG00000010253															ENSSSCG00000026518
				ENSSSCG00000010258															ENSSSCG00000026521
				ENSSSCG00000010261															ENSSSCG00000026525
				ENSSSCG00000010274															ENSSSCG00000026542
				ENSSSCG00000010277															ENSSSCG00000026547
				ENSSSCG00000010288															ENSSSCG00000026555
				ENSSSCG00000010289															ENSSSCG00000026583
				ENSSSCG00000010299															ENSSSCG00000026593
				ENSSSCG00000010308															ENSSSCG00000026610
				ENSSSCG00000010313															ENSSSCG00000026625
				ENSSSCG00000010314															ENSSSCG00000026650
				ENSSSCG00000010315															ENSSSCG00000026655
				ENSSSCG00000010319															ENSSSCG00000026671
				ENSSSCG00000010328															ENSSSCG00000026677
				ENSSSCG00000010337															ENSSSCG00000026681
				ENSSSCG00000010345															ENSSSCG00000026692
				ENSSSCG00000010351															ENSSSCG00000026724
				ENSSSCG00000010357															ENSSSCG00000026733
				ENSSSCG00000010368															ENSSSCG00000026753
				ENSSSCG00000010375															ENSSSCG00000026805
				ENSSSCG00000010391															ENSSSCG00000026817
				ENSSSCG00000010396															ENSSSCG00000026819
				ENSSSCG00000010399															ENSSSCG00000026830
				ENSSSCG00000010400															ENSSSCG00000026857
[truncated: 2,795 more rows]

## Sheet: Gene module members Duodenum
darkred	blue	purple	lightgreen	green	greenyellow	black	cyan	magenta	midnightblue	grey60	tan	turquoise	lightyellow	royalblue	salmon	brown	yellow	darkgreen	darkturquoise	darkgrey	lightcyan	pink	red	grey
ENSSSCG00000000006	ENSSSCG00000000004	ENSSSCG00000000136	ENSSSCG00000000649	ENSSSCG00000000290	ENSSSCG00000000612	ENSSSCG00000000022	ENSSSCG00000000019	ENSSSCG00000000029	ENSSSCG00000000045	ENSSSCG00000001569	ENSSSCG00000000038	ENSSSCG00000000002	ENSSSCG00000000423	ENSSSCG00000000856	ENSSSCG00000000089	ENSSSCG00000000001	ENSSSCG00000000028	ENSSSCG00000000482	ENSSSCG00000001073	ENSSSCG00000000774	ENSSSCG00000000460	ENSSSCG00000000046	ENSSSCG00000000003	ENSSSCG00000000134
ENSSSCG00000000167	ENSSSCG00000000025	ENSSSCG00000000295	ENSSSCG00000001459	ENSSSCG00000000437	ENSSSCG00000000778	ENSSSCG00000000023	ENSSSCG00000000062	ENSSSCG00000000209	ENSSSCG00000000480	ENSSSCG00000002048	ENSSSCG00000000233	ENSSSCG00000000005	ENSSSCG00000000536	ENSSSCG00000000991	ENSSSCG00000000394	ENSSSCG00000000010	ENSSSCG00000000036	ENSSSCG00000001880	ENSSSCG00000001764	ENSSSCG00000001394	ENSSSCG00000000719	ENSSSCG00000000107	ENSSSCG00000000037	ENSSSCG00000000156
ENSSSCG00000002307	ENSSSCG00000000042	ENSSSCG00000000368	ENSSSCG00000001588	ENSSSCG00000000457	ENSSSCG00000000912	ENSSSCG00000000040	ENSSSCG00000000363	ENSSSCG00000000261	ENSSSCG00000000749	ENSSSCG00000002299	ENSSSCG00000000369	ENSSSCG00000000007	ENSSSCG00000000738	ENSSSCG00000001386	ENSSSCG00000000606	ENSSSCG00000000050	ENSSSCG00000000072	ENSSSCG00000002274	ENSSSCG00000001963	ENSSSCG00000001561	ENSSSCG00000001006	ENSSSCG00000000111	ENSSSCG00000000060	ENSSSCG00000000240
ENSSSCG00000002349	ENSSSCG00000000047	ENSSSCG00000000416	ENSSSCG00000002313	ENSSSCG00000000462	ENSSSCG00000001410	ENSSSCG00000000082	ENSSSCG00000000418	ENSSSCG00000000263	ENSSSCG00000000939	ENSSSCG00000002672	ENSSSCG00000000647	ENSSSCG00000000013	ENSSSCG00000001700	ENSSSCG00000004596	ENSSSCG00000000705	ENSSSCG00000000076	ENSSSCG00000000095	ENSSSCG00000002535	ENSSSCG00000002983	ENSSSCG00000002037	ENSSSCG00000001038	ENSSSCG00000000189	ENSSSCG00000000064	ENSSSCG00000000271
ENSSSCG00000002860	ENSSSCG00000000058	ENSSSCG00000000504	ENSSSCG00000002481	ENSSSCG00000000483	ENSSSCG00000001731	ENSSSCG00000000092	ENSSSCG00000000443	ENSSSCG00000000285	ENSSSCG00000001616	ENSSSCG00000002700	ENSSSCG00000000767	ENSSSCG00000000014	ENSSSCG00000003190	ENSSSCG00000005171	ENSSSCG00000000905	ENSSSCG00000000077	ENSSSCG00000000207	ENSSSCG00000002754	ENSSSCG00000004065	ENSSSCG00000003763	ENSSSCG00000002843	ENSSSCG00000000194	ENSSSCG00000000105	ENSSSCG00000000291
ENSSSCG00000003577	ENSSSCG00000000059	ENSSSCG00000000660	ENSSSCG00000002483	ENSSSCG00000000490	ENSSSCG00000001861	ENSSSCG00000000155	ENSSSCG00000000602	ENSSSCG00000000293	ENSSSCG00000001993	ENSSSCG00000002927	ENSSSCG00000000907	ENSSSCG00000000015	ENSSSCG00000003393	ENSSSCG00000005467	ENSSSCG00000001534	ENSSSCG00000000087	ENSSSCG00000000215	ENSSSCG00000003579	ENSSSCG00000004670	ENSSSCG00000006543	ENSSSCG00000002873	ENSSSCG00000000199	ENSSSCG00000000110	ENSSSCG00000000491
ENSSSCG00000003809	ENSSSCG00000000063	ENSSSCG00000000712	ENSSSCG00000002484	ENSSSCG00000000510	ENSSSCG00000001909	ENSSSCG00000000197	ENSSSCG00000001395	ENSSSCG00000000367	ENSSSCG00000002410	ENSSSCG00000003950	ENSSSCG00000000971	ENSSSCG00000000018	ENSSSCG00000004222	ENSSSCG00000006040	ENSSSCG00000001543	ENSSSCG00000000093	ENSSSCG00000000242	ENSSSCG00000003622	ENSSSCG00000005453	ENSSSCG00000007508	ENSSSCG00000002888	ENSSSCG00000000214	ENSSSCG00000000130	ENSSSCG00000000651
ENSSSCG00000004224	ENSSSCG00000000067	ENSSSCG00000001500	ENSSSCG00000002486	ENSSSCG00000000512	ENSSSCG00000002411	ENSSSCG00000000254	ENSSSCG00000001404	ENSSSCG00000000402	ENSSSCG00000002961	ENSSSCG00000004112	ENSSSCG00000001497	ENSSSCG00000000021	ENSSSCG00000004624	ENSSSCG00000006651	ENSSSCG00000001791	ENSSSCG00000000119	ENSSSCG00000000259	ENSSSCG00000004157	ENSSSCG00000005962	ENSSSCG00000008124	ENSSSCG00000003340	ENSSSCG00000000231	ENSSSCG00000000148	ENSSSCG00000000720
ENSSSCG00000004470	ENSSSCG00000000068	ENSSSCG00000001639	ENSSSCG00000002487	ENSSSCG00000000519	ENSSSCG00000002469	ENSSSCG00000000297	ENSSSCG00000001479	ENSSSCG00000000435	ENSSSCG00000003119	ENSSSCG00000005582	ENSSSCG00000001503	ENSSSCG00000000024	ENSSSCG00000004774	ENSSSCG00000006716	ENSSSCG00000002376	ENSSSCG00000000158	ENSSSCG00000000278	ENSSSCG00000005219	ENSSSCG00000006396	ENSSSCG00000008647	ENSSSCG00000003692	ENSSSCG00000000298	ENSSSCG00000000228	ENSSSCG00000000893
ENSSSCG00000004857	ENSSSCG00000000086	ENSSSCG00000001725	ENSSSCG00000002749	ENSSSCG00000000529	ENSSSCG00000003770	ENSSSCG00000000376	ENSSSCG00000001752	ENSSSCG00000000539	ENSSSCG00000003123	ENSSSCG00000006458	ENSSSCG00000001655	ENSSSCG00000000031	ENSSSCG00000004973	ENSSSCG00000007304	ENSSSCG00000002516	ENSSSCG00000000171	ENSSSCG00000000406	ENSSSCG00000005287	ENSSSCG00000006655	ENSSSCG00000008648	ENSSSCG00000004056	ENSSSCG00000000370	ENSSSCG00000000260	ENSSSCG00000001132
ENSSSCG00000004998	ENSSSCG00000000091	ENSSSCG00000001767	ENSSSCG00000003086	ENSSSCG00000000547	ENSSSCG00000004382	ENSSSCG00000000439	ENSSSCG00000002012	ENSSSCG00000000666	ENSSSCG00000003160	ENSSSCG00000006620	ENSSSCG00000001659	ENSSSCG00000000033	ENSSSCG00000007423	ENSSSCG00000008949	ENSSSCG00000002529	ENSSSCG00000000175	ENSSSCG00000000455	ENSSSCG00000008838	ENSSSCG00000006890	ENSSSCG00000009240	ENSSSCG00000005532	ENSSSCG00000000413	ENSSSCG00000000273	ENSSSCG00000001134
ENSSSCG00000005786	ENSSSCG00000000096	ENSSSCG00000001800	ENSSSCG00000003087	ENSSSCG00000000549	ENSSSCG00000004612	ENSSSCG00000000521	ENSSSCG00000002014	ENSSSCG00000000716	ENSSSCG00000003192	ENSSSCG00000006640	ENSSSCG00000001793	ENSSSCG00000000034	ENSSSCG00000007438	ENSSSCG00000010479	ENSSSCG00000003367	ENSSSCG00000000182	ENSSSCG00000000492	ENSSSCG00000008882	ENSSSCG00000007710	ENSSSCG00000009881	ENSSSCG00000006052	ENSSSCG00000000576	ENSSSCG00000000385	ENSSSCG00000001137
ENSSSCG00000005996	ENSSSCG00000000108	ENSSSCG00000001960	ENSSSCG00000004001	ENSSSCG00000000560	ENSSSCG00000004625	ENSSSCG00000000531	ENSSSCG00000002639	ENSSSCG00000000802	ENSSSCG00000003218	ENSSSCG00000007512	ENSSSCG00000002786	ENSSSCG00000000035	ENSSSCG00000008019	ENSSSCG00000011143	ENSSSCG00000003403	ENSSSCG00000000190	ENSSSCG00000000496	ENSSSCG00000009077	ENSSSCG00000008032	ENSSSCG00000009882	ENSSSCG00000006110	ENSSSCG00000000654	ENSSSCG00000000415	ENSSSCG00000001398
ENSSSCG00000007080	ENSSSCG00000000135	ENSSSCG00000002341	ENSSSCG00000004038	ENSSSCG00000000583	ENSSSCG00000004650	ENSSSCG00000000559	ENSSSCG00000002838	ENSSSCG00000000915	ENSSSCG00000003497	ENSSSCG00000007617	ENSSSCG00000002885	ENSSSCG00000000039	ENSSSCG00000008346	ENSSSCG00000011277	ENSSSCG00000004104	ENSSSCG00000000217	ENSSSCG00000000500	ENSSSCG00000009334	ENSSSCG00000008240	ENSSSCG00000009921	ENSSSCG00000006263	ENSSSCG00000000685	ENSSSCG00000000424	ENSSSCG00000001403
ENSSSCG00000007487	ENSSSCG00000000142	ENSSSCG00000002501	ENSSSCG00000004678	ENSSSCG00000000605	ENSSSCG00000004661	ENSSSCG00000000571	ENSSSCG00000003115	ENSSSCG00000001066	ENSSSCG00000004039	ENSSSCG00000007667	ENSSSCG00000003098	ENSSSCG00000000061	ENSSSCG00000009048	ENSSSCG00000011322	ENSSSCG00000004117	ENSSSCG00000000246	ENSSSCG00000000548	ENSSSCG00000009636	ENSSSCG00000009194	ENSSSCG00000010452	ENSSSCG00000006304	ENSSSCG00000000690	ENSSSCG00000000436	ENSSSCG00000001407
ENSSSCG00000007637	ENSSSCG00000000160	ENSSSCG00000002669	ENSSSCG00000004776	ENSSSCG00000000653	ENSSSCG00000004717	ENSSSCG00000000573	ENSSSCG00000003626	ENSSSCG00000001229	ENSSSCG00000004294	ENSSSCG00000007854	ENSSSCG00000003144	ENSSSCG00000000066	ENSSSCG00000009434	ENSSSCG00000011670	ENSSSCG00000004260	ENSSSCG00000000257	ENSSSCG00000000563	ENSSSCG00000010400	ENSSSCG00000010724	ENSSSCG00000010453	ENSSSCG00000006325	ENSSSCG00000000704	ENSSSCG00000000478	ENSSSCG00000001444
ENSSSCG00000008903	ENSSSCG00000000161	ENSSSCG00000002795	ENSSSCG00000005485	ENSSSCG00000000656	ENSSSCG00000004888	ENSSSCG00000000607	ENSSSCG00000004078	ENSSSCG00000001518	ENSSSCG00000004441	ENSSSCG00000007933	ENSSSCG00000003161	ENSSSCG00000000071	ENSSSCG00000009653	ENSSSCG00000011702	ENSSSCG00000004300	ENSSSCG00000000265	ENSSSCG00000000572	ENSSSCG00000010660	ENSSSCG00000011361	ENSSSCG00000010454	ENSSSCG00000007609	ENSSSCG00000000708	ENSSSCG00000000501	ENSSSCG00000001456
ENSSSCG00000009044	ENSSSCG00000000165	ENSSSCG00000003005	ENSSSCG00000005740	ENSSSCG00000000684	ENSSSCG00000004896	ENSSSCG00000000663	ENSSSCG00000004174	ENSSSCG00000001563	ENSSSCG00000004676	ENSSSCG00000008037	ENSSSCG00000003201	ENSSSCG00000000073	ENSSSCG00000009839	ENSSSCG00000012018	ENSSSCG00000004489	ENSSSCG00000000274	ENSSSCG00000000579	ENSSSCG00000010686	ENSSSCG00000011414	ENSSSCG00000011264	ENSSSCG00000007712	ENSSSCG00000000709	ENSSSCG00000000598	ENSSSCG00000001465
ENSSSCG00000009901	ENSSSCG00000000166	ENSSSCG00000003113	ENSSSCG00000006355	ENSSSCG00000000746	ENSSSCG00000005090	ENSSSCG00000000665	ENSSSCG00000004280	ENSSSCG00000001582	ENSSSCG00000005723	ENSSSCG00000008576	ENSSSCG00000003350	ENSSSCG00000000075	ENSSSCG00000010483	ENSSSCG00000012019	ENSSSCG00000004724	ENSSSCG00000000365	ENSSSCG00000000591	ENSSSCG00000010772	ENSSSCG00000011457	ENSSSCG00000011393	ENSSSCG00000007743	ENSSSCG00000000839	ENSSSCG00000000601	ENSSSCG00000001484
ENSSSCG00000010252	ENSSSCG00000000169	ENSSSCG00000003414	ENSSSCG00000006403	ENSSSCG00000000784	ENSSSCG00000005227	ENSSSCG00000000734	ENSSSCG00000004453	ENSSSCG00000001661	ENSSSCG00000005983	ENSSSCG00000008590	ENSSSCG00000003506	ENSSSCG00000000078	ENSSSCG00000010896	ENSSSCG00000012567	ENSSSCG00000005029	ENSSSCG00000000373	ENSSSCG00000000599	ENSSSCG00000010954	ENSSSCG00000011781	ENSSSCG00000012076	ENSSSCG00000008360	ENSSSCG00000000896	ENSSSCG00000000613	ENSSSCG00000001523
ENSSSCG00000010836	ENSSSCG00000000170	ENSSSCG00000003451	ENSSSCG00000006556	ENSSSCG00000000787	ENSSSCG00000005368	ENSSSCG00000000763	ENSSSCG00000005530	ENSSSCG00000001716	ENSSSCG00000006114	ENSSSCG00000008946	ENSSSCG00000003567	ENSSSCG00000000079	ENSSSCG00000010987	ENSSSCG00000012880	ENSSSCG00000005169	ENSSSCG00000000379	ENSSSCG00000000622	ENSSSCG00000011000	ENSSSCG00000011782	ENSSSCG00000012077	ENSSSCG00000008898	ENSSSCG00000000910	ENSSSCG00000000638	ENSSSCG00000001566
ENSSSCG00000011075	ENSSSCG00000000185	ENSSSCG00000003514	ENSSSCG00000006990	ENSSSCG00000000793	ENSSSCG00000005460	ENSSSCG00000000789	ENSSSCG00000006415	ENSSSCG00000001760	ENSSSCG00000006587	ENSSSCG00000009196	ENSSSCG00000003629	ENSSSCG00000000080	ENSSSCG00000011312	ENSSSCG00000012881	ENSSSCG00000005355	ENSSSCG00000000393	ENSSSCG00000000714	ENSSSCG00000011413	ENSSSCG00000011800	ENSSSCG00000012258	ENSSSCG00000009496	ENSSSCG00000000978	ENSSSCG00000000645	ENSSSCG00000001600
ENSSSCG00000014399	ENSSSCG00000000191	ENSSSCG00000003517	ENSSSCG00000008700	ENSSSCG00000000800	ENSSSCG00000005987	ENSSSCG00000000791	ENSSSCG00000006618	ENSSSCG00000001873	ENSSSCG00000007007	ENSSSCG00000009676	ENSSSCG00000003654	ENSSSCG00000000083	ENSSSCG00000011927	ENSSSCG00000013092	ENSSSCG00000005471	ENSSSCG00000000405	ENSSSCG00000000744	ENSSSCG00000013554	ENSSSCG00000011939	ENSSSCG00000013853	ENSSSCG00000010795	ENSSSCG00000001027	ENSSSCG00000000667	ENSSSCG00000001612
ENSSSCG00000015503	ENSSSCG00000000204	ENSSSCG00000003526	ENSSSCG00000008868	ENSSSCG00000000806	ENSSSCG00000006024	ENSSSCG00000000807	ENSSSCG00000007147	ENSSSCG00000001878	ENSSSCG00000007387	ENSSSCG00000009684	ENSSSCG00000003971	ENSSSCG00000000084	ENSSSCG00000012265	ENSSSCG00000013578	ENSSSCG00000005486	ENSSSCG00000000475	ENSSSCG00000000751	ENSSSCG00000013784	ENSSSCG00000012137	ENSSSCG00000014670	ENSSSCG00000012042	ENSSSCG00000001076	ENSSSCG00000000801	ENSSSCG00000001617
ENSSSCG00000016078	ENSSSCG00000000220	ENSSSCG00000003554	ENSSSCG00000008948	ENSSSCG00000000877	ENSSSCG00000006032	ENSSSCG00000000810	ENSSSCG00000007232	ENSSSCG00000001916	ENSSSCG00000007484	ENSSSCG00000010871	ENSSSCG00000004042	ENSSSCG00000000090	ENSSSCG00000012307	ENSSSCG00000014834	ENSSSCG00000005589	ENSSSCG00000000508	ENSSSCG00000000753	ENSSSCG00000014315	ENSSSCG00000014003	ENSSSCG00000016502	ENSSSCG00000012087	ENSSSCG00000001079	ENSSSCG00000000843	ENSSSCG00000001906
ENSSSCG00000016368	ENSSSCG00000000223	ENSSSCG00000003603	ENSSSCG00000008998	ENSSSCG00000000884	ENSSSCG00000006037	ENSSSCG00000000848	ENSSSCG00000007542	ENSSSCG00000001931	ENSSSCG00000007486	ENSSSCG00000011255	ENSSSCG00000004207	ENSSSCG00000000094	ENSSSCG00000013041	ENSSSCG00000015205	ENSSSCG00000006016	ENSSSCG00000000530	ENSSSCG00000000754	ENSSSCG00000016809	ENSSSCG00000015018	ENSSSCG00000017416	ENSSSCG00000012136	ENSSSCG00000001233	ENSSSCG00000000876	ENSSSCG00000002039
ENSSSCG00000016488	ENSSSCG00000000234	ENSSSCG00000003694	ENSSSCG00000009413	ENSSSCG00000000887	ENSSSCG00000006058	ENSSSCG00000000943	ENSSSCG00000007605	ENSSSCG00000001986	ENSSSCG00000007964	ENSSSCG00000011258	ENSSSCG00000005661	ENSSSCG00000000097	ENSSSCG00000013105	ENSSSCG00000015739	ENSSSCG00000006070	ENSSSCG00000000588	ENSSSCG00000000755	ENSSSCG00000016928	ENSSSCG00000015545	ENSSSCG00000017887	ENSSSCG00000012356	ENSSSCG00000001236	ENSSSCG00000000932	ENSSSCG00000002375
ENSSSCG00000016970	ENSSSCG00000000272	ENSSSCG00000003761	ENSSSCG00000009805	ENSSSCG00000000916	ENSSSCG00000006151	ENSSSCG00000000992	ENSSSCG00000008036	ENSSSCG00000002025	ENSSSCG00000009079	ENSSSCG00000011489	ENSSSCG00000005668	ENSSSCG00000000104	ENSSSCG00000013249	ENSSSCG00000015879	ENSSSCG00000006081	ENSSSCG00000000611	ENSSSCG00000000814	ENSSSCG00000017384	ENSSSCG00000016050	ENSSSCG00000021573	ENSSSCG00000014017	ENSSSCG00000001341	ENSSSCG00000000955	ENSSSCG00000002462
ENSSSCG00000018972	ENSSSCG00000000288	ENSSSCG00000003764	ENSSSCG00000010060	ENSSSCG00000000925	ENSSSCG00000006184	ENSSSCG00000000997	ENSSSCG00000008097	ENSSSCG00000002026	ENSSSCG00000009352	ENSSSCG00000011556	ENSSSCG00000005717	ENSSSCG00000000114	ENSSSCG00000013435	ENSSSCG00000015903	ENSSSCG00000006093	ENSSSCG00000000633	ENSSSCG00000000842	ENSSSCG00000017574	ENSSSCG00000017304	ENSSSCG00000023178	ENSSSCG00000014979	ENSSSCG00000001411	ENSSSCG00000000976	ENSSSCG00000002640
ENSSSCG00000021072	ENSSSCG00000000361	ENSSSCG00000003965	ENSSSCG00000010093	ENSSSCG00000000999	ENSSSCG00000006500	ENSSSCG00000001052	ENSSSCG00000008196	ENSSSCG00000002033	ENSSSCG00000009469	ENSSSCG00000011813	ENSSSCG00000005743	ENSSSCG00000000116	ENSSSCG00000013747	ENSSSCG00000017569	ENSSSCG00000006158	ENSSSCG00000000662	ENSSSCG00000000844	ENSSSCG00000017937	ENSSSCG00000021616	ENSSSCG00000030108	ENSSSCG00000015424	ENSSSCG00000001419	ENSSSCG00000001090	ENSSSCG00000002788
ENSSSCG00000021320	ENSSSCG00000000362	ENSSSCG00000004165	ENSSSCG00000010337	ENSSSCG00000001056	ENSSSCG00000006752	ENSSSCG00000001068	ENSSSCG00000008349	ENSSSCG00000002263	ENSSSCG00000009561	ENSSSCG00000011888	ENSSSCG00000005915	ENSSSCG00000000118	ENSSSCG00000015310	ENSSSCG00000020801	ENSSSCG00000006243	ENSSSCG00000000695	ENSSSCG00000000849	ENSSSCG00000019358	ENSSSCG00000022618	ENSSSCG00000030408	ENSSSCG00000015607	ENSSSCG00000001507	ENSSSCG00000001091	ENSSSCG00000002804
ENSSSCG00000021777	ENSSSCG00000000384	ENSSSCG00000004281	ENSSSCG00000010546	ENSSSCG00000001074	ENSSSCG00000006799	ENSSSCG00000001209	ENSSSCG00000008356	ENSSSCG00000002267	ENSSSCG00000010030	ENSSSCG00000013714	ENSSSCG00000005916	ENSSSCG00000000120	ENSSSCG00000015650	ENSSSCG00000021584	ENSSSCG00000006558	ENSSSCG00000000700	ENSSSCG00000000860	ENSSSCG00000020678	ENSSSCG00000025413	ENSSSCG00000030548	ENSSSCG00000015973	ENSSSCG00000001516	ENSSSCG00000001093	ENSSSCG00000002814
ENSSSCG00000023193	ENSSSCG00000000386	ENSSSCG00000004547	ENSSSCG00000010780	ENSSSCG00000001087	ENSSSCG00000007289	ENSSSCG00000001440	ENSSSCG00000008899	ENSSSCG00000002306	ENSSSCG00000010044	ENSSSCG00000014083	ENSSSCG00000005921	ENSSSCG00000000125	ENSSSCG00000015771	ENSSSCG00000021813	ENSSSCG00000006826	ENSSSCG00000000701	ENSSSCG00000000864	ENSSSCG00000021620	ENSSSCG00000028237		ENSSSCG00000016141	ENSSSCG00000001539	ENSSSCG00000001227	ENSSSCG00000003278
ENSSSCG00000023445	ENSSSCG00000000396	ENSSSCG00000004658	ENSSSCG00000011450	ENSSSCG00000001347	ENSSSCG00000007540	ENSSSCG00000001494	ENSSSCG00000009173	ENSSSCG00000002315	ENSSSCG00000010242	ENSSSCG00000014327	ENSSSCG00000006039	ENSSSCG00000000133	ENSSSCG00000015870	ENSSSCG00000021988	ENSSSCG00000006899	ENSSSCG00000000702	ENSSSCG00000000870	ENSSSCG00000026572	ENSSSCG00000029515		ENSSSCG00000016214	ENSSSCG00000001544	ENSSSCG00000001228	ENSSSCG00000003399
ENSSSCG00000023876	ENSSSCG00000000398	ENSSSCG00000004682	ENSSSCG00000011451	ENSSSCG00000001435	ENSSSCG00000007622	ENSSSCG00000001498	ENSSSCG00000010447	ENSSSCG00000002385	ENSSSCG00000013060	ENSSSCG00000014929	ENSSSCG00000006108	ENSSSCG00000000137	ENSSSCG00000016052	ENSSSCG00000022372	ENSSSCG00000007520	ENSSSCG00000000722	ENSSSCG00000000900	ENSSSCG00000027869	ENSSSCG00000030694		ENSSSCG00000016772	ENSSSCG00000001560	ENSSSCG00000001231	ENSSSCG00000003404
ENSSSCG00000024395	ENSSSCG00000000414	ENSSSCG00000004789	ENSSSCG00000011453	ENSSSCG00000001703	ENSSSCG00000007625	ENSSSCG00000001513	ENSSSCG00000010588	ENSSSCG00000002444	ENSSSCG00000013146	ENSSSCG00000015260	ENSSSCG00000006179	ENSSSCG00000000139	ENSSSCG00000016888	ENSSSCG00000023732	ENSSSCG00000008183	ENSSSCG00000000727	ENSSSCG00000000901	ENSSSCG00000030182			ENSSSCG00000017206	ENSSSCG00000001654	ENSSSCG00000001232	ENSSSCG00000003459
ENSSSCG00000025584	ENSSSCG00000000456	ENSSSCG00000004826	ENSSSCG00000011640	ENSSSCG00000001866	ENSSSCG00000008185	ENSSSCG00000001570	ENSSSCG00000010595	ENSSSCG00000002512	ENSSSCG00000013268	ENSSSCG00000016260	ENSSSCG00000006450	ENSSSCG00000000141	ENSSSCG00000017301	ENSSSCG00000025267	ENSSSCG00000009821	ENSSSCG00000000732	ENSSSCG00000000902	ENSSSCG00000030263			ENSSSCG00000017297	ENSSSCG00000001688	ENSSSCG00000001234	ENSSSCG00000003521
ENSSSCG00000026940	ENSSSCG00000000466	ENSSSCG00000004961	ENSSSCG00000011700	ENSSSCG00000001930	ENSSSCG00000008404	ENSSSCG00000001595	ENSSSCG00000010610	ENSSSCG00000002653	ENSSSCG00000013369	ENSSSCG00000016499	ENSSSCG00000006456	ENSSSCG00000000144	ENSSSCG00000017543	ENSSSCG00000026541	ENSSSCG00000009912	ENSSSCG00000000742	ENSSSCG00000000908				ENSSSCG00000017397	ENSSSCG00000001697	ENSSSCG00000001242	ENSSSCG00000003539
ENSSSCG00000028905	ENSSSCG00000000469	ENSSSCG00000004966	ENSSSCG00000011799	ENSSSCG00000001941	ENSSSCG00000008406	ENSSSCG00000001732	ENSSSCG00000010962	ENSSSCG00000002662	ENSSSCG00000013659	ENSSSCG00000016972	ENSSSCG00000006642	ENSSSCG00000000145	ENSSSCG00000018009	ENSSSCG00000026655	ENSSSCG00000010639	ENSSSCG00000000745	ENSSSCG00000000914				ENSSSCG00000017759	ENSSSCG00000001715	ENSSSCG00000001252	ENSSSCG00000003639
ENSSSCG00000028912	ENSSSCG00000000473	ENSSSCG00000005030	ENSSSCG00000011801	ENSSSCG00000001955	ENSSSCG00000008493	ENSSSCG00000001759	ENSSSCG00000012097	ENSSSCG00000002703	ENSSSCG00000014229	ENSSSCG00000016991	ENSSSCG00000006947	ENSSSCG00000000152	ENSSSCG00000020906	ENSSSCG00000028262	ENSSSCG00000010759	ENSSSCG00000000747	ENSSSCG00000001030				ENSSSCG00000018033	ENSSSCG00000001771	ENSSSCG00000001397	ENSSSCG00000003684
ENSSSCG00000029843	ENSSSCG00000000477	ENSSSCG00000005122	ENSSSCG00000013252	ENSSSCG00000001956	ENSSSCG00000008614	ENSSSCG00000001825	ENSSSCG00000012103	ENSSSCG00000002823	ENSSSCG00000014249	ENSSSCG00000017984	ENSSSCG00000006955	ENSSSCG00000000153	ENSSSCG00000020988	ENSSSCG00000029392	ENSSSCG00000011036	ENSSSCG00000000779	ENSSSCG00000001033				ENSSSCG00000020682	ENSSSCG00000001804	ENSSSCG00000001433	ENSSSCG00000003721
	ENSSSCG00000000488	ENSSSCG00000005210	ENSSSCG00000013663	ENSSSCG00000001973	ENSSSCG00000008788	ENSSSCG00000001871	ENSSSCG00000012153	ENSSSCG00000002829	ENSSSCG00000014570	ENSSSCG00000018046	ENSSSCG00000007039	ENSSSCG00000000157	ENSSSCG00000022005	ENSSSCG00000029536	ENSSSCG00000011112	ENSSSCG00000000862	ENSSSCG00000001164				ENSSSCG00000020926	ENSSSCG00000001847	ENSSSCG00000001535	ENSSSCG00000003835
	ENSSSCG00000000493	ENSSSCG00000005315	ENSSSCG00000014108	ENSSSCG00000001974	ENSSSCG00000008921	ENSSSCG00000001959	ENSSSCG00000012160	ENSSSCG00000003039	ENSSSCG00000015476	ENSSSCG00000021119	ENSSSCG00000007115	ENSSSCG00000000162	ENSSSCG00000024145	ENSSSCG00000029551	ENSSSCG00000011302	ENSSSCG00000000878	ENSSSCG00000001203				ENSSSCG00000021184	ENSSSCG00000001849	ENSSSCG00000001675	ENSSSCG00000003921
	ENSSSCG00000000502	ENSSSCG00000005494	ENSSSCG00000014626	ENSSSCG00000002245	ENSSSCG00000009070	ENSSSCG00000001975	ENSSSCG00000012528	ENSSSCG00000003045	ENSSSCG00000016348	ENSSSCG00000022120	ENSSSCG00000007272	ENSSSCG00000000164	ENSSSCG00000026281	ENSSSCG00000029756	ENSSSCG00000012146	ENSSSCG00000000891	ENSSSCG00000001473				ENSSSCG00000022507	ENSSSCG00000001867	ENSSSCG00000001724	ENSSSCG00000003941
	ENSSSCG00000000511	ENSSSCG00000005719	ENSSSCG00000015493	ENSSSCG00000002314	ENSSSCG00000009074	ENSSSCG00000001983	ENSSSCG00000012718	ENSSSCG00000003147	ENSSSCG00000016365	ENSSSCG00000022270	ENSSSCG00000007356	ENSSSCG00000000176	ENSSSCG00000026354	ENSSSCG00000029782	ENSSSCG00000012255	ENSSSCG00000000892	ENSSSCG00000001564				ENSSSCG00000023123	ENSSSCG00000001887	ENSSSCG00000001726	ENSSSCG00000004355
	ENSSSCG00000000528	ENSSSCG00000005750	ENSSSCG00000016315	ENSSSCG00000002337	ENSSSCG00000009087	ENSSSCG00000002436	ENSSSCG00000012895	ENSSSCG00000003202	ENSSSCG00000016690	ENSSSCG00000022467	ENSSSCG00000007521	ENSSSCG00000000179	ENSSSCG00000026680	ENSSSCG00000029891	ENSSSCG00000012405	ENSSSCG00000000911	ENSSSCG00000001573				ENSSSCG00000023547	ENSSSCG00000001947	ENSSSCG00000001727	ENSSSCG00000004466
	ENSSSCG00000000534	ENSSSCG00000005751	ENSSSCG00000019556	ENSSSCG00000002426	ENSSSCG00000009376	ENSSSCG00000002464	ENSSSCG00000013327	ENSSSCG00000003215	ENSSSCG00000016868	ENSSSCG00000022498	ENSSSCG00000007580	ENSSSCG00000000180	ENSSSCG00000027057	ENSSSCG00000030058	ENSSSCG00000012470	ENSSSCG00000000921	ENSSSCG00000001621				ENSSSCG00000023853	ENSSSCG00000001978	ENSSSCG00000001746	ENSSSCG00000004490
	ENSSSCG00000000541	ENSSSCG00000005784	ENSSSCG00000021998	ENSSSCG00000002441	ENSSSCG00000009419	ENSSSCG00000002467	ENSSSCG00000013762	ENSSSCG00000003366	ENSSSCG00000016878	ENSSSCG00000022584	ENSSSCG00000007647	ENSSSCG00000000181	ENSSSCG00000028157	ENSSSCG00000030522	ENSSSCG00000013235	ENSSSCG00000000950	ENSSSCG00000001755				ENSSSCG00000024316	ENSSSCG00000001984	ENSSSCG00000001835	ENSSSCG00000004587
	ENSSSCG00000000553	ENSSSCG00000005785	ENSSSCG00000022808	ENSSSCG00000002443	ENSSSCG00000009425	ENSSSCG00000002726	ENSSSCG00000014139	ENSSSCG00000003376	ENSSSCG00000017160	ENSSSCG00000023463	ENSSSCG00000007788	ENSSSCG00000000193	ENSSSCG00000029097		ENSSSCG00000013291	ENSSSCG00000000952	ENSSSCG00000001765				ENSSSCG00000024344	ENSSSCG00000001989	ENSSSCG00000001858	ENSSSCG00000004621
	ENSSSCG00000000554	ENSSSCG00000005946	ENSSSCG00000023686	ENSSSCG00000002446	ENSSSCG00000009769	ENSSSCG00000002774	ENSSSCG00000014431	ENSSSCG00000003454	ENSSSCG00000017575	ENSSSCG00000024217	ENSSSCG00000007942	ENSSSCG00000000195	ENSSSCG00000029217		ENSSSCG00000013381	ENSSSCG00000000968	ENSSSCG00000001782				ENSSSCG00000024661	ENSSSCG00000002001	ENSSSCG00000001860	ENSSSCG00000004644
	ENSSSCG00000000555	ENSSSCG00000006199	ENSSSCG00000023693	ENSSSCG00000002471	ENSSSCG00000010002	ENSSSCG00000002801	ENSSSCG00000014843	ENSSSCG00000003604	ENSSSCG00000020666	ENSSSCG00000024796	ENSSSCG00000007944	ENSSSCG00000000198	ENSSSCG00000030296		ENSSSCG00000013882	ENSSSCG00000000975	ENSSSCG00000001822				ENSSSCG00000025104	ENSSSCG00000002276	ENSSSCG00000001872	ENSSSCG00000004666
	ENSSSCG00000000620	ENSSSCG00000006287	ENSSSCG00000024314	ENSSSCG00000002509	ENSSSCG00000010226	ENSSSCG00000002831	ENSSSCG00000015045	ENSSSCG00000003637	ENSSSCG00000021572	ENSSSCG00000025317	ENSSSCG00000007973	ENSSSCG00000000202	ENSSSCG00000030469		ENSSSCG00000014013	ENSSSCG00000001000	ENSSSCG00000001924				ENSSSCG00000025108	ENSSSCG00000002346	ENSSSCG00000001942	ENSSSCG00000004698
	ENSSSCG00000000636	ENSSSCG00000006453	ENSSSCG00000024402	ENSSSCG00000002527	ENSSSCG00000010247	ENSSSCG00000002857	ENSSSCG00000015538	ENSSSCG00000003693	ENSSSCG00000021903	ENSSSCG00000025593	ENSSSCG00000008281	ENSSSCG00000000206			ENSSSCG00000014125	ENSSSCG00000001010	ENSSSCG00000001940				ENSSSCG00000025486	ENSSSCG00000002370	ENSSSCG00000001987	ENSSSCG00000004714
	ENSSSCG00000000637	ENSSSCG00000006709	ENSSSCG00000024682	ENSSSCG00000002628	ENSSSCG00000010457	ENSSSCG00000002955	ENSSSCG00000015766	ENSSSCG00000003795	ENSSSCG00000022656	ENSSSCG00000026246	ENSSSCG00000009122	ENSSSCG00000000211			ENSSSCG00000014133	ENSSSCG00000001022	ENSSSCG00000002020				ENSSSCG00000025838	ENSSSCG00000002396	ENSSSCG00000002008	ENSSSCG00000004750
	ENSSSCG00000000640	ENSSSCG00000006917	ENSSSCG00000026194	ENSSSCG00000002670	ENSSSCG00000010484	ENSSSCG00000003038	ENSSSCG00000015774	ENSSSCG00000003797	ENSSSCG00000023085	ENSSSCG00000026499	ENSSSCG00000009226	ENSSSCG00000000216			ENSSSCG00000014569	ENSSSCG00000001032	ENSSSCG00000002259				ENSSSCG00000026025	ENSSSCG00000002451	ENSSSCG00000002032	ENSSSCG00000005052
	ENSSSCG00000000642	ENSSSCG00000007032	ENSSSCG00000026597	ENSSSCG00000002877	ENSSSCG00000010606	ENSSSCG00000003326	ENSSSCG00000017343	ENSSSCG00000003909	ENSSSCG00000023121	ENSSSCG00000028083	ENSSSCG00000009364	ENSSSCG00000000224			ENSSSCG00000014850	ENSSSCG00000001039	ENSSSCG00000002285				ENSSSCG00000026261	ENSSSCG00000002504	ENSSSCG00000002041	ENSSSCG00000005196
	ENSSSCG00000000657	ENSSSCG00000007116	ENSSSCG00000027609	ENSSSCG00000002886	ENSSSCG00000010680	ENSSSCG00000003371	ENSSSCG00000018019	ENSSSCG00000003968	ENSSSCG00000023356	ENSSSCG00000028287	ENSSSCG00000009430	ENSSSCG00000000232			ENSSSCG00000014910	ENSSSCG00000001050	ENSSSCG00000002294				ENSSSCG00000026947	ENSSSCG00000002532	ENSSSCG00000002051	ENSSSCG00000005224
	ENSSSCG00000000668	ENSSSCG00000007240	ENSSSCG00000027801	ENSSSCG00000002930	ENSSSCG00000011049	ENSSSCG00000003486	ENSSSCG00000020859	ENSSSCG00000004014	ENSSSCG00000023489	ENSSSCG00000028536	ENSSSCG00000009528	ENSSSCG00000000252			ENSSSCG00000015079	ENSSSCG00000001219	ENSSSCG00000002316				ENSSSCG00000027049	ENSSSCG00000002555	ENSSSCG00000002136	ENSSSCG00000005307
	ENSSSCG00000000674	ENSSSCG00000007495	ENSSSCG00000027926	ENSSSCG00000002931	ENSSSCG00000011067	ENSSSCG00000003553	ENSSSCG00000021077	ENSSSCG00000004022	ENSSSCG00000024166	ENSSSCG00000029102	ENSSSCG00000009786	ENSSSCG00000000253			ENSSSCG00000015103	ENSSSCG00000001379	ENSSSCG00000002328				ENSSSCG00000027530	ENSSSCG00000002629	ENSSSCG00000002142	ENSSSCG00000005398
	ENSSSCG00000000680	ENSSSCG00000007531	ENSSSCG00000028901	ENSSSCG00000002932	ENSSSCG00000011243	ENSSSCG00000003587	ENSSSCG00000021654	ENSSSCG00000004087	ENSSSCG00000024271	ENSSSCG00000029289	ENSSSCG00000009956	ENSSSCG00000000256			ENSSSCG00000015303	ENSSSCG00000001382	ENSSSCG00000002379				ENSSSCG00000027779	ENSSSCG00000002667	ENSSSCG00000002367	ENSSSCG00000005442
	ENSSSCG00000000691	ENSSSCG00000007719	ENSSSCG00000030033	ENSSSCG00000002935	ENSSSCG00000011467	ENSSSCG00000003640	ENSSSCG00000021683	ENSSSCG00000004122	ENSSSCG00000024872	ENSSSCG00000029553	ENSSSCG00000010947	ENSSSCG00000000258			ENSSSCG00000015337	ENSSSCG00000001409	ENSSSCG00000002424				ENSSSCG00000028355	ENSSSCG00000002681	ENSSSCG00000002374	ENSSSCG00000005604
	ENSSSCG00000000699	ENSSSCG00000007754	ENSSSCG00000030371	ENSSSCG00000002938	ENSSSCG00000011504	ENSSSCG00000003644	ENSSSCG00000021865	ENSSSCG00000004218	ENSSSCG00000025173	ENSSSCG00000030623	ENSSSCG00000010972	ENSSSCG00000000262			ENSSSCG00000015661	ENSSSCG00000001413	ENSSSCG00000002448				ENSSSCG00000029249	ENSSSCG00000002727	ENSSSCG00000002378	ENSSSCG00000005843
	ENSSSCG00000000713	ENSSSCG00000007755		ENSSSCG00000002988	ENSSSCG00000011708	ENSSSCG00000003655	ENSSSCG00000022307	ENSSSCG00000004336	ENSSSCG00000025186	ENSSSCG00000030698	ENSSSCG00000010996	ENSSSCG00000000264			ENSSSCG00000015677	ENSSSCG00000001427	ENSSSCG00000002455				ENSSSCG00000029328	ENSSSCG00000002760	ENSSSCG00000002383	ENSSSCG00000006121
	ENSSSCG00000000723	ENSSSCG00000008340		ENSSSCG00000002989	ENSSSCG00000011767	ENSSSCG00000003686	ENSSSCG00000022331	ENSSSCG00000004549	ENSSSCG00000026360		ENSSSCG00000011397	ENSSSCG00000000266			ENSSSCG00000015769	ENSSSCG00000001430	ENSSSCG00000002658				ENSSSCG00000029339	ENSSSCG00000002880	ENSSSCG00000002428	ENSSSCG00000006237
	ENSSSCG00000000757	ENSSSCG00000008511		ENSSSCG00000003072	ENSSSCG00000011882	ENSSSCG00000003699	ENSSSCG00000022477	ENSSSCG00000004586	ENSSSCG00000027810		ENSSSCG00000011713	ENSSSCG00000000267			ENSSSCG00000015819	ENSSSCG00000001438	ENSSSCG00000002738				ENSSSCG00000030364	ENSSSCG00000002923	ENSSSCG00000002432	ENSSSCG00000006256
	ENSSSCG00000000764	ENSSSCG00000008765		ENSSSCG00000003101	ENSSSCG00000011966	ENSSSCG00000003715	ENSSSCG00000022896	ENSSSCG00000004622	ENSSSCG00000028811		ENSSSCG00000011873	ENSSSCG00000000268			ENSSSCG00000016100	ENSSSCG00000001453	ENSSSCG00000002741				ENSSSCG00000030901	ENSSSCG00000002929	ENSSSCG00000002452	ENSSSCG00000006286
	ENSSSCG00000000769	ENSSSCG00000008841		ENSSSCG00000003135	ENSSSCG00000012235	ENSSSCG00000003722	ENSSSCG00000022998	ENSSSCG00000004731	ENSSSCG00000030589		ENSSSCG00000011912	ENSSSCG00000000275			ENSSSCG00000016128	ENSSSCG00000001454	ENSSSCG00000002805					ENSSSCG00000003018	ENSSSCG00000002523	ENSSSCG00000006298
	ENSSSCG00000000773	ENSSSCG00000008844		ENSSSCG00000003182	ENSSSCG00000012887	ENSSSCG00000003758	ENSSSCG00000023175	ENSSSCG00000004915	ENSSSCG00000030908		ENSSSCG00000012049	ENSSSCG00000000276			ENSSSCG00000016409	ENSSSCG00000001458	ENSSSCG00000002875					ENSSSCG00000003035	ENSSSCG00000002524	ENSSSCG00000006305
	ENSSSCG00000000783	ENSSSCG00000008891		ENSSSCG00000003211	ENSSSCG00000013308	ENSSSCG00000003808	ENSSSCG00000023408	ENSSSCG00000004928			ENSSSCG00000012378	ENSSSCG00000000277			ENSSSCG00000016679	ENSSSCG00000001464	ENSSSCG00000002895					ENSSSCG00000003062	ENSSSCG00000002525	ENSSSCG00000006359
	ENSSSCG00000000798	ENSSSCG00000009125		ENSSSCG00000003240	ENSSSCG00000013715	ENSSSCG00000003870	ENSSSCG00000023460	ENSSSCG00000004968			ENSSSCG00000012840	ENSSSCG00000000282			ENSSSCG00000016893	ENSSSCG00000001486	ENSSSCG00000002959					ENSSSCG00000003083	ENSSSCG00000002623	ENSSSCG00000006400
	ENSSSCG00000000799	ENSSSCG00000009202		ENSSSCG00000003244	ENSSSCG00000014094	ENSSSCG00000003975	ENSSSCG00000023592	ENSSSCG00000005243			ENSSSCG00000012905	ENSSSCG00000000292			ENSSSCG00000016989	ENSSSCG00000001493	ENSSSCG00000003076					ENSSSCG00000003090	ENSSSCG00000002635	ENSSSCG00000006455
	ENSSSCG00000000804	ENSSSCG00000009314		ENSSSCG00000003329	ENSSSCG00000014146	ENSSSCG00000004012	ENSSSCG00000024384	ENSSSCG00000005250			ENSSSCG00000012910	ENSSSCG00000000299			ENSSSCG00000016992	ENSSSCG00000001501	ENSSSCG00000003095					ENSSSCG00000003178	ENSSSCG00000002697	ENSSSCG00000006537
	ENSSSCG00000000808	ENSSSCG00000009320		ENSSSCG00000003410	ENSSSCG00000014180	ENSSSCG00000004027	ENSSSCG00000025168	ENSSSCG00000005297			ENSSSCG00000013241	ENSSSCG00000000359			ENSSSCG00000017015	ENSSSCG00000001510	ENSSSCG00000003110					ENSSSCG00000003251	ENSSSCG00000002712	ENSSSCG00000006622
	ENSSSCG00000000811	ENSSSCG00000009408		ENSSSCG00000003469	ENSSSCG00000014215	ENSSSCG00000004032	ENSSSCG00000025810	ENSSSCG00000005316			ENSSSCG00000013431	ENSSSCG00000000364			ENSSSCG00000017095	ENSSSCG00000001520	ENSSSCG00000003322					ENSSSCG00000003302	ENSSSCG00000002718	ENSSSCG00000006687
	ENSSSCG00000000816	ENSSSCG00000009412		ENSSSCG00000003645	ENSSSCG00000014223	ENSSSCG00000004052	ENSSSCG00000026979	ENSSSCG00000005381			ENSSSCG00000013460	ENSSSCG00000000366			ENSSSCG00000017768	ENSSSCG00000001546	ENSSSCG00000003420					ENSSSCG00000003374	ENSSSCG00000002812	ENSSSCG00000006853
	ENSSSCG00000000837	ENSSSCG00000009438		ENSSSCG00000003700	ENSSSCG00000014280	ENSSSCG00000004082	ENSSSCG00000027443	ENSSSCG00000005608			ENSSSCG00000013643	ENSSSCG00000000371			ENSSSCG00000017796	ENSSSCG00000001681	ENSSSCG00000003458					ENSSSCG00000003433	ENSSSCG00000002824	ENSSSCG00000006858
	ENSSSCG00000000838	ENSSSCG00000009468		ENSSSCG00000003711	ENSSSCG00000014409	ENSSSCG00000004091	ENSSSCG00000027477	ENSSSCG00000005981			ENSSSCG00000013736	ENSSSCG00000000374			ENSSSCG00000018524	ENSSSCG00000001702	ENSSSCG00000003542					ENSSSCG00000003470	ENSSSCG00000002825	ENSSSCG00000006926
	ENSSSCG00000000846	ENSSSCG00000009477		ENSSSCG00000003713	ENSSSCG00000014901	ENSSSCG00000004132	ENSSSCG00000028373	ENSSSCG00000006153			ENSSSCG00000014058	ENSSSCG00000000377			ENSSSCG00000019648	ENSSSCG00000001709	ENSSSCG00000003559					ENSSSCG00000003492	ENSSSCG00000002826	ENSSSCG00000007093
	ENSSSCG00000000874	ENSSSCG00000009489		ENSSSCG00000003730	ENSSSCG00000014946	ENSSSCG00000004172	ENSSSCG00000030278	ENSSSCG00000006169			ENSSSCG00000014199	ENSSSCG00000000382			ENSSSCG00000019886	ENSSSCG00000001734	ENSSSCG00000003649					ENSSSCG00000003565	ENSSSCG00000002828	ENSSSCG00000007135
	ENSSSCG00000000875	ENSSSCG00000009544		ENSSSCG00000003740	ENSSSCG00000014967	ENSSSCG00000004215	ENSSSCG00000030358	ENSSSCG00000006240			ENSSSCG00000014411	ENSSSCG00000000388			ENSSSCG00000020830	ENSSSCG00000001757	ENSSSCG00000003650					ENSSSCG00000003568	ENSSSCG00000002853	ENSSSCG00000007428
	ENSSSCG00000000886	ENSSSCG00000009584		ENSSSCG00000003743	ENSSSCG00000014972	ENSSSCG00000004241		ENSSSCG00000006297			ENSSSCG00000014557	ENSSSCG00000000399			ENSSSCG00000020931	ENSSSCG00000001769	ENSSSCG00000003667					ENSSSCG00000003828	ENSSSCG00000002868	ENSSSCG00000007568
	ENSSSCG00000000890	ENSSSCG00000009833		ENSSSCG00000003766	ENSSSCG00000015007	ENSSSCG00000004248		ENSSSCG00000006331			ENSSSCG00000014577	ENSSSCG00000000403			ENSSSCG00000021143	ENSSSCG00000001773	ENSSSCG00000003697					ENSSSCG00000003833	ENSSSCG00000002981	ENSSSCG00000007600
	ENSSSCG00000000906	ENSSSCG00000009947		ENSSSCG00000003772	ENSSSCG00000015313	ENSSSCG00000004250		ENSSSCG00000006345			ENSSSCG00000014804	ENSSSCG00000000408			ENSSSCG00000021210	ENSSSCG00000001799	ENSSSCG00000003702					ENSSSCG00000003876	ENSSSCG00000003006	ENSSSCG00000007897
	ENSSSCG00000000920	ENSSSCG00000009975		ENSSSCG00000003775	ENSSSCG00000015316	ENSSSCG00000004340		ENSSSCG00000006390			ENSSSCG00000014875	ENSSSCG00000000417			ENSSSCG00000021978	ENSSSCG00000001819	ENSSSCG00000003714					ENSSSCG00000003898	ENSSSCG00000003080	ENSSSCG00000008001
	ENSSSCG00000000922	ENSSSCG00000010079		ENSSSCG00000003788	ENSSSCG00000015497	ENSSSCG00000004366		ENSSSCG00000006477			ENSSSCG00000015112	ENSSSCG00000000431			ENSSSCG00000022357	ENSSSCG00000001837	ENSSSCG00000003731					ENSSSCG00000003901	ENSSSCG00000003097	ENSSSCG00000008088
	ENSSSCG00000000927	ENSSSCG00000010109		ENSSSCG00000003790	ENSSSCG00000015576	ENSSSCG00000004379		ENSSSCG00000006542			ENSSSCG00000015664	ENSSSCG00000000444			ENSSSCG00000022466	ENSSSCG00000001850	ENSSSCG00000003784					ENSSSCG00000003913	ENSSSCG00000003170	ENSSSCG00000008193
	ENSSSCG00000000941	ENSSSCG00000010150		ENSSSCG00000003792	ENSSSCG00000015613	ENSSSCG00000004388		ENSSSCG00000006546			ENSSSCG00000015667	ENSSSCG00000000449			ENSSSCG00000022487	ENSSSCG00000001876	ENSSSCG00000003814					ENSSSCG00000004092	ENSSSCG00000003208	ENSSSCG00000008231
	ENSSSCG00000000970	ENSSSCG00000010170		ENSSSCG00000003811	ENSSSCG00000015944	ENSSSCG00000004401		ENSSSCG00000006572			ENSSSCG00000015896	ENSSSCG00000000453			ENSSSCG00000023304	ENSSSCG00000001881	ENSSSCG00000003815					ENSSSCG00000004394	ENSSSCG00000003214	ENSSSCG00000008311
	ENSSSCG00000001004	ENSSSCG00000010210		ENSSSCG00000003816	ENSSSCG00000016008	ENSSSCG00000004402		ENSSSCG00000006635			ENSSSCG00000015914	ENSSSCG00000000458			ENSSSCG00000023434	ENSSSCG00000001898	ENSSSCG00000003831					ENSSSCG00000004412	ENSSSCG00000003236	ENSSSCG00000008314
	ENSSSCG00000001046	ENSSSCG00000010272		ENSSSCG00000003826	ENSSSCG00000016009	ENSSSCG00000004404		ENSSSCG00000006689			ENSSSCG00000016207	ENSSSCG00000000472			ENSSSCG00000023495	ENSSSCG00000001921	ENSSSCG00000003888					ENSSSCG00000004432	ENSSSCG00000003250	ENSSSCG00000008348
	ENSSSCG00000001048	ENSSSCG00000010312		ENSSSCG00000003830	ENSSSCG00000016117	ENSSSCG00000004425		ENSSSCG00000006696			ENSSSCG00000016233	ENSSSCG00000000474			ENSSSCG00000023562	ENSSSCG00000001932	ENSSSCG00000003986					ENSSSCG00000004472	ENSSSCG00000003266	ENSSSCG00000008386
	ENSSSCG00000001049	ENSSSCG00000010476		ENSSSCG00000003837	ENSSSCG00000016643	ENSSSCG00000004433		ENSSSCG00000006698			ENSSSCG00000016372	ENSSSCG00000000481			ENSSSCG00000023955	ENSSSCG00000001966	ENSSSCG00000003989					ENSSSCG00000004554	ENSSSCG00000003368	ENSSSCG00000008577
	ENSSSCG00000001053	ENSSSCG00000010654		ENSSSCG00000003866	ENSSSCG00000016661	ENSSSCG00000004454		ENSSSCG00000006735			ENSSSCG00000016898	ENSSSCG00000000486			ENSSSCG00000024019	ENSSSCG00000001999	ENSSSCG00000004076					ENSSSCG00000004679	ENSSSCG00000003390	ENSSSCG00000008634
	ENSSSCG00000001054	ENSSSCG00000010698		ENSSSCG00000003877	ENSSSCG00000016711	ENSSSCG00000004458		ENSSSCG00000006784			ENSSSCG00000017190	ENSSSCG00000000487			ENSSSCG00000024174	ENSSSCG00000002000	ENSSSCG00000004088					ENSSSCG00000004703	ENSSSCG00000003400	ENSSSCG00000008741
	ENSSSCG00000001057	ENSSSCG00000010755		ENSSSCG00000003982	ENSSSCG00000016842	ENSSSCG00000004475		ENSSSCG00000006940			ENSSSCG00000017214	ENSSSCG00000000509			ENSSSCG00000024260	ENSSSCG00000002015	ENSSSCG00000004089					ENSSSCG00000004757	ENSSSCG00000003434	ENSSSCG00000008804
	ENSSSCG00000001063	ENSSSCG00000010915		ENSSSCG00000003988	ENSSSCG00000016907	ENSSSCG00000004484		ENSSSCG00000006970			ENSSSCG00000017264	ENSSSCG00000000520			ENSSSCG00000024660	ENSSSCG00000002042	ENSSSCG00000004090					ENSSSCG00000004759	ENSSSCG00000003456	ENSSSCG00000008902
	ENSSSCG00000001065	ENSSSCG00000011102		ENSSSCG00000003995	ENSSSCG00000016929	ENSSSCG00000004485		ENSSSCG00000007005			ENSSSCG00000017357	ENSSSCG00000000522			ENSSSCG00000024970	ENSSSCG00000002050	ENSSSCG00000004105					ENSSSCG00000005134	ENSSSCG00000003460	ENSSSCG00000008959
	ENSSSCG00000001070	ENSSSCG00000011212		ENSSSCG00000004121	ENSSSCG00000017123	ENSSSCG00000004520		ENSSSCG00000007033			ENSSSCG00000017499	ENSSSCG00000000523			ENSSSCG00000025187	ENSSSCG00000002099	ENSSSCG00000004130					ENSSSCG00000005267	ENSSSCG00000003465	ENSSSCG00000008978
	ENSSSCG00000001072	ENSSSCG00000011216		ENSSSCG00000004123	ENSSSCG00000017308	ENSSSCG00000004570		ENSSSCG00000007058			ENSSSCG00000017605	ENSSSCG00000000543			ENSSSCG00000025192	ENSSSCG00000002135	ENSSSCG00000004136					ENSSSCG00000005301	ENSSSCG00000003466	ENSSSCG00000008991
	ENSSSCG00000001089	ENSSSCG00000011226		ENSSSCG00000004158	ENSSSCG00000017355	ENSSSCG00000004607		ENSSSCG00000007085			ENSSSCG00000017864	ENSSSCG00000000545			ENSSSCG00000025276	ENSSSCG00000002137	ENSSSCG00000004145					ENSSSCG00000005310	ENSSSCG00000003467	ENSSSCG00000009225
	ENSSSCG00000001092	ENSSSCG00000011227		ENSSSCG00000004190	ENSSSCG00000017876	ENSSSCG00000004628		ENSSSCG00000007118			ENSSSCG00000020895	ENSSSCG00000000546			ENSSSCG00000025521	ENSSSCG00000002268	ENSSSCG00000004193					ENSSSCG00000005320	ENSSSCG00000003471	ENSSSCG00000009268
	ENSSSCG00000001095	ENSSSCG00000011245		ENSSSCG00000004217	ENSSSCG00000018023	ENSSSCG00000004633		ENSSSCG00000007139			ENSSSCG00000021018	ENSSSCG00000000552			ENSSSCG00000025534	ENSSSCG00000002269	ENSSSCG00000004216					ENSSSCG00000005389	ENSSSCG00000003472	ENSSSCG00000009366
	ENSSSCG00000001097	ENSSSCG00000011384		ENSSSCG00000004220	ENSSSCG00000020689	ENSSSCG00000004705		ENSSSCG00000007171			ENSSSCG00000021063	ENSSSCG00000000574			ENSSSCG00000025715	ENSSSCG00000002279	ENSSSCG00000004219					ENSSSCG00000005431	ENSSSCG00000003491	ENSSSCG00000009429
	ENSSSCG00000001099	ENSSSCG00000011430		ENSSSCG00000004236	ENSSSCG00000020729	ENSSSCG00000004787		ENSSSCG00000007344			ENSSSCG00000021273	ENSSSCG00000000580			ENSSSCG00000025905	ENSSSCG00000002290	ENSSSCG00000004223					ENSSSCG00000005503	ENSSSCG00000003494	ENSSSCG00000009492
	ENSSSCG00000001100	ENSSSCG00000011485		ENSSSCG00000004237	ENSSSCG00000021216	ENSSSCG00000004803		ENSSSCG00000007351			ENSSSCG00000021289	ENSSSCG00000000587			ENSSSCG00000026064	ENSSSCG00000002292	ENSSSCG00000004232					ENSSSCG00000005610	ENSSSCG00000003531	ENSSSCG00000009687
	ENSSSCG00000001156	ENSSSCG00000011570		ENSSSCG00000004242	ENSSSCG00000021275	ENSSSCG00000004808		ENSSSCG00000007358			ENSSSCG00000021296	ENSSSCG00000000597			ENSSSCG00000027032	ENSSSCG00000002305	ENSSSCG00000004238					ENSSSCG00000005623	ENSSSCG00000003569	ENSSSCG00000009724
	ENSSSCG00000001201	ENSSSCG00000011596		ENSSSCG00000004245	ENSSSCG00000021439	ENSSSCG00000004830		ENSSSCG00000007369			ENSSSCG00000021464	ENSSSCG00000000600			ENSSSCG00000027100	ENSSSCG00000002332	ENSSSCG00000004247					ENSSSCG00000005648	ENSSSCG00000003578	ENSSSCG00000009768
	ENSSSCG00000001204	ENSSSCG00000011598		ENSSSCG00000004253	ENSSSCG00000021454	ENSSSCG00000004885		ENSSSCG00000007405			ENSSSCG00000021624	ENSSSCG00000000604			ENSSSCG00000027353	ENSSSCG00000002348	ENSSSCG00000004252					ENSSSCG00000005664	ENSSSCG00000003582	ENSSSCG00000009817
	ENSSSCG00000001207	ENSSSCG00000011716		ENSSSCG00000004262	ENSSSCG00000021641	ENSSSCG00000004918		ENSSSCG00000007439			ENSSSCG00000022111	ENSSSCG00000000608			ENSSSCG00000027358	ENSSSCG00000002354	ENSSSCG00000004303					ENSSSCG00000005669	ENSSSCG00000003590	ENSSSCG00000009824
	ENSSSCG00000001396	ENSSSCG00000011721		ENSSSCG00000004263	ENSSSCG00000022302	ENSSSCG00000004931		ENSSSCG00000007463			ENSSSCG00000023548	ENSSSCG00000000610			ENSSSCG00000027492	ENSSSCG00000002429	ENSSSCG00000004304					ENSSSCG00000005688	ENSSSCG00000003620	ENSSSCG00000009871
	ENSSSCG00000001417	ENSSSCG00000011859		ENSSSCG00000004306	ENSSSCG00000022725	ENSSSCG00000004962		ENSSSCG00000007476			ENSSSCG00000023811	ENSSSCG00000000619			ENSSSCG00000027637	ENSSSCG00000002431	ENSSSCG00000004313					ENSSSCG00000005900	ENSSSCG00000003669	ENSSSCG00000009946
	ENSSSCG00000001426	ENSSSCG00000011959		ENSSSCG00000004334	ENSSSCG00000023296	ENSSSCG00000005025		ENSSSCG00000007504			ENSSSCG00000023976	ENSSSCG00000000623			ENSSSCG00000027966	ENSSSCG00000002460	ENSSSCG00000004324					ENSSSCG00000005905	ENSSSCG00000003691	ENSSSCG00000010026
	ENSSSCG00000001429	ENSSSCG00000012001		ENSSSCG00000004353	ENSSSCG00000023357	ENSSSCG00000005027		ENSSSCG00000007589			ENSSSCG00000024055	ENSSSCG00000000625			ENSSSCG00000028011	ENSSSCG00000002517	ENSSSCG00000004331					ENSSSCG00000005908	ENSSSCG00000003705	ENSSSCG00000010103
	ENSSSCG00000001441	ENSSSCG00000012117		ENSSSCG00000004392	ENSSSCG00000024563	ENSSSCG00000005041		ENSSSCG00000007744			ENSSSCG00000024240	ENSSSCG00000000634			ENSSSCG00000028414	ENSSSCG00000002530	ENSSSCG00000004349					ENSSSCG00000005918	ENSSSCG00000003708	ENSSSCG00000010245
	ENSSSCG00000001455	ENSSSCG00000012118		ENSSSCG00000004460	ENSSSCG00000024598	ENSSSCG00000005042		ENSSSCG00000008020			ENSSSCG00000024437	ENSSSCG00000000635			ENSSSCG00000028979	ENSSSCG00000002540	ENSSSCG00000004358					ENSSSCG00000006033	ENSSSCG00000003710	ENSSSCG00000010298
	ENSSSCG00000001457	ENSSSCG00000012266		ENSSSCG00000004497	ENSSSCG00000024721	ENSSSCG00000005071		ENSSSCG00000008266			ENSSSCG00000024697	ENSSSCG00000000641			ENSSSCG00000029003	ENSSSCG00000002546	ENSSSCG00000004373					ENSSSCG00000006109	ENSSSCG00000003718	ENSSSCG00000010392
	ENSSSCG00000001469	ENSSSCG00000012482		ENSSSCG00000004500	ENSSSCG00000025747	ENSSSCG00000005083		ENSSSCG00000008294			ENSSSCG00000025964	ENSSSCG00000000648			ENSSSCG00000029642	ENSSSCG00000002636	ENSSSCG00000004374					ENSSSCG00000006175	ENSSSCG00000003732	ENSSSCG00000010411
	ENSSSCG00000001470	ENSSSCG00000012571		ENSSSCG00000004509	ENSSSCG00000025930	ENSSSCG00000005191		ENSSSCG00000008501			ENSSSCG00000026794	ENSSSCG00000000661			ENSSSCG00000029976	ENSSSCG00000002648	ENSSSCG00000004385					ENSSSCG00000006200	ENSSSCG00000003733	ENSSSCG00000010446
	ENSSSCG00000001477	ENSSSCG00000012572		ENSSSCG00000004524	ENSSSCG00000026301	ENSSSCG00000005229		ENSSSCG00000008504			ENSSSCG00000026996	ENSSSCG00000000672			ENSSSCG00000030273	ENSSSCG00000002682	ENSSSCG00000004391					ENSSSCG00000006213	ENSSSCG00000003812	ENSSSCG00000010488
	ENSSSCG00000001478	ENSSSCG00000012638		ENSSSCG00000004542	ENSSSCG00000026318	ENSSSCG00000005234		ENSSSCG00000008537			ENSSSCG00000027073	ENSSSCG00000000679			ENSSSCG00000030284	ENSSSCG00000002714	ENSSSCG00000004393					ENSSSCG00000006250	ENSSSCG00000003821	ENSSSCG00000010532
	ENSSSCG00000001483	ENSSSCG00000012651		ENSSSCG00000004573	ENSSSCG00000026661	ENSSSCG00000005235		ENSSSCG00000008557			ENSSSCG00000027847	ENSSSCG00000000681			ENSSSCG00000030387	ENSSSCG00000002715	ENSSSCG00000004421					ENSSSCG00000006266	ENSSSCG00000003824	ENSSSCG00000010544
	ENSSSCG00000001488	ENSSSCG00000012832		ENSSSCG00000004577	ENSSSCG00000026703	ENSSSCG00000005249		ENSSSCG00000008598			ENSSSCG00000027946	ENSSSCG00000000682			ENSSSCG00000030431	ENSSSCG00000002725	ENSSSCG00000004422					ENSSSCG00000006290	ENSSSCG00000003825	ENSSSCG00000010634
	ENSSSCG00000001499	ENSSSCG00000013144		ENSSSCG00000004595	ENSSSCG00000026746	ENSSSCG00000005278		ENSSSCG00000008737			ENSSSCG00000029616	ENSSSCG00000000683			ENSSSCG00000030444	ENSSSCG00000002746	ENSSSCG00000004498					ENSSSCG00000006353	ENSSSCG00000003854	ENSSSCG00000010800
	ENSSSCG00000001527	ENSSSCG00000013273		ENSSSCG00000004600	ENSSSCG00000027211	ENSSSCG00000005296		ENSSSCG00000008770			ENSSSCG00000029684	ENSSSCG00000000687			ENSSSCG00000030580	ENSSSCG00000002758	ENSSSCG00000004506					ENSSSCG00000006374	ENSSSCG00000003882	ENSSSCG00000010837
	ENSSSCG00000001532	ENSSSCG00000013393		ENSSSCG00000004602	ENSSSCG00000027352	ENSSSCG00000005308		ENSSSCG00000008829			ENSSSCG00000029708	ENSSSCG00000000688			ENSSSCG00000030633	ENSSSCG00000002769	ENSSSCG00000004529					ENSSSCG00000006494	ENSSSCG00000003917	ENSSSCG00000010876
	ENSSSCG00000001533	ENSSSCG00000013428		ENSSSCG00000004603	ENSSSCG00000027503	ENSSSCG00000005322		ENSSSCG00000008835			ENSSSCG00000030306	ENSSSCG00000000693			ENSSSCG00000030849	ENSSSCG00000002771	ENSSSCG00000004539					ENSSSCG00000006533	ENSSSCG00000003929	ENSSSCG00000010926
	ENSSSCG00000001538	ENSSSCG00000013490		ENSSSCG00000004618	ENSSSCG00000027537	ENSSSCG00000005338		ENSSSCG00000008888			ENSSSCG00000030421	ENSSSCG00000000694				ENSSSCG00000002787	ENSSSCG00000004546					ENSSSCG00000006664	ENSSSCG00000003951	ENSSSCG00000011121
	ENSSSCG00000001549	ENSSSCG00000013553		ENSSSCG00000004629	ENSSSCG00000027713	ENSSSCG00000005380		ENSSSCG00000008913			ENSSSCG00000030970	ENSSSCG00000000696				ENSSSCG00000002822	ENSSSCG00000004552					ENSSSCG00000006697	ENSSSCG00000003972	ENSSSCG00000011128
	ENSSSCG00000001554	ENSSSCG00000013639		ENSSSCG00000004631	ENSSSCG00000027799	ENSSSCG00000005390		ENSSSCG00000008970				ENSSSCG00000000697				ENSSSCG00000002855	ENSSSCG00000004571					ENSSSCG00000006776	ENSSSCG00000004017	ENSSSCG00000011160
	ENSSSCG00000001572	ENSSSCG00000013788		ENSSSCG00000004636	ENSSSCG00000028186	ENSSSCG00000005400		ENSSSCG00000009022				ENSSSCG00000000703				ENSSSCG00000002881	ENSSSCG00000004583					ENSSSCG00000006982	ENSSSCG00000004033	ENSSSCG00000011309
	ENSSSCG00000001577	ENSSSCG00000013837		ENSSSCG00000004645	ENSSSCG00000028867	ENSSSCG00000005443		ENSSSCG00000009111				ENSSSCG00000000706				ENSSSCG00000002904	ENSSSCG00000004630					ENSSSCG00000007064	ENSSSCG00000004048	ENSSSCG00000011355
	ENSSSCG00000001624	ENSSSCG00000013869		ENSSSCG00000004652	ENSSSCG00000029517	ENSSSCG00000005455		ENSSSCG00000009228				ENSSSCG00000000707				ENSSSCG00000002954	ENSSSCG00000004647					ENSSSCG00000007143	ENSSSCG00000004058	ENSSSCG00000011382
	ENSSSCG00000001634	ENSSSCG00000013989		ENSSSCG00000004727	ENSSSCG00000029593	ENSSSCG00000005456		ENSSSCG00000009406				ENSSSCG00000000728				ENSSSCG00000002960	ENSSSCG00000004651					ENSSSCG00000007203	ENSSSCG00000004093	ENSSSCG00000011630
	ENSSSCG00000001641	ENSSSCG00000014007		ENSSSCG00000004738	ENSSSCG00000030488	ENSSSCG00000005487		ENSSSCG00000009446				ENSSSCG00000000735				ENSSSCG00000002995	ENSSSCG00000004720					ENSSSCG00000007208	ENSSSCG00000004109	ENSSSCG00000011796
	ENSSSCG00000001646	ENSSSCG00000014089		ENSSSCG00000004799	ENSSSCG00000030507	ENSSSCG00000005593		ENSSSCG00000009565				ENSSSCG00000000736				ENSSSCG00000003015	ENSSSCG00000004726					ENSSSCG00000007265	ENSSSCG00000004200	ENSSSCG00000012125
	ENSSSCG00000001683	ENSSSCG00000014106		ENSSSCG00000004820		ENSSSCG00000005614		ENSSSCG00000009593				ENSSSCG00000000737				ENSSSCG00000003058	ENSSSCG00000004736					ENSSSCG00000007360	ENSSSCG00000004417	ENSSSCG00000012178
	ENSSSCG00000001692	ENSSSCG00000014136		ENSSSCG00000004821		ENSSSCG00000005689		ENSSSCG00000009703				ENSSSCG00000000739				ENSSSCG00000003089	ENSSSCG00000004784					ENSSSCG00000007545	ENSSSCG00000004584	ENSSSCG00000012179
	ENSSSCG00000001695	ENSSSCG00000014138		ENSSSCG00000004884		ENSSSCG00000005698		ENSSSCG00000009745				ENSSSCG00000000743				ENSSSCG00000003114	ENSSSCG00000004785					ENSSSCG00000007548	ENSSSCG00000004673	ENSSSCG00000012233
	ENSSSCG00000001706	ENSSSCG00000014232		ENSSSCG00000004927		ENSSSCG00000005699		ENSSSCG00000009764				ENSSSCG00000000765				ENSSSCG00000003141	ENSSSCG00000004786					ENSSSCG00000007551	ENSSSCG00000004704	ENSSSCG00000012508
	ENSSSCG00000001711	ENSSSCG00000014316		ENSSSCG00000004934		ENSSSCG00000005706		ENSSSCG00000009773				ENSSSCG00000000766				ENSSSCG00000003168	ENSSSCG00000004835					ENSSSCG00000007718	ENSSSCG00000004728	ENSSSCG00000012541
	ENSSSCG00000001718	ENSSSCG00000014397		ENSSSCG00000004948		ENSSSCG00000005713		ENSSSCG00000009844				ENSSSCG00000000770				ENSSSCG00000003187	ENSSSCG00000004872					ENSSSCG00000007733	ENSSSCG00000004765	ENSSSCG00000012650
	ENSSSCG00000001720	ENSSSCG00000014441		ENSSSCG00000004986		ENSSSCG00000005778		ENSSSCG00000009884				ENSSSCG00000000840				ENSSSCG00000003235	ENSSSCG00000004873					ENSSSCG00000007950	ENSSSCG00000004782	ENSSSCG00000012662
	ENSSSCG00000001728	ENSSSCG00000014442		ENSSSCG00000004997		ENSSSCG00000005837		ENSSSCG00000009934				ENSSSCG00000000841				ENSSSCG00000003252	ENSSSCG00000004941					ENSSSCG00000007993	ENSSSCG00000004856	ENSSSCG00000012688
	ENSSSCG00000001758	ENSSSCG00000014448		ENSSSCG00000004999		ENSSSCG00000005941		ENSSSCG00000009954				ENSSSCG00000000847				ENSSSCG00000003264	ENSSSCG00000004942					ENSSSCG00000008051	ENSSSCG00000004869	ENSSSCG00000012824
	ENSSSCG00000001770	ENSSSCG00000014986		ENSSSCG00000005040		ENSSSCG00000006038		ENSSSCG00000009997				ENSSSCG00000000853				ENSSSCG00000003289	ENSSSCG00000004954					ENSSSCG00000008090	ENSSSCG00000004870	ENSSSCG00000012926
	ENSSSCG00000001801	ENSSSCG00000015203		ENSSSCG00000005082		ENSSSCG00000006088		ENSSSCG00000010017				ENSSSCG00000000857				ENSSSCG00000003317	ENSSSCG00000004985					ENSSSCG00000008134	ENSSSCG00000004875	ENSSSCG00000012996
	ENSSSCG00000001810	ENSSSCG00000015285		ENSSSCG00000005092		ENSSSCG00000006105		ENSSSCG00000010071				ENSSSCG00000000859				ENSSSCG00000003330	ENSSSCG00000005017					ENSSSCG00000008151	ENSSSCG00000004889	ENSSSCG00000013067
	ENSSSCG00000001820	ENSSSCG00000015326		ENSSSCG00000005097		ENSSSCG00000006149		ENSSSCG00000010086				ENSSSCG00000000869				ENSSSCG00000003338	ENSSSCG00000005021					ENSSSCG00000008171	ENSSSCG00000004894	ENSSSCG00000013100
	ENSSSCG00000001848	ENSSSCG00000015394		ENSSSCG00000005112		ENSSSCG00000006163		ENSSSCG00000010142				ENSSSCG00000000871				ENSSSCG00000003342	ENSSSCG00000005057					ENSSSCG00000008213	ENSSSCG00000004952	ENSSSCG00000013236
	ENSSSCG00000001868	ENSSSCG00000015426		ENSSSCG00000005126		ENSSSCG00000006171		ENSSSCG00000010303				ENSSSCG00000000883				ENSSSCG00000003343	ENSSSCG00000005072					ENSSSCG00000008238	ENSSSCG00000005055	ENSSSCG00000013503
	ENSSSCG00000001869	ENSSSCG00000015437		ENSSSCG00000005135		ENSSSCG00000006172		ENSSSCG00000010370				ENSSSCG00000000895				ENSSSCG00000003360	ENSSSCG00000005103					ENSSSCG00000008396	ENSSSCG00000005110	ENSSSCG00000013514
	ENSSSCG00000001884	ENSSSCG00000015555		ENSSSCG00000005136		ENSSSCG00000006183		ENSSSCG00000010385				ENSSSCG00000000926				ENSSSCG00000003369	ENSSSCG00000005127					ENSSSCG00000008509	ENSSSCG00000005178	ENSSSCG00000013530
	ENSSSCG00000001885	ENSSSCG00000015839		ENSSSCG00000005173		ENSSSCG00000006197		ENSSSCG00000010464				ENSSSCG00000000942				ENSSSCG00000003382	ENSSSCG00000005284					ENSSSCG00000008535	ENSSSCG00000005203	ENSSSCG00000013621
	ENSSSCG00000001913	ENSSSCG00000015885		ENSSSCG00000005204		ENSSSCG00000006338		ENSSSCG00000010487				ENSSSCG00000000948				ENSSSCG00000003384	ENSSSCG00000005286					ENSSSCG00000008571	ENSSSCG00000005305	ENSSSCG00000013635
	ENSSSCG00000001919	ENSSSCG00000015895		ENSSSCG00000005241		ENSSSCG00000006391		ENSSSCG00000010538				ENSSSCG00000000951				ENSSSCG00000003392	ENSSSCG00000005317					ENSSSCG00000008786	ENSSSCG00000005319	ENSSSCG00000014034
	ENSSSCG00000001922	ENSSSCG00000015983		ENSSSCG00000005255		ENSSSCG00000006463		ENSSSCG00000010581				ENSSSCG00000000958				ENSSSCG00000003402	ENSSSCG00000005346					ENSSSCG00000008789	ENSSSCG00000005349	ENSSSCG00000014128
	ENSSSCG00000001934	ENSSSCG00000016034		ENSSSCG00000005271		ENSSSCG00000006474		ENSSSCG00000010757				ENSSSCG00000000959				ENSSSCG00000003478	ENSSSCG00000005350					ENSSSCG00000008874	ENSSSCG00000005376	ENSSSCG00000014278
	ENSSSCG00000001938	ENSSSCG00000016111		ENSSSCG00000005276		ENSSSCG00000006506		ENSSSCG00000010765				ENSSSCG00000000961				ENSSSCG00000003505	ENSSSCG00000005383					ENSSSCG00000008939	ENSSSCG00000005388	ENSSSCG00000014303
	ENSSSCG00000001950	ENSSSCG00000016174		ENSSSCG00000005282		ENSSSCG00000006521		ENSSSCG00000010768				ENSSSCG00000000964				ENSSSCG00000003511	ENSSSCG00000005387					ENSSSCG00000009002	ENSSSCG00000005607	ENSSSCG00000014356
	ENSSSCG00000001965	ENSSSCG00000016183		ENSSSCG00000005343		ENSSSCG00000006524		ENSSSCG00000010829				ENSSSCG00000000965				ENSSSCG00000003527	ENSSSCG00000005429					ENSSSCG00000009062	ENSSSCG00000005609	ENSSSCG00000014445
	ENSSSCG00000001968	ENSSSCG00000016298		ENSSSCG00000005367		ENSSSCG00000006547		ENSSSCG00000011014				ENSSSCG00000000966				ENSSSCG00000003546	ENSSSCG00000005452					ENSSSCG00000009084	ENSSSCG00000005631	ENSSSCG00000014803
	ENSSSCG00000001970	ENSSSCG00000016322		ENSSSCG00000005382		ENSSSCG00000006745		ENSSSCG00000011050				ENSSSCG00000000972				ENSSSCG00000003552	ENSSSCG00000005462					ENSSSCG00000009148	ENSSSCG00000005636	ENSSSCG00000014823
	ENSSSCG00000001971	ENSSSCG00000016381		ENSSSCG00000005424		ENSSSCG00000006748		ENSSSCG00000011110				ENSSSCG00000000973				ENSSSCG00000003556	ENSSSCG00000005491					ENSSSCG00000009213	ENSSSCG00000005752	ENSSSCG00000014840
	ENSSSCG00000001972	ENSSSCG00000016689		ENSSSCG00000005441		ENSSSCG00000006811		ENSSSCG00000011129				ENSSSCG00000000974				ENSSSCG00000003563	ENSSSCG00000005509					ENSSSCG00000009233	ENSSSCG00000005781	ENSSSCG00000014908
	ENSSSCG00000001985	ENSSSCG00000016725		ENSSSCG00000005459		ENSSSCG00000006852		ENSSSCG00000011208				ENSSSCG00000000980				ENSSSCG00000003596	ENSSSCG00000005617					ENSSSCG00000009302	ENSSSCG00000005829	ENSSSCG00000014943
	ENSSSCG00000001988	ENSSSCG00000016729		ENSSSCG00000005518		ENSSSCG00000006857		ENSSSCG00000011209				ENSSSCG00000000981				ENSSSCG00000003643	ENSSSCG00000005701					ENSSSCG00000009475	ENSSSCG00000005830	ENSSSCG00000014950
	ENSSSCG00000001997	ENSSSCG00000016782		ENSSSCG00000005533		ENSSSCG00000006887		ENSSSCG00000011379				ENSSSCG00000000985				ENSSSCG00000003660	ENSSSCG00000005710					ENSSSCG00000009509	ENSSSCG00000005839	ENSSSCG00000014987
	ENSSSCG00000002002	ENSSSCG00000016806		ENSSSCG00000005613		ENSSSCG00000006889		ENSSSCG00000011402				ENSSSCG00000000994				ENSSSCG00000003663	ENSSSCG00000005768					ENSSSCG00000009534	ENSSSCG00000005840	ENSSSCG00000015175
	ENSSSCG00000002016	ENSSSCG00000016816		ENSSSCG00000005643		ENSSSCG00000006900		ENSSSCG00000011518				ENSSSCG00000000998				ENSSSCG00000003668	ENSSSCG00000005776					ENSSSCG00000009555	ENSSSCG00000005852	ENSSSCG00000015352
	ENSSSCG00000002036	ENSSSCG00000016848		ENSSSCG00000005702		ENSSSCG00000006911		ENSSSCG00000011589				ENSSSCG00000001002				ENSSSCG00000003747	ENSSSCG00000005782					ENSSSCG00000009557	ENSSSCG00000005945	ENSSSCG00000015448
	ENSSSCG00000002055	ENSSSCG00000016976		ENSSSCG00000005711		ENSSSCG00000006987		ENSSSCG00000011635				ENSSSCG00000001005				ENSSSCG00000003773	ENSSSCG00000005861					ENSSSCG00000009620	ENSSSCG00000005979	ENSSSCG00000015700
	ENSSSCG00000002069	ENSSSCG00000017008		ENSSSCG00000005787		ENSSSCG00000006988		ENSSSCG00000011736				ENSSSCG00000001008				ENSSSCG00000003805	ENSSSCG00000005922					ENSSSCG00000009732	ENSSSCG00000005995	ENSSSCG00000015792
	ENSSSCG00000002084	ENSSSCG00000017054		ENSSSCG00000005838		ENSSSCG00000007045		ENSSSCG00000011765				ENSSSCG00000001009				ENSSSCG00000003827	ENSSSCG00000005938					ENSSSCG00000009761	ENSSSCG00000005997	ENSSSCG00000016097
	ENSSSCG00000002127	ENSSSCG00000017062		ENSSSCG00000005955		ENSSSCG00000007073		ENSSSCG00000011894				ENSSSCG00000001011				ENSSSCG00000003851	ENSSSCG00000005951					ENSSSCG00000009784	ENSSSCG00000006095	ENSSSCG00000016131
	ENSSSCG00000002141	ENSSSCG00000017082		ENSSSCG00000005994		ENSSSCG00000007100		ENSSSCG00000011998				ENSSSCG00000001016				ENSSSCG00000003858	ENSSSCG00000006048					ENSSSCG00000009807	ENSSSCG00000006106	ENSSSCG00000016254
	ENSSSCG00000002143	ENSSSCG00000017234		ENSSSCG00000006000		ENSSSCG00000007109		ENSSSCG00000012027				ENSSSCG00000001021				ENSSSCG00000003861	ENSSSCG00000006060					ENSSSCG00000009870	ENSSSCG00000006155	ENSSSCG00000016385
	ENSSSCG00000002243	ENSSSCG00000017277		ENSSSCG00000006066		ENSSSCG00000007145		ENSSSCG00000012484				ENSSSCG00000001024				ENSSSCG00000003868	ENSSSCG00000006061					ENSSSCG00000010006	ENSSSCG00000006191	ENSSSCG00000016386
	ENSSSCG00000002252	ENSSSCG00000017300		ENSSSCG00000006096		ENSSSCG00000007155		ENSSSCG00000012489				ENSSSCG00000001025				ENSSSCG00000003928	ENSSSCG00000006069					ENSSSCG00000010015	ENSSSCG00000006300	ENSSSCG00000016420
	ENSSSCG00000002277	ENSSSCG00000017581		ENSSSCG00000006120		ENSSSCG00000007301		ENSSSCG00000012576				ENSSSCG00000001026				ENSSSCG00000003935	ENSSSCG00000006090					ENSSSCG00000010052	ENSSSCG00000006309	ENSSSCG00000016491
	ENSSSCG00000002288	ENSSSCG00000017607		ENSSSCG00000006125		ENSSSCG00000007315		ENSSSCG00000012619				ENSSSCG00000001036				ENSSSCG00000003987	ENSSSCG00000006136					ENSSSCG00000010055	ENSSSCG00000006312	ENSSSCG00000016513
	ENSSSCG00000002295	ENSSSCG00000017791		ENSSSCG00000006177		ENSSSCG00000007401		ENSSSCG00000012699				ENSSSCG00000001040				ENSSSCG00000003998	ENSSSCG00000006156					ENSSSCG00000010056	ENSSSCG00000006364	ENSSSCG00000016589
	ENSSSCG00000002311	ENSSSCG00000017894		ENSSSCG00000006206		ENSSSCG00000007451		ENSSSCG00000012773				ENSSSCG00000001041				ENSSSCG00000004004	ENSSSCG00000006203					ENSSSCG00000010059	ENSSSCG00000006365	ENSSSCG00000016669
	ENSSSCG00000002330	ENSSSCG00000017951		ENSSSCG00000006280		ENSSSCG00000007462		ENSSSCG00000012787				ENSSSCG00000001061				ENSSSCG00000004013	ENSSSCG00000006218					ENSSSCG00000010132	ENSSSCG00000006418	ENSSSCG00000016717
	ENSSSCG00000002347	ENSSSCG00000017991		ENSSSCG00000006301		ENSSSCG00000007574		ENSSSCG00000012940				ENSSSCG00000001062				ENSSSCG00000004023	ENSSSCG00000006227					ENSSSCG00000010246	ENSSSCG00000006457	ENSSSCG00000016829
	ENSSSCG00000002350	ENSSSCG00000020860		ENSSSCG00000006496		ENSSSCG00000007575		ENSSSCG00000012944				ENSSSCG00000001064				ENSSSCG00000004034	ENSSSCG00000006235					ENSSSCG00000010271	ENSSSCG00000006517	ENSSSCG00000016925
	ENSSSCG00000002351	ENSSSCG00000020916		ENSSSCG00000006502		ENSSSCG00000007603		ENSSSCG00000013022				ENSSSCG00000001075				ENSSSCG00000004081	ENSSSCG00000006261					ENSSSCG00000010288	ENSSSCG00000006518	ENSSSCG00000017154
	ENSSSCG00000002355	ENSSSCG00000021015		ENSSSCG00000006520		ENSSSCG00000007648		ENSSSCG00000013024				ENSSSCG00000001078				ENSSSCG00000004146	ENSSSCG00000006284					ENSSSCG00000010289	ENSSSCG00000006551	ENSSSCG00000017236
	ENSSSCG00000002357	ENSSSCG00000021505		ENSSSCG00000006648		ENSSSCG00000007664		ENSSSCG00000013037				ENSSSCG00000001080				ENSSSCG00000004164	ENSSSCG00000006285					ENSSSCG00000010481	ENSSSCG00000006644	ENSSSCG00000017262
	ENSSSCG00000002368	ENSSSCG00000021687		ENSSSCG00000006775		ENSSSCG00000007700		ENSSSCG00000013106				ENSSSCG00000001081				ENSSSCG00000004205	ENSSSCG00000006288					ENSSSCG00000010536	ENSSSCG00000006693	ENSSSCG00000017282
	ENSSSCG00000002381	ENSSSCG00000021874		ENSSSCG00000006840		ENSSSCG00000007720		ENSSSCG00000013286				ENSSSCG00000001085				ENSSSCG00000004249	ENSSSCG00000006289					ENSSSCG00000010607	ENSSSCG00000006704	ENSSSCG00000017285
	ENSSSCG00000002387	ENSSSCG00000021913		ENSSSCG00000006841		ENSSSCG00000007903		ENSSSCG00000013403				ENSSSCG00000001094				ENSSSCG00000004307	ENSSSCG00000006308					ENSSSCG00000010624	ENSSSCG00000006711	ENSSSCG00000017295
	ENSSSCG00000002390	ENSSSCG00000021916		ENSSSCG00000006879		ENSSSCG00000007949		ENSSSCG00000013472				ENSSSCG00000001101				ENSSSCG00000004311	ENSSSCG00000006318					ENSSSCG00000010935	ENSSSCG00000006720	ENSSSCG00000017372
	ENSSSCG00000002392	ENSSSCG00000021941		ENSSSCG00000006885		ENSSSCG00000008041		ENSSSCG00000013575				ENSSSCG00000001131				ENSSSCG00000004360	ENSSSCG00000006328					ENSSSCG00000010971	ENSSSCG00000006746	ENSSSCG00000017508
	ENSSSCG00000002395	ENSSSCG00000022520		ENSSSCG00000006903		ENSSSCG00000008072		ENSSSCG00000013614				ENSSSCG00000001138				ENSSSCG00000004361	ENSSSCG00000006333					ENSSSCG00000011145	ENSSSCG00000006788	ENSSSCG00000017608
	ENSSSCG00000002403	ENSSSCG00000022741		ENSSSCG00000006904		ENSSSCG00000008074		ENSSSCG00000013620				ENSSSCG00000001177				ENSSSCG00000004367	ENSSSCG00000006340					ENSSSCG00000011239	ENSSSCG00000006820	ENSSSCG00000017798
	ENSSSCG00000002404	ENSSSCG00000023166		ENSSSCG00000006912		ENSSSCG00000008122		ENSSSCG00000013829				ENSSSCG00000001202				ENSSSCG00000004428	ENSSSCG00000006388					ENSSSCG00000011250	ENSSSCG00000006822	ENSSSCG00000017826
	ENSSSCG00000002408	ENSSSCG00000023235		ENSSSCG00000006984		ENSSSCG00000008159		ENSSSCG00000013864				ENSSSCG00000001205				ENSSSCG00000004444	ENSSSCG00000006413					ENSSSCG00000011280	ENSSSCG00000006862	ENSSSCG00000017932
	ENSSSCG00000002412	ENSSSCG00000023591		ENSSSCG00000007048		ENSSSCG00000008162		ENSSSCG00000013911				ENSSSCG00000001206				ENSSSCG00000004487	ENSSSCG00000006482					ENSSSCG00000011291	ENSSSCG00000006893	ENSSSCG00000017956
	ENSSSCG00000002414	ENSSSCG00000023760		ENSSSCG00000007072		ENSSSCG00000008190		ENSSSCG00000013916				ENSSSCG00000001235				ENSSSCG00000004548	ENSSSCG00000006549					ENSSSCG00000011400	ENSSSCG00000006919	ENSSSCG00000017990
	ENSSSCG00000002425	ENSSSCG00000023899		ENSSSCG00000007079		ENSSSCG00000008197		ENSSSCG00000014209				ENSSSCG00000001241				ENSSSCG00000004556	ENSSSCG00000006619					ENSSSCG00000011401	ENSSSCG00000006923	ENSSSCG00000018599
	ENSSSCG00000002427	ENSSSCG00000024043		ENSSSCG00000007095		ENSSSCG00000008230		ENSSSCG00000014379				ENSSSCG00000001245				ENSSSCG00000004557	ENSSSCG00000006638					ENSSSCG00000011405	ENSSSCG00000006924	ENSSSCG00000018685
	ENSSSCG00000002430	ENSSSCG00000024416		ENSSSCG00000007142		ENSSSCG00000008312		ENSSSCG00000014430				ENSSSCG00000001342				ENSSSCG00000004588	ENSSSCG00000006647					ENSSSCG00000011515	ENSSSCG00000007026	ENSSSCG00000019687
	ENSSSCG00000002447	ENSSSCG00000024583		ENSSSCG00000007173		ENSSSCG00000008355		ENSSSCG00000014554				ENSSSCG00000001346				ENSSSCG00000004665	ENSSSCG00000006685					ENSSSCG00000011533	ENSSSCG00000007071	ENSSSCG00000020439
	ENSSSCG00000002459	ENSSSCG00000024602		ENSSSCG00000007421		ENSSSCG00000008422		ENSSSCG00000014599				ENSSSCG00000001362				ENSSSCG00000004699	ENSSSCG00000006734					ENSSSCG00000011661	ENSSSCG00000007083	ENSSSCG00000020913
	ENSSSCG00000002495	ENSSSCG00000024759		ENSSSCG00000007474		ENSSSCG00000008491		ENSSSCG00000014628				ENSSSCG00000001372				ENSSSCG00000004700	ENSSSCG00000006756					ENSSSCG00000011663	ENSSSCG00000007108	ENSSSCG00000020945
	ENSSSCG00000002496	ENSSSCG00000024816		ENSSSCG00000007554		ENSSSCG00000008510		ENSSSCG00000014894				ENSSSCG00000001376				ENSSSCG00000004702	ENSSSCG00000006772					ENSSSCG00000011690	ENSSSCG00000007157	ENSSSCG00000021215
	ENSSSCG00000002499	ENSSSCG00000025008		ENSSSCG00000007682		ENSSSCG00000008541		ENSSSCG00000014897				ENSSSCG00000001377				ENSSSCG00000004710	ENSSSCG00000006783					ENSSSCG00000011752	ENSSSCG00000007189	ENSSSCG00000021333
	ENSSSCG00000002502	ENSSSCG00000025034		ENSSSCG00000007739		ENSSSCG00000008563		ENSSSCG00000015025				ENSSSCG00000001383				ENSSSCG00000004718	ENSSSCG00000006789					ENSSSCG00000011880	ENSSSCG00000007436	ENSSSCG00000021391
	ENSSSCG00000002506	ENSSSCG00000025037		ENSSSCG00000007770		ENSSSCG00000008606		ENSSSCG00000015073				ENSSSCG00000001384				ENSSSCG00000004719	ENSSSCG00000006791					ENSSSCG00000011965	ENSSSCG00000007481	ENSSSCG00000021428
	ENSSSCG00000002507	ENSSSCG00000025436		ENSSSCG00000007815		ENSSSCG00000008636		ENSSSCG00000015131				ENSSSCG00000001390				ENSSSCG00000004725	ENSSSCG00000006859					ENSSSCG00000012007	ENSSSCG00000007507	ENSSSCG00000021651
	ENSSSCG00000002526	ENSSSCG00000025626		ENSSSCG00000007816		ENSSSCG00000008689		ENSSSCG00000015200				ENSSSCG00000001391				ENSSSCG00000004737	ENSSSCG00000006883					ENSSSCG00000012126	ENSSSCG00000007514	ENSSSCG00000021702
	ENSSSCG00000002534	ENSSSCG00000025717		ENSSSCG00000007857		ENSSSCG00000008704		ENSSSCG00000015212				ENSSSCG00000001392				ENSSSCG00000004739	ENSSSCG00000006930					ENSSSCG00000012138	ENSSSCG00000007538	ENSSSCG00000021769
	ENSSSCG00000002624	ENSSSCG00000025911		ENSSSCG00000008077		ENSSSCG00000008706		ENSSSCG00000015270				ENSSSCG00000001400				ENSSSCG00000004755	ENSSSCG00000006979					ENSSSCG00000012142	ENSSSCG00000007541	ENSSSCG00000021965
	ENSSSCG00000002627	ENSSSCG00000025956		ENSSSCG00000008120		ENSSSCG00000008717		ENSSSCG00000015287				ENSSSCG00000001401				ENSSSCG00000004766	ENSSSCG00000006994					ENSSSCG00000012147	ENSSSCG00000007547	ENSSSCG00000021979
	ENSSSCG00000002656	ENSSSCG00000026216		ENSSSCG00000008137		ENSSSCG00000008787		ENSSSCG00000015543				ENSSSCG00000001402				ENSSSCG00000004771	ENSSSCG00000006995					ENSSSCG00000012155	ENSSSCG00000007560	ENSSSCG00000022048
	ENSSSCG00000002684	ENSSSCG00000026224		ENSSSCG00000008198		ENSSSCG00000008833		ENSSSCG00000015622				ENSSSCG00000001405				ENSSSCG00000004775	ENSSSCG00000007046					ENSSSCG00000012267	ENSSSCG00000007586	ENSSSCG00000022088
	ENSSSCG00000002688	ENSSSCG00000026296		ENSSSCG00000008226		ENSSSCG00000008866		ENSSSCG00000015636				ENSSSCG00000001408				ENSSSCG00000004781	ENSSSCG00000007047					ENSSSCG00000012269	ENSSSCG00000007650	ENSSSCG00000022195
	ENSSSCG00000002701	ENSSSCG00000026492		ENSSSCG00000008274		ENSSSCG00000008870		ENSSSCG00000015747				ENSSSCG00000001412				ENSSSCG00000004822	ENSSSCG00000007053					ENSSSCG00000012270	ENSSSCG00000007708	ENSSSCG00000022445
	ENSSSCG00000002709	ENSSSCG00000026525		ENSSSCG00000008296		ENSSSCG00000008944		ENSSSCG00000015815				ENSSSCG00000001414				ENSSSCG00000004852	ENSSSCG00000007088					ENSSSCG00000012287	ENSSSCG00000007736	ENSSSCG00000022476
	ENSSSCG00000002719	ENSSSCG00000026686		ENSSSCG00000008354		ENSSSCG00000008965		ENSSSCG00000015846				ENSSSCG00000001418				ENSSSCG00000004859	ENSSSCG00000007089					ENSSSCG00000012288	ENSSSCG00000007795	ENSSSCG00000022682
	ENSSSCG00000002724	ENSSSCG00000026707		ENSSSCG00000008358		ENSSSCG00000009023		ENSSSCG00000015862				ENSSSCG00000001420				ENSSSCG00000004907	ENSSSCG00000007248					ENSSSCG00000012375	ENSSSCG00000007843	ENSSSCG00000022724
	ENSSSCG00000002734	ENSSSCG00000026819		ENSSSCG00000008363		ENSSSCG00000009039		ENSSSCG00000016258				ENSSSCG00000001421				ENSSSCG00000004908	ENSSSCG00000007347					ENSSSCG00000012400	ENSSSCG00000007868	ENSSSCG00000022736
	ENSSSCG00000002736	ENSSSCG00000026832		ENSSSCG00000008372		ENSSSCG00000009053		ENSSSCG00000016373				ENSSSCG00000001422				ENSSSCG00000004912	ENSSSCG00000007362					ENSSSCG00000012487	ENSSSCG00000007872	ENSSSCG00000022738
	ENSSSCG00000002739	ENSSSCG00000026935		ENSSSCG00000008394		ENSSSCG00000009092		ENSSSCG00000016423				ENSSSCG00000001423				ENSSSCG00000004917	ENSSSCG00000007477					ENSSSCG00000012536	ENSSSCG00000008006	ENSSSCG00000022951
	ENSSSCG00000002742	ENSSSCG00000026984		ENSSSCG00000008395		ENSSSCG00000009115		ENSSSCG00000016435				ENSSSCG00000001424				ENSSSCG00000004979	ENSSSCG00000007549					ENSSSCG00000012568	ENSSSCG00000008046	ENSSSCG00000022983
	ENSSSCG00000002743	ENSSSCG00000027030		ENSSSCG00000008399		ENSSSCG00000009144		ENSSSCG00000016448				ENSSSCG00000001425				ENSSSCG00000005001	ENSSSCG00000007714					ENSSSCG00000012569	ENSSSCG00000008058	ENSSSCG00000023082
	ENSSSCG00000002748	ENSSSCG00000027044		ENSSSCG00000008415		ENSSSCG00000009209		ENSSSCG00000016450				ENSSSCG00000001431				ENSSSCG00000005006	ENSSSCG00000007772					ENSSSCG00000012618	ENSSSCG00000008073	ENSSSCG00000023186
	ENSSSCG00000002755	ENSSSCG00000027348		ENSSSCG00000008448		ENSSSCG00000009222		ENSSSCG00000016461				ENSSSCG00000001436				ENSSSCG00000005015	ENSSSCG00000007805					ENSSSCG00000012620	ENSSSCG00000008211	ENSSSCG00000023383
	ENSSSCG00000002764	ENSSSCG00000027402		ENSSSCG00000008540		ENSSSCG00000009245		ENSSSCG00000016472				ENSSSCG00000001437				ENSSSCG00000005018	ENSSSCG00000007814					ENSSSCG00000012656	ENSSSCG00000008214	ENSSSCG00000023443
	ENSSSCG00000002799	ENSSSCG00000027447		ENSSSCG00000008553		ENSSSCG00000009255		ENSSSCG00000016548				ENSSSCG00000001439				ENSSSCG00000005022	ENSSSCG00000007837					ENSSSCG00000012771	ENSSSCG00000008262	ENSSSCG00000023771
	ENSSSCG00000002802	ENSSSCG00000027593		ENSSSCG00000008562		ENSSSCG00000009256		ENSSSCG00000016578				ENSSSCG00000001471				ENSSSCG00000005078	ENSSSCG00000007901					ENSSSCG00000012822	ENSSSCG00000008270	ENSSSCG00000023775
	ENSSSCG00000002807	ENSSSCG00000027726		ENSSSCG00000008586		ENSSSCG00000009300		ENSSSCG00000016579				ENSSSCG00000001472				ENSSSCG00000005165	ENSSSCG00000007968					ENSSSCG00000012841	ENSSSCG00000008275	ENSSSCG00000023945
	ENSSSCG00000002819	ENSSSCG00000027826		ENSSSCG00000008629		ENSSSCG00000009323		ENSSSCG00000016613				ENSSSCG00000001474				ENSSSCG00000005170	ENSSSCG00000007987					ENSSSCG00000012844	ENSSSCG00000008309	ENSSSCG00000023986
	ENSSSCG00000002835	ENSSSCG00000028022		ENSSSCG00000008736		ENSSSCG00000009326		ENSSSCG00000016664				ENSSSCG00000001475				ENSSSCG00000005174	ENSSSCG00000008103					ENSSSCG00000012848	ENSSSCG00000008352	ENSSSCG00000024048
	ENSSSCG00000002836	ENSSSCG00000028791		ENSSSCG00000008753		ENSSSCG00000009357		ENSSSCG00000016762				ENSSSCG00000001476				ENSSSCG00000005217	ENSSSCG00000008117					ENSSSCG00000012852	ENSSSCG00000008369	ENSSSCG00000024117
	ENSSSCG00000002846	ENSSSCG00000028827		ENSSSCG00000008756		ENSSSCG00000009362		ENSSSCG00000016863				ENSSSCG00000001502				ENSSSCG00000005302	ENSSSCG00000008118					ENSSSCG00000012885	ENSSSCG00000008453	ENSSSCG00000024220
	ENSSSCG00000002847	ENSSSCG00000028873		ENSSSCG00000008792		ENSSSCG00000009501		ENSSSCG00000017035				ENSSSCG00000001504				ENSSSCG00000005303	ENSSSCG00000008172					ENSSSCG00000012992	ENSSSCG00000008485	ENSSSCG00000024259
	ENSSSCG00000002859	ENSSSCG00000028875		ENSSSCG00000008807		ENSSSCG00000009502		ENSSSCG00000017063				ENSSSCG00000001505				ENSSSCG00000005314	ENSSSCG00000008181					ENSSSCG00000013012	ENSSSCG00000008486	ENSSSCG00000024325
	ENSSSCG00000002861	ENSSSCG00000028914		ENSSSCG00000008808		ENSSSCG00000009526		ENSSSCG00000017070				ENSSSCG00000001506				ENSSSCG00000005344	ENSSSCG00000008259					ENSSSCG00000013034	ENSSSCG00000008494	ENSSSCG00000024610
	ENSSSCG00000002866	ENSSSCG00000029032		ENSSSCG00000008816		ENSSSCG00000009567		ENSSSCG00000017109				ENSSSCG00000001508				ENSSSCG00000005360	ENSSSCG00000008261					ENSSSCG00000013040	ENSSSCG00000008522	ENSSSCG00000024694
	ENSSSCG00000002867	ENSSSCG00000029074		ENSSSCG00000008820		ENSSSCG00000009722		ENSSSCG00000017338				ENSSSCG00000001509				ENSSSCG00000005384	ENSSSCG00000008297					ENSSSCG00000013087	ENSSSCG00000008528	ENSSSCG00000024862
	ENSSSCG00000002869	ENSSSCG00000029189		ENSSSCG00000008854		ENSSSCG00000009747		ENSSSCG00000017356				ENSSSCG00000001511				ENSSSCG00000005451	ENSSSCG00000008326					ENSSSCG00000013125	ENSSSCG00000008550	ENSSSCG00000025023
	ENSSSCG00000002872	ENSSSCG00000029260		ENSSSCG00000008867		ENSSSCG00000009815		ENSSSCG00000017493				ENSSSCG00000001512				ENSSSCG00000005472	ENSSSCG00000008377					ENSSSCG00000013174	ENSSSCG00000008554	ENSSSCG00000025094
	ENSSSCG00000002876	ENSSSCG00000029267		ENSSSCG00000008892		ENSSSCG00000009826		ENSSSCG00000017515				ENSSSCG00000001515				ENSSSCG00000005477	ENSSSCG00000008402					ENSSSCG00000013242	ENSSSCG00000008558	ENSSSCG00000025097
	ENSSSCG00000002879	ENSSSCG00000029291		ENSSSCG00000008953		ENSSSCG00000009842		ENSSSCG00000017539				ENSSSCG00000001517				ENSSSCG00000005498	ENSSSCG00000008414					ENSSSCG00000013314	ENSSSCG00000008642	ENSSSCG00000025253
	ENSSSCG00000002896	ENSSSCG00000029421		ENSSSCG00000008969		ENSSSCG00000009937		ENSSSCG00000017557				ENSSSCG00000001521				ENSSSCG00000005501	ENSSSCG00000008423					ENSSSCG00000013372	ENSSSCG00000008665	ENSSSCG00000025588
	ENSSSCG00000002917	ENSSSCG00000029482		ENSSSCG00000008979		ENSSSCG00000009944		ENSSSCG00000017583				ENSSSCG00000001526				ENSSSCG00000005512	ENSSSCG00000008433					ENSSSCG00000013442	ENSSSCG00000008703	ENSSSCG00000025675
	ENSSSCG00000002933	ENSSSCG00000029500		ENSSSCG00000009043		ENSSSCG00000009948		ENSSSCG00000017986				ENSSSCG00000001528				ENSSSCG00000005601	ENSSSCG00000008434					ENSSSCG00000013501	ENSSSCG00000008755	ENSSSCG00000025686
	ENSSSCG00000002937	ENSSSCG00000029557		ENSSSCG00000009176		ENSSSCG00000009966		ENSSSCG00000018052				ENSSSCG00000001531				ENSSSCG00000005619	ENSSSCG00000008440					ENSSSCG00000013572	ENSSSCG00000008877	ENSSSCG00000025784
	ENSSSCG00000002950	ENSSSCG00000029570		ENSSSCG00000009177		ENSSSCG00000009968		ENSSSCG00000018312				ENSSSCG00000001537				ENSSSCG00000005651	ENSSSCG00000008466					ENSSSCG00000013576	ENSSSCG00000008966	ENSSSCG00000025787
	ENSSSCG00000002965	ENSSSCG00000029852		ENSSSCG00000009193		ENSSSCG00000009971		ENSSSCG00000019165				ENSSSCG00000001552				ENSSSCG00000005663	ENSSSCG00000008470					ENSSSCG00000013599	ENSSSCG00000009012	ENSSSCG00000025800
	ENSSSCG00000003037	ENSSSCG00000029855		ENSSSCG00000009236		ENSSSCG00000010076		ENSSSCG00000019258				ENSSSCG00000001556				ENSSSCG00000005666	ENSSSCG00000008480					ENSSSCG00000013601	ENSSSCG00000009031	ENSSSCG00000025820
	ENSSSCG00000003079	ENSSSCG00000030156		ENSSSCG00000009242		ENSSSCG00000010138		ENSSSCG00000020744				ENSSSCG00000001562				ENSSSCG00000005667	ENSSSCG00000008484					ENSSSCG00000013645	ENSSSCG00000009035	ENSSSCG00000026128
	ENSSSCG00000003091	ENSSSCG00000030160		ENSSSCG00000009259		ENSSSCG00000010143		ENSSSCG00000020756				ENSSSCG00000001571				ENSSSCG00000005679	ENSSSCG00000008488					ENSSSCG00000013735	ENSSSCG00000009150	ENSSSCG00000026269
	ENSSSCG00000003100	ENSSSCG00000030275		ENSSSCG00000009305		ENSSSCG00000010144		ENSSSCG00000020785				ENSSSCG00000001578				ENSSSCG00000005704	ENSSSCG00000008515					ENSSSCG00000013771	ENSSSCG00000009170	ENSSSCG00000026352
	ENSSSCG00000003107	ENSSSCG00000030417		ENSSSCG00000009317		ENSSSCG00000010190		ENSSSCG00000020873				ENSSSCG00000001579				ENSSSCG00000005716	ENSSSCG00000008516					ENSSSCG00000013830	ENSSSCG00000009215	ENSSSCG00000026430
	ENSSSCG00000003111	ENSSSCG00000030511		ENSSSCG00000009346		ENSSSCG00000010209		ENSSSCG00000020963				ENSSSCG00000001584				ENSSSCG00000005753	ENSSSCG00000008545					ENSSSCG00000013848	ENSSSCG00000009239	ENSSSCG00000026850
	ENSSSCG00000003130			ENSSSCG00000009384		ENSSSCG00000010215		ENSSSCG00000020976				ENSSSCG00000001589				ENSSSCG00000005761	ENSSSCG00000008581					ENSSSCG00000013873	ENSSSCG00000009246	ENSSSCG00000026864
	ENSSSCG00000003132			ENSSSCG00000009390		ENSSSCG00000010254		ENSSSCG00000021026				ENSSSCG00000001596				ENSSSCG00000005832	ENSSSCG00000008587					ENSSSCG00000013939	ENSSSCG00000009283	ENSSSCG00000026923
	ENSSSCG00000003145			ENSSSCG00000009400		ENSSSCG00000010278		ENSSSCG00000021029				ENSSSCG00000001619				ENSSSCG00000005880	ENSSSCG00000008605					ENSSSCG00000014004	ENSSSCG00000009322	ENSSSCG00000026924
	ENSSSCG00000003204			ENSSSCG00000009461		ENSSSCG00000010302		ENSSSCG00000021104				ENSSSCG00000001620				ENSSSCG00000005894	ENSSSCG00000008617					ENSSSCG00000014055	ENSSSCG00000009373	ENSSSCG00000026968
	ENSSSCG00000003205			ENSSSCG00000009531		ENSSSCG00000010313		ENSSSCG00000021132				ENSSSCG00000001625				ENSSSCG00000005895	ENSSSCG00000008635					ENSSSCG00000014167	ENSSSCG00000009410	ENSSSCG00000027046
	ENSSSCG00000003225			ENSSSCG00000009658		ENSSSCG00000010322		ENSSSCG00000021173				ENSSSCG00000001630				ENSSSCG00000005909	ENSSSCG00000008637					ENSSSCG00000014277	ENSSSCG00000009448	ENSSSCG00000027091
	ENSSSCG00000003241			ENSSSCG00000009683		ENSSSCG00000010325		ENSSSCG00000021637				ENSSSCG00000001631				ENSSSCG00000005965	ENSSSCG00000008646					ENSSSCG00000014361	ENSSSCG00000009482	ENSSSCG00000027332
	ENSSSCG00000003243			ENSSSCG00000009792		ENSSSCG00000010348		ENSSSCG00000021818				ENSSSCG00000001638				ENSSSCG00000005982	ENSSSCG00000008727					ENSSSCG00000014540	ENSSSCG00000009508	ENSSSCG00000027351
	ENSSSCG00000003324			ENSSSCG00000009793		ENSSSCG00000010359		ENSSSCG00000021821				ENSSSCG00000001651				ENSSSCG00000006018	ENSSSCG00000008747					ENSSSCG00000014792	ENSSSCG00000009511	ENSSSCG00000027474
	ENSSSCG00000003353			ENSSSCG00000009840		ENSSSCG00000010376		ENSSSCG00000021873				ENSSSCG00000001652				ENSSSCG00000006023	ENSSSCG00000008757					ENSSSCG00000014861	ENSSSCG00000009513	ENSSSCG00000027496
	ENSSSCG00000003377			ENSSSCG00000009916		ENSSSCG00000010429		ENSSSCG00000021880				ENSSSCG00000001653				ENSSSCG00000006035	ENSSSCG00000008839					ENSSSCG00000015063	ENSSSCG00000009556	ENSSSCG00000027558
	ENSSSCG00000003379			ENSSSCG00000009919		ENSSSCG00000010449		ENSSSCG00000021920				ENSSSCG00000001656				ENSSSCG00000006045	ENSSSCG00000008852					ENSSSCG00000015068	ENSSSCG00000009578	ENSSSCG00000027565
	ENSSSCG00000003395			ENSSSCG00000009961		ENSSSCG00000010494		ENSSSCG00000022083				ENSSSCG00000001657				ENSSSCG00000006100	ENSSSCG00000008878					ENSSSCG00000015069	ENSSSCG00000009625	ENSSSCG00000027760
	ENSSSCG00000003398			ENSSSCG00000009967		ENSSSCG00000010512		ENSSSCG00000022280				ENSSSCG00000001658				ENSSSCG00000006135	ENSSSCG00000008890					ENSSSCG00000015092	ENSSSCG00000009644	ENSSSCG00000027792
	ENSSSCG00000003401			ENSSSCG00000009978		ENSSSCG00000010527		ENSSSCG00000022566				ENSSSCG00000001660				ENSSSCG00000006168	ENSSSCG00000008893					ENSSSCG00000015104	ENSSSCG00000009661	ENSSSCG00000027839
	ENSSSCG00000003407			ENSSSCG00000010005		ENSSSCG00000010570		ENSSSCG00000022689				ENSSSCG00000001667				ENSSSCG00000006273	ENSSSCG00000008940					ENSSSCG00000015105	ENSSSCG00000009666	ENSSSCG00000027867
	ENSSSCG00000003417			ENSSSCG00000010062		ENSSSCG00000010604		ENSSSCG00000022715				ENSSSCG00000001676				ENSSSCG00000006277	ENSSSCG00000008957					ENSSSCG00000015283	ENSSSCG00000009672	ENSSSCG00000027958
	ENSSSCG00000003429			ENSSSCG00000010065		ENSSSCG00000010655		ENSSSCG00000023154				ENSSSCG00000001679				ENSSSCG00000006324	ENSSSCG00000009020					ENSSSCG00000015410	ENSSSCG00000009748	ENSSSCG00000028021
	ENSSSCG00000003432			ENSSSCG00000010088		ENSSSCG00000010728		ENSSSCG00000023228				ENSSSCG00000001680				ENSSSCG00000006335	ENSSSCG00000009052					ENSSSCG00000015568	ENSSSCG00000009759	ENSSSCG00000028046
	ENSSSCG00000003438			ENSSSCG00000010097		ENSSSCG00000010809		ENSSSCG00000023267				ENSSSCG00000001686				ENSSSCG00000006337	ENSSSCG00000009069					ENSSSCG00000015595	ENSSSCG00000009765	ENSSSCG00000028154
	ENSSSCG00000003453			ENSSSCG00000010123		ENSSSCG00000010825		ENSSSCG00000023371				ENSSSCG00000001696				ENSSSCG00000006349	ENSSSCG00000009089					ENSSSCG00000015652	ENSSSCG00000009787	ENSSSCG00000028184
	ENSSSCG00000003461			ENSSSCG00000010134		ENSSSCG00000010872		ENSSSCG00000023396				ENSSSCG00000001701				ENSSSCG00000006360	ENSSSCG00000009104					ENSSSCG00000015688	ENSSSCG00000009852	ENSSSCG00000028218
	ENSSSCG00000003462			ENSSSCG00000010154		ENSSSCG00000010879		ENSSSCG00000023475				ENSSSCG00000001708				ENSSSCG00000006361	ENSSSCG00000009113					ENSSSCG00000015794	ENSSSCG00000009862	ENSSSCG00000028277
	ENSSSCG00000003463			ENSSSCG00000010171		ENSSSCG00000010959		ENSSSCG00000023498				ENSSSCG00000001710				ENSSSCG00000006375	ENSSSCG00000009118					ENSSSCG00000015923	ENSSSCG00000009863	ENSSSCG00000028290
	ENSSSCG00000003464			ENSSSCG00000010173		ENSSSCG00000010991		ENSSSCG00000023597				ENSSSCG00000001723				ENSSSCG00000006471	ENSSSCG00000009138					ENSSSCG00000015958	ENSSSCG00000009886	ENSSSCG00000028309
	ENSSSCG00000003473			ENSSSCG00000010189		ENSSSCG00000011020		ENSSSCG00000023627				ENSSSCG00000001754				ENSSSCG00000006487	ENSSSCG00000009140					ENSSSCG00000016061	ENSSSCG00000009889	ENSSSCG00000028317
	ENSSSCG00000003475			ENSSSCG00000010196		ENSSSCG00000011022		ENSSSCG00000023710				ENSSSCG00000001761				ENSSSCG00000006488	ENSSSCG00000009145					ENSSSCG00000016077	ENSSSCG00000009930	ENSSSCG00000028347
	ENSSSCG00000003477			ENSSSCG00000010200		ENSSSCG00000011025		ENSSSCG00000024134				ENSSSCG00000001762				ENSSSCG00000006489	ENSSSCG00000009162					ENSSSCG00000016114	ENSSSCG00000009942	ENSSSCG00000028384
	ENSSSCG00000003489			ENSSSCG00000010236		ENSSSCG00000011035		ENSSSCG00000024230				ENSSSCG00000001774				ENSSSCG00000006495	ENSSSCG00000009166					ENSSSCG00000016122	ENSSSCG00000009988	ENSSSCG00000028487
	ENSSSCG00000003493			ENSSSCG00000010239		ENSSSCG00000011038		ENSSSCG00000024288				ENSSSCG00000001778				ENSSSCG00000006503	ENSSSCG00000009178					ENSSSCG00000016204	ENSSSCG00000010009	ENSSSCG00000028510
	ENSSSCG00000003513			ENSSSCG00000010250		ENSSSCG00000011040		ENSSSCG00000024308				ENSSSCG00000001779				ENSSSCG00000006507	ENSSSCG00000009185					ENSSSCG00000016208	ENSSSCG00000010011	ENSSSCG00000028525
	ENSSSCG00000003520			ENSSSCG00000010301		ENSSSCG00000011047		ENSSSCG00000024328				ENSSSCG00000001780				ENSSSCG00000006508	ENSSSCG00000009220					ENSSSCG00000016279	ENSSSCG00000010036	ENSSSCG00000028623
	ENSSSCG00000003525			ENSSSCG00000010334		ENSSSCG00000011163		ENSSSCG00000024403				ENSSSCG00000001785				ENSSSCG00000006531	ENSSSCG00000009238					ENSSSCG00000016401	ENSSSCG00000010111	ENSSSCG00000028671
	ENSSSCG00000003532			ENSSSCG00000010360		ENSSSCG00000011165		ENSSSCG00000024428				ENSSSCG00000001787				ENSSSCG00000006554	ENSSSCG00000009241					ENSSSCG00000016462	ENSSSCG00000010184	ENSSSCG00000028774
	ENSSSCG00000003540			ENSSSCG00000010402		ENSSSCG00000011286		ENSSSCG00000024494				ENSSSCG00000001788				ENSSSCG00000006624	ENSSSCG00000009247					ENSSSCG00000016465	ENSSSCG00000010201	ENSSSCG00000028801
	ENSSSCG00000003543			ENSSSCG00000010451		ENSSSCG00000011289		ENSSSCG00000024537				ENSSSCG00000001792				ENSSSCG00000006627	ENSSSCG00000009319					ENSSSCG00000016530	ENSSSCG00000010258	ENSSSCG00000028849
	ENSSSCG00000003549			ENSSSCG00000010465		ENSSSCG00000011377		ENSSSCG00000024594				ENSSSCG00000001805				ENSSSCG00000006639	ENSSSCG00000009347					ENSSSCG00000016611	ENSSSCG00000010261	ENSSSCG00000029229
	ENSSSCG00000003555			ENSSSCG00000010467		ENSSSCG00000011398		ENSSSCG00000024644				ENSSSCG00000001814				ENSSSCG00000006643	ENSSSCG00000009358					ENSSSCG00000016677	ENSSSCG00000010274	ENSSSCG00000029446
	ENSSSCG00000003558			ENSSSCG00000010491		ENSSSCG00000011455		ENSSSCG00000024651				ENSSSCG00000001815				ENSSSCG00000006691	ENSSSCG00000009372					ENSSSCG00000016723	ENSSSCG00000010291	ENSSSCG00000029602
	ENSSSCG00000003562			ENSSSCG00000010573		ENSSSCG00000011495		ENSSSCG00000024669				ENSSSCG00000001816				ENSSSCG00000006727	ENSSSCG00000009379					ENSSSCG00000016743	ENSSSCG00000010383	ENSSSCG00000029605
	ENSSSCG00000003583			ENSSSCG00000010584		ENSSSCG00000011499		ENSSSCG00000024954				ENSSSCG00000001817				ENSSSCG00000006742	ENSSSCG00000009393					ENSSSCG00000016750	ENSSSCG00000010432	ENSSSCG00000029714
	ENSSSCG00000003586			ENSSSCG00000010627		ENSSSCG00000011516		ENSSSCG00000025126				ENSSSCG00000001818				ENSSSCG00000006757	ENSSSCG00000009404					ENSSSCG00000016835	ENSSSCG00000010472	ENSSSCG00000029864
	ENSSSCG00000003593			ENSSSCG00000010628		ENSSSCG00000011521		ENSSSCG00000025531				ENSSSCG00000001821				ENSSSCG00000006782	ENSSSCG00000009407					ENSSSCG00000016876	ENSSSCG00000010495	ENSSSCG00000029874
	ENSSSCG00000003594			ENSSSCG00000010644		ENSSSCG00000011524		ENSSSCG00000025613				ENSSSCG00000001824				ENSSSCG00000006790	ENSSSCG00000009427					ENSSSCG00000017044	ENSSSCG00000010537	ENSSSCG00000029955
	ENSSSCG00000003621			ENSSSCG00000010665		ENSSSCG00000011527		ENSSSCG00000025734				ENSSSCG00000001834				ENSSSCG00000006796	ENSSSCG00000009449					ENSSSCG00000017079	ENSSSCG00000010592	ENSSSCG00000030180
	ENSSSCG00000003627			ENSSSCG00000010685		ENSSSCG00000011698		ENSSSCG00000025834				ENSSSCG00000001838				ENSSSCG00000006830	ENSSSCG00000009466					ENSSSCG00000017120	ENSSSCG00000010620	ENSSSCG00000030198
	ENSSSCG00000003630			ENSSSCG00000010831		ENSSSCG00000011704		ENSSSCG00000025996				ENSSSCG00000001840				ENSSSCG00000006832	ENSSSCG00000009530					ENSSSCG00000017198	ENSSSCG00000010650	ENSSSCG00000030228
	ENSSSCG00000003636			ENSSSCG00000010833		ENSSSCG00000011729		ENSSSCG00000026022				ENSSSCG00000001844				ENSSSCG00000006836	ENSSSCG00000009545					ENSSSCG00000017336	ENSSSCG00000010678	ENSSSCG00000030294
	ENSSSCG00000003638			ENSSSCG00000010863		ENSSSCG00000011756		ENSSSCG00000026046				ENSSSCG00000001852				ENSSSCG00000006850	ENSSSCG00000009580					ENSSSCG00000017417	ENSSSCG00000010723	ENSSSCG00000030298
	ENSSSCG00000003641			ENSSSCG00000010874		ENSSSCG00000011867		ENSSSCG00000026141				ENSSSCG00000001859				ENSSSCG00000006901	ENSSSCG00000009635					ENSSSCG00000017418	ENSSSCG00000010808	ENSSSCG00000030419
	ENSSSCG00000003648			ENSSSCG00000010885		ENSSSCG00000011885		ENSSSCG00000026425				ENSSSCG00000001862				ENSSSCG00000006925	ENSSSCG00000009670					ENSSSCG00000017475	ENSSSCG00000010853	ENSSSCG00000030425
	ENSSSCG00000003670			ENSSSCG00000010908		ENSSSCG00000011922		ENSSSCG00000026520				ENSSSCG00000001865				ENSSSCG00000006941	ENSSSCG00000009678					ENSSSCG00000017479	ENSSSCG00000010886	ENSSSCG00000030597
	ENSSSCG00000003671			ENSSSCG00000011004		ENSSSCG00000011950		ENSSSCG00000026657				ENSSSCG00000001875				ENSSSCG00000006993	ENSSSCG00000009694					ENSSSCG00000017495	ENSSSCG00000010929	ENSSSCG00000030644
	ENSSSCG00000003679			ENSSSCG00000011010		ENSSSCG00000011977		ENSSSCG00000026943				ENSSSCG00000001877				ENSSSCG00000007003	ENSSSCG00000009742					ENSSSCG00000017542	ENSSSCG00000010931	ENSSSCG00000030652
	ENSSSCG00000003681			ENSSSCG00000011048		ENSSSCG00000012026		ENSSSCG00000026991				ENSSSCG00000001882				ENSSSCG00000007019	ENSSSCG00000009746					ENSSSCG00000017558	ENSSSCG00000010944	ENSSSCG00000030750
	ENSSSCG00000003687			ENSSSCG00000011059		ENSSSCG00000012050		ENSSSCG00000027189				ENSSSCG00000001888				ENSSSCG00000007027	ENSSSCG00000009772					ENSSSCG00000017580	ENSSSCG00000010948	ENSSSCG00000030934
	ENSSSCG00000003690			ENSSSCG00000011070		ENSSSCG00000012112		ENSSSCG00000027331				ENSSSCG00000001892				ENSSSCG00000007066	ENSSSCG00000009781					ENSSSCG00000017593	ENSSSCG00000010992	ENSSSCG00000031009
	ENSSSCG00000003707			ENSSSCG00000011071		ENSSSCG00000012135		ENSSSCG00000027341				ENSSSCG00000001900				ENSSSCG00000007097	ENSSSCG00000009820					ENSSSCG00000017690	ENSSSCG00000010998	ENSSSCG00000031025
	ENSSSCG00000003709			ENSSSCG00000011081		ENSSSCG00000012150		ENSSSCG00000027417				ENSSSCG00000001903				ENSSSCG00000007098	ENSSSCG00000009822					ENSSSCG00000017698	ENSSSCG00000011158
	ENSSSCG00000003712			ENSSSCG00000011101		ENSSSCG00000012151		ENSSSCG00000027423				ENSSSCG00000001904				ENSSSCG00000007106	ENSSSCG00000009823					ENSSSCG00000017753	ENSSSCG00000011192
	ENSSSCG00000003716			ENSSSCG00000011104		ENSSSCG00000012362		ENSSSCG00000027465				ENSSSCG00000001905				ENSSSCG00000007132	ENSSSCG00000009849					ENSSSCG00000017763	ENSSSCG00000011198
	ENSSSCG00000003725			ENSSSCG00000011166		ENSSSCG00000012408		ENSSSCG00000027467				ENSSSCG00000001907				ENSSSCG00000007151	ENSSSCG00000009873					ENSSSCG00000017810	ENSSSCG00000011201
	ENSSSCG00000003726			ENSSSCG00000011183		ENSSSCG00000012490		ENSSSCG00000027486				ENSSSCG00000001910				ENSSSCG00000007167	ENSSSCG00000009890					ENSSSCG00000017816	ENSSSCG00000011211
	ENSSSCG00000003727			ENSSSCG00000011213		ENSSSCG00000012510		ENSSSCG00000027607				ENSSSCG00000001912				ENSSSCG00000007178	ENSSSCG00000009896					ENSSSCG00000017914	ENSSSCG00000011251
	ENSSSCG00000003728			ENSSSCG00000011214		ENSSSCG00000012532		ENSSSCG00000027952				ENSSSCG00000001914				ENSSSCG00000007179	ENSSSCG00000009914					ENSSSCG00000017915	ENSSSCG00000011254
	ENSSSCG00000003736			ENSSSCG00000011304		ENSSSCG00000012548		ENSSSCG00000028004				ENSSSCG00000001918				ENSSSCG00000007211	ENSSSCG00000010101					ENSSSCG00000017921	ENSSSCG00000011263
	ENSSSCG00000003741			ENSSSCG00000011385		ENSSSCG00000012564		ENSSSCG00000028052				ENSSSCG00000001920				ENSSSCG00000007235	ENSSSCG00000010107					ENSSSCG00000017953	ENSSSCG00000011292
	ENSSSCG00000003748			ENSSSCG00000011403		ENSSSCG00000012595		ENSSSCG00000028239				ENSSSCG00000001925				ENSSSCG00000007251	ENSSSCG00000010148					ENSSSCG00000018047	ENSSSCG00000011297
	ENSSSCG00000003749			ENSSSCG00000011415		ENSSSCG00000012597		ENSSSCG00000028327				ENSSSCG00000001927				ENSSSCG00000007252	ENSSSCG00000010157					ENSSSCG00000020696	ENSSSCG00000011300
	ENSSSCG00000003756			ENSSSCG00000011500		ENSSSCG00000012607		ENSSSCG00000028333				ENSSSCG00000001929				ENSSSCG00000007264	ENSSSCG00000010158					ENSSSCG00000020712	ENSSSCG00000011353
	ENSSSCG00000003757			ENSSSCG00000011506		ENSSSCG00000012680		ENSSSCG00000028338				ENSSSCG00000001946				ENSSSCG00000007282	ENSSSCG00000010167					ENSSSCG00000020786	ENSSSCG00000011404
	ENSSSCG00000003762			ENSSSCG00000011510		ENSSSCG00000012691		ENSSSCG00000028341				ENSSSCG00000001951				ENSSSCG00000007286	ENSSSCG00000010179					ENSSSCG00000020864	ENSSSCG00000011437
	ENSSSCG00000003771			ENSSSCG00000011511		ENSSSCG00000012741		ENSSSCG00000028372				ENSSSCG00000001952				ENSSSCG00000007291	ENSSSCG00000010181					ENSSSCG00000020919	ENSSSCG00000011443
	ENSSSCG00000003776			ENSSSCG00000011522		ENSSSCG00000012862		ENSSSCG00000028381				ENSSSCG00000001958				ENSSSCG00000007337	ENSSSCG00000010183					ENSSSCG00000020940	ENSSSCG00000011534
	ENSSSCG00000003780			ENSSSCG00000011529		ENSSSCG00000012869		ENSSSCG00000028447				ENSSSCG00000001977				ENSSSCG00000007340	ENSSSCG00000010198					ENSSSCG00000021181	ENSSSCG00000011557
	ENSSSCG00000003783			ENSSSCG00000011542		ENSSSCG00000012985		ENSSSCG00000028567				ENSSSCG00000001990				ENSSSCG00000007366	ENSSSCG00000010203					ENSSSCG00000021255	ENSSSCG00000011579
	ENSSSCG00000003789			ENSSSCG00000011642		ENSSSCG00000013053		ENSSSCG00000028662				ENSSSCG00000001991				ENSSSCG00000007379	ENSSSCG00000010214					ENSSSCG00000021307	ENSSSCG00000011582
	ENSSSCG00000003801			ENSSSCG00000011652		ENSSSCG00000013072		ENSSSCG00000028720				ENSSSCG00000001992				ENSSSCG00000007427	ENSSSCG00000010238					ENSSSCG00000021588	ENSSSCG00000011703
	ENSSSCG00000003802			ENSSSCG00000011675		ENSSSCG00000013088		ENSSSCG00000028759				ENSSSCG00000001994				ENSSSCG00000007435	ENSSSCG00000010251					ENSSSCG00000021672	ENSSSCG00000011793
	ENSSSCG00000003818			ENSSSCG00000011679		ENSSSCG00000013277		ENSSSCG00000028995				ENSSSCG00000002003				ENSSSCG00000007494	ENSSSCG00000010299					ENSSSCG00000021741	ENSSSCG00000011831
	ENSSSCG00000003844			ENSSSCG00000011681		ENSSSCG00000013278		ENSSSCG00000029185				ENSSSCG00000002004				ENSSSCG00000007539	ENSSSCG00000010300					ENSSSCG00000021779	ENSSSCG00000011850
	ENSSSCG00000003845			ENSSSCG00000011695		ENSSSCG00000013401		ENSSSCG00000029219				ENSSSCG00000002005				ENSSSCG00000007567	ENSSSCG00000010311					ENSSSCG00000021843	ENSSSCG00000011871
	ENSSSCG00000003853			ENSSSCG00000011720		ENSSSCG00000013430		ENSSSCG00000029241				ENSSSCG00000002006				ENSSSCG00000007655	ENSSSCG00000010340					ENSSSCG00000021946	ENSSSCG00000011890
	ENSSSCG00000003857			ENSSSCG00000011733		ENSSSCG00000013512		ENSSSCG00000029251				ENSSSCG00000002007				ENSSSCG00000007671	ENSSSCG00000010460					ENSSSCG00000021971	ENSSSCG00000011892
	ENSSSCG00000003863			ENSSSCG00000011746		ENSSSCG00000013550		ENSSSCG00000029274				ENSSSCG00000002009				ENSSSCG00000007675	ENSSSCG00000010473					ENSSSCG00000022009	ENSSSCG00000011903
	ENSSSCG00000003867			ENSSSCG00000011747		ENSSSCG00000013625		ENSSSCG00000029305				ENSSSCG00000002013				ENSSSCG00000007704	ENSSSCG00000010477					ENSSSCG00000022033	ENSSSCG00000011944
	ENSSSCG00000003872			ENSSSCG00000011769		ENSSSCG00000013742		ENSSSCG00000029321				ENSSSCG00000002017				ENSSSCG00000007737	ENSSSCG00000010508					ENSSSCG00000022041	ENSSSCG00000012074
	ENSSSCG00000003875			ENSSSCG00000011775		ENSSSCG00000013773		ENSSSCG00000029324				ENSSSCG00000002021				ENSSSCG00000007745	ENSSSCG00000010542					ENSSSCG00000022168	ENSSSCG00000012100
	ENSSSCG00000003886			ENSSSCG00000011791		ENSSSCG00000013898		ENSSSCG00000029544				ENSSSCG00000002022				ENSSSCG00000007767	ENSSSCG00000010571					ENSSSCG00000022260	ENSSSCG00000012181
	ENSSSCG00000003895			ENSSSCG00000011803		ENSSSCG00000013934		ENSSSCG00000029598				ENSSSCG00000002023				ENSSSCG00000007782	ENSSSCG00000010608					ENSSSCG00000022333	ENSSSCG00000012201
	ENSSSCG00000003903			ENSSSCG00000011825		ENSSSCG00000014029		ENSSSCG00000029626				ENSSSCG00000002034				ENSSSCG00000007804	ENSSSCG00000010637					ENSSSCG00000022388	ENSSSCG00000012202
	ENSSSCG00000003908			ENSSSCG00000011881		ENSSSCG00000014049		ENSSSCG00000029935				ENSSSCG00000002035				ENSSSCG00000007807	ENSSSCG00000010638					ENSSSCG00000022400	ENSSSCG00000012257
	ENSSSCG00000003923			ENSSSCG00000011923		ENSSSCG00000014117		ENSSSCG00000029960				ENSSSCG00000002040				ENSSSCG00000007840	ENSSSCG00000010651					ENSSSCG00000022404	ENSSSCG00000012268
	ENSSSCG00000003942			ENSSSCG00000011924		ENSSSCG00000014118		ENSSSCG00000029969				ENSSSCG00000002045				ENSSSCG00000007850	ENSSSCG00000010653					ENSSSCG00000022447	ENSSSCG00000012275
	ENSSSCG00000003943			ENSSSCG00000011925		ENSSSCG00000014184		ENSSSCG00000030065				ENSSSCG00000002072				ENSSSCG00000007855	ENSSSCG00000010674					ENSSSCG00000022526	ENSSSCG00000012324
	ENSSSCG00000003964			ENSSSCG00000011933		ENSSSCG00000014238		ENSSSCG00000030096				ENSSSCG00000002077				ENSSSCG00000007920	ENSSSCG00000010682					ENSSSCG00000022536	ENSSSCG00000012335
	ENSSSCG00000003967			ENSSSCG00000011945		ENSSSCG00000014253		ENSSSCG00000030113				ENSSSCG00000002081				ENSSSCG00000007927	ENSSSCG00000010700					ENSSSCG00000022545	ENSSSCG00000012364
	ENSSSCG00000003980			ENSSSCG00000011953		ENSSSCG00000014335		ENSSSCG00000030143				ENSSSCG00000002138				ENSSSCG00000007955	ENSSSCG00000010719					ENSSSCG00000022630	ENSSSCG00000012382
	ENSSSCG00000003981			ENSSSCG00000011955		ENSSSCG00000014347		ENSSSCG00000030153				ENSSSCG00000002145				ENSSSCG00000007967	ENSSSCG00000010732					ENSSSCG00000022634	ENSSSCG00000012440
	ENSSSCG00000003985			ENSSSCG00000011956		ENSSSCG00000014380		ENSSSCG00000030281				ENSSSCG00000002235				ENSSSCG00000007981	ENSSSCG00000010737					ENSSSCG00000022760	ENSSSCG00000012495
	ENSSSCG00000004029			ENSSSCG00000012037		ENSSSCG00000014385		ENSSSCG00000030337				ENSSSCG00000002247				ENSSSCG00000007988	ENSSSCG00000010866					ENSSSCG00000023033	ENSSSCG00000012623
	ENSSSCG00000004037			ENSSSCG00000012134		ENSSSCG00000014443		ENSSSCG00000030363				ENSSSCG00000002254				ENSSSCG00000007991	ENSSSCG00000010949					ENSSSCG00000023091	ENSSSCG00000012625
	ENSSSCG00000004044			ENSSSCG00000012162		ENSSSCG00000014568		ENSSSCG00000030519				ENSSSCG00000002258				ENSSSCG00000007992	ENSSSCG00000011003					ENSSSCG00000023107	ENSSSCG00000012644
	ENSSSCG00000004055			ENSSSCG00000012165		ENSSSCG00000014578		ENSSSCG00000030538				ENSSSCG00000002265				ENSSSCG00000007997	ENSSSCG00000011018					ENSSSCG00000023211	ENSSSCG00000012654
	ENSSSCG00000004072			ENSSSCG00000012203		ENSSSCG00000014581		ENSSSCG00000030585				ENSSSCG00000002266				ENSSSCG00000008000	ENSSSCG00000011041					ENSSSCG00000023215	ENSSSCG00000012657
	ENSSSCG00000004080			ENSSSCG00000012253		ENSSSCG00000014766		ENSSSCG00000030858				ENSSSCG00000002275				ENSSSCG00000008002	ENSSSCG00000011051					ENSSSCG00000023220	ENSSSCG00000012658
	ENSSSCG00000004096			ENSSSCG00000012254		ENSSSCG00000014822		ENSSSCG00000031039				ENSSSCG00000002281				ENSSSCG00000008015	ENSSSCG00000011082					ENSSSCG00000023351	ENSSSCG00000012663
	ENSSSCG00000004101			ENSSSCG00000012264		ENSSSCG00000014859						ENSSSCG00000002282				ENSSSCG00000008021	ENSSSCG00000011197					ENSSSCG00000023374	ENSSSCG00000012698
	ENSSSCG00000004106			ENSSSCG00000012411		ENSSSCG00000014935						ENSSSCG00000002283				ENSSSCG00000008031	ENSSSCG00000011215					ENSSSCG00000023435	ENSSSCG00000012730
	ENSSSCG00000004110			ENSSSCG00000012435		ENSSSCG00000014960						ENSSSCG00000002287				ENSSSCG00000008040	ENSSSCG00000011230					ENSSSCG00000023584	ENSSSCG00000012759
	ENSSSCG00000004113			ENSSSCG00000012443		ENSSSCG00000014993						ENSSSCG00000002296				ENSSSCG00000008125	ENSSSCG00000011257					ENSSSCG00000023610	ENSSSCG00000012768
	ENSSSCG00000004120			ENSSSCG00000012446		ENSSSCG00000015036						ENSSSCG00000002297				ENSSSCG00000008132	ENSSSCG00000011306					ENSSSCG00000023698	ENSSSCG00000012779
	ENSSSCG00000004127			ENSSSCG00000012448		ENSSSCG00000015065						ENSSSCG00000002298				ENSSSCG00000008135	ENSSSCG00000011307					ENSSSCG00000023803	ENSSSCG00000012818
	ENSSSCG00000004133			ENSSSCG00000012504		ENSSSCG00000015116						ENSSSCG00000002303				ENSSSCG00000008143	ENSSSCG00000011308					ENSSSCG00000023909	ENSSSCG00000012855
	ENSSSCG00000004138			ENSSSCG00000012521		ENSSSCG00000015249						ENSSSCG00000002329				ENSSSCG00000008194	ENSSSCG00000011314					ENSSSCG00000023937	ENSSSCG00000012886
	ENSSSCG00000004139			ENSSSCG00000012556		ENSSSCG00000015253						ENSSSCG00000002333				ENSSSCG00000008205	ENSSSCG00000011317					ENSSSCG00000023948	ENSSSCG00000012903
	ENSSSCG00000004140			ENSSSCG00000012581		ENSSSCG00000015255						ENSSSCG00000002340				ENSSSCG00000008225	ENSSSCG00000011391					ENSSSCG00000023980	ENSSSCG00000013010
	ENSSSCG00000004142			ENSSSCG00000012583		ENSSSCG00000015256						ENSSSCG00000002344				ENSSSCG00000008307	ENSSSCG00000011433					ENSSSCG00000024179	ENSSSCG00000013017
	ENSSSCG00000004144			ENSSSCG00000012642		ENSSSCG00000015271						ENSSSCG00000002345				ENSSSCG00000008353	ENSSSCG00000011446					ENSSSCG00000024223	ENSSSCG00000013018
	ENSSSCG00000004148			ENSSSCG00000012659		ENSSSCG00000015328						ENSSSCG00000002352				ENSSSCG00000008409	ENSSSCG00000011447					ENSSSCG00000024295	ENSSSCG00000013028
	ENSSSCG00000004149			ENSSSCG00000012695		ENSSSCG00000015355						ENSSSCG00000002353				ENSSSCG00000008444	ENSSSCG00000011448					ENSSSCG00000024336	ENSSSCG00000013101
	ENSSSCG00000004150			ENSSSCG00000012713		ENSSSCG00000015357						ENSSSCG00000002362				ENSSSCG00000008447	ENSSSCG00000011449					ENSSSCG00000024429	ENSSSCG00000013102
	ENSSSCG00000004169			ENSSSCG00000012767		ENSSSCG00000015359						ENSSSCG00000002366				ENSSSCG00000008459	ENSSSCG00000011459					ENSSSCG00000024567	ENSSSCG00000013223
	ENSSSCG00000004170			ENSSSCG00000012808		ENSSSCG00000015396						ENSSSCG00000002372				ENSSSCG00000008496	ENSSSCG00000011466					ENSSSCG00000024604	ENSSSCG00000013232
	ENSSSCG00000004178			ENSSSCG00000012847		ENSSSCG00000015398						ENSSSCG00000002377				ENSSSCG00000008499	ENSSSCG00000011482					ENSSSCG00000024626	ENSSSCG00000013240
	ENSSSCG00000004179			ENSSSCG00000012953		ENSSSCG00000015404						ENSSSCG00000002382				ENSSSCG00000008546	ENSSSCG00000011491					ENSSSCG00000024708	ENSSSCG00000013276
	ENSSSCG00000004181			ENSSSCG00000012999		ENSSSCG00000015474						ENSSSCG00000002384				ENSSSCG00000008572	ENSSSCG00000011547					ENSSSCG00000024967	ENSSSCG00000013281
	ENSSSCG00000004182			ENSSSCG00000013005		ENSSSCG00000015522						ENSSSCG00000002386				ENSSSCG00000008578	ENSSSCG00000011553					ENSSSCG00000025042	ENSSSCG00000013296
	ENSSSCG00000004192			ENSSSCG00000013030		ENSSSCG00000015557						ENSSSCG00000002389				ENSSSCG00000008592	ENSSSCG00000011567					ENSSSCG00000025049	ENSSSCG00000013349
	ENSSSCG00000004194			ENSSSCG00000013111		ENSSSCG00000015582						ENSSSCG00000002397				ENSSSCG00000008601	ENSSSCG00000011580					ENSSSCG00000025106	ENSSSCG00000013366
	ENSSSCG00000004196			ENSSSCG00000013124		ENSSSCG00000015770						ENSSSCG00000002418				ENSSSCG00000008621	ENSSSCG00000011592					ENSSSCG00000025423	ENSSSCG00000013377
	ENSSSCG00000004209			ENSSSCG00000013225		ENSSSCG00000015796						ENSSSCG00000002433				ENSSSCG00000008624	ENSSSCG00000011601					ENSSSCG00000025644	ENSSSCG00000013432
	ENSSSCG00000004233			ENSSSCG00000013259		ENSSSCG00000015797						ENSSSCG00000002434				ENSSSCG00000008631	ENSSSCG00000011634					ENSSSCG00000025743	ENSSSCG00000013433
	ENSSSCG00000004244			ENSSSCG00000013292		ENSSSCG00000015814						ENSSSCG00000002439				ENSSSCG00000008633	ENSSSCG00000011644					ENSSSCG00000025745	ENSSSCG00000013440
	ENSSSCG00000004246			ENSSSCG00000013312		ENSSSCG00000015959						ENSSSCG00000002440				ENSSSCG00000008641	ENSSSCG00000011683					ENSSSCG00000025755	ENSSSCG00000013464
	ENSSSCG00000004254			ENSSSCG00000013331		ENSSSCG00000015960						ENSSSCG00000002445				ENSSSCG00000008676	ENSSSCG00000011705					ENSSSCG00000025791	ENSSSCG00000013492
	ENSSSCG00000004256			ENSSSCG00000013353		ENSSSCG00000015984						ENSSSCG00000002449				ENSSSCG00000008682	ENSSSCG00000011717					ENSSSCG00000026097	ENSSSCG00000013570
	ENSSSCG00000004257			ENSSSCG00000013367		ENSSSCG00000015997						ENSSSCG00000002450				ENSSSCG00000008697	ENSSSCG00000011762					ENSSSCG00000026159	ENSSSCG00000013734
	ENSSSCG00000004275			ENSSSCG00000013395		ENSSSCG00000016018						ENSSSCG00000002456				ENSSSCG00000008702	ENSSSCG00000011763					ENSSSCG00000026210	ENSSSCG00000013753
	ENSSSCG00000004279			ENSSSCG00000013467		ENSSSCG00000016035						ENSSSCG00000002457				ENSSSCG00000008710	ENSSSCG00000011764					ENSSSCG00000026407	ENSSSCG00000013754
	ENSSSCG00000004291			ENSSSCG00000013583		ENSSSCG00000016063						ENSSSCG00000002458				ENSSSCG00000008716	ENSSSCG00000011770					ENSSSCG00000026466	ENSSSCG00000013777
	ENSSSCG00000004293			ENSSSCG00000013716		ENSSSCG00000016064						ENSSSCG00000002461				ENSSSCG00000008718	ENSSSCG00000011779					ENSSSCG00000026608	ENSSSCG00000013842
	ENSSSCG00000004314			ENSSSCG00000013717		ENSSSCG00000016290						ENSSSCG00000002470				ENSSSCG00000008721	ENSSSCG00000011798					ENSSSCG00000026646	ENSSSCG00000013856
	ENSSSCG00000004317			ENSSSCG00000013718		ENSSSCG00000016338						ENSSSCG00000002472				ENSSSCG00000008762	ENSSSCG00000011897					ENSSSCG00000026701	ENSSSCG00000013938
	ENSSSCG00000004322			ENSSSCG00000013758		ENSSSCG00000016403						ENSSSCG00000002476				ENSSSCG00000008769	ENSSSCG00000011968					ENSSSCG00000026714	ENSSSCG00000013973
	ENSSSCG00000004329			ENSSSCG00000013857		ENSSSCG00000016453						ENSSSCG00000002494				ENSSSCG00000008771	ENSSSCG00000011993					ENSSSCG00000026847	ENSSSCG00000014014
	ENSSSCG00000004330			ENSSSCG00000013896		ENSSSCG00000016479						ENSSSCG00000002505				ENSSSCG00000008826	ENSSSCG00000012014					ENSSSCG00000027002	ENSSSCG00000014016
	ENSSSCG00000004337			ENSSSCG00000014009		ENSSSCG00000016618						ENSSSCG00000002508				ENSSSCG00000008887	ENSSSCG00000012021					ENSSSCG00000027165	ENSSSCG00000014091
	ENSSSCG00000004344			ENSSSCG00000014022		ENSSSCG00000016634						ENSSSCG00000002511				ENSSSCG00000008896	ENSSSCG00000012051					ENSSSCG00000027197	ENSSSCG00000014216
	ENSSSCG00000004345			ENSSSCG00000014024		ENSSSCG00000016639						ENSSSCG00000002520				ENSSSCG00000008987	ENSSSCG00000012066					ENSSSCG00000027243	ENSSSCG00000014290
	ENSSSCG00000004347			ENSSSCG00000014028		ENSSSCG00000016668						ENSSSCG00000002528				ENSSSCG00000008988	ENSSSCG00000012108					ENSSSCG00000027272	ENSSSCG00000014296
	ENSSSCG00000004351			ENSSSCG00000014054		ENSSSCG00000016674						ENSSSCG00000002533				ENSSSCG00000009009	ENSSSCG00000012149					ENSSSCG00000027276	ENSSSCG00000014339
	ENSSSCG00000004359			ENSSSCG00000014093		ENSSSCG00000016691						ENSSSCG00000002539				ENSSSCG00000009028	ENSSSCG00000012284					ENSSSCG00000027278	ENSSSCG00000014394
	ENSSSCG00000004364			ENSSSCG00000014114		ENSSSCG00000016704						ENSSSCG00000002544				ENSSSCG00000009042	ENSSSCG00000012325					ENSSSCG00000027426	ENSSSCG00000014561
	ENSSSCG00000004371			ENSSSCG00000014121		ENSSSCG00000016705						ENSSSCG00000002545				ENSSSCG00000009045	ENSSSCG00000012345					ENSSSCG00000027444	ENSSSCG00000014794
	ENSSSCG00000004380			ENSSSCG00000014123		ENSSSCG00000016706						ENSSSCG00000002547				ENSSSCG00000009051	ENSSSCG00000012361					ENSSSCG00000027527	ENSSSCG00000014812
	ENSSSCG00000004386			ENSSSCG00000014137		ENSSSCG00000016763						ENSSSCG00000002550				ENSSSCG00000009055	ENSSSCG00000012391					ENSSSCG00000027657	ENSSSCG00000014827
	ENSSSCG00000004387			ENSSSCG00000014148		ENSSSCG00000016799						ENSSSCG00000002551				ENSSSCG00000009057	ENSSSCG00000012427					ENSSSCG00000027700	ENSSSCG00000014871
	ENSSSCG00000004395			ENSSSCG00000014156		ENSSSCG00000016823						ENSSSCG00000002554				ENSSSCG00000009094	ENSSSCG00000012456					ENSSSCG00000027774	ENSSSCG00000014982
	ENSSSCG00000004405			ENSSSCG00000014161		ENSSSCG00000016838						ENSSSCG00000002557				ENSSSCG00000009106	ENSSSCG00000012481					ENSSSCG00000027777	ENSSSCG00000015016
	ENSSSCG00000004408			ENSSSCG00000014175		ENSSSCG00000016843						ENSSSCG00000002558				ENSSSCG00000009139	ENSSSCG00000012483					ENSSSCG00000027820	ENSSSCG00000015039
	ENSSSCG00000004414			ENSSSCG00000014211		ENSSSCG00000017005						ENSSSCG00000002559				ENSSSCG00000009171	ENSSSCG00000012491					ENSSSCG00000027882	ENSSSCG00000015074
	ENSSSCG00000004419			ENSSSCG00000014239		ENSSSCG00000017089						ENSSSCG00000002560				ENSSSCG00000009216	ENSSSCG00000012494					ENSSSCG00000028180	ENSSSCG00000015085
	ENSSSCG00000004434			ENSSSCG00000014244		ENSSSCG00000017141						ENSSSCG00000002620				ENSSSCG00000009249	ENSSSCG00000012519					ENSSSCG00000028204	ENSSSCG00000015102
	ENSSSCG00000004438			ENSSSCG00000014269		ENSSSCG00000017144						ENSSSCG00000002621				ENSSSCG00000009276	ENSSSCG00000012534					ENSSSCG00000028257	ENSSSCG00000015111
	ENSSSCG00000004456			ENSSSCG00000014337		ENSSSCG00000017159						ENSSSCG00000002622				ENSSSCG00000009328	ENSSSCG00000012703					ENSSSCG00000028282	ENSSSCG00000015114
	ENSSSCG00000004457			ENSSSCG00000014343		ENSSSCG00000017235						ENSSSCG00000002626				ENSSSCG00000009335	ENSSSCG00000012811					ENSSSCG00000028303	ENSSSCG00000015268
	ENSSSCG00000004468			ENSSSCG00000014351		ENSSSCG00000017257						ENSSSCG00000002633				ENSSSCG00000009349	ENSSSCG00000012813					ENSSSCG00000028387	ENSSSCG00000015279
	ENSSSCG00000004486			ENSSSCG00000014538		ENSSSCG00000017383						ENSSSCG00000002637				ENSSSCG00000009350	ENSSSCG00000012833					ENSSSCG00000028443	ENSSSCG00000015302
	ENSSSCG00000004492			ENSSSCG00000014622		ENSSSCG00000017402						ENSSSCG00000002645				ENSSSCG00000009377	ENSSSCG00000012882					ENSSSCG00000028446	ENSSSCG00000015428
	ENSSSCG00000004499			ENSSSCG00000014852		ENSSSCG00000017422						ENSSSCG00000002646				ENSSSCG00000009437	ENSSSCG00000012911					ENSSSCG00000028552	ENSSSCG00000015447
	ENSSSCG00000004505			ENSSSCG00000014902		ENSSSCG00000017480						ENSSSCG00000002650				ENSSSCG00000009444	ENSSSCG00000013147					ENSSSCG00000028733	ENSSSCG00000015462
	ENSSSCG00000004510			ENSSSCG00000014903		ENSSSCG00000017511						ENSSSCG00000002651				ENSSSCG00000009486	ENSSSCG00000013298					ENSSSCG00000028762	ENSSSCG00000015486
	ENSSSCG00000004511			ENSSSCG00000014955		ENSSSCG00000017533						ENSSSCG00000002652				ENSSSCG00000009506	ENSSSCG00000013315					ENSSSCG00000028860	ENSSSCG00000015524
	ENSSSCG00000004518			ENSSSCG00000014969		ENSSSCG00000017534						ENSSSCG00000002654				ENSSSCG00000009519	ENSSSCG00000013321					ENSSSCG00000029029	ENSSSCG00000015581
	ENSSSCG00000004521			ENSSSCG00000014998		ENSSSCG00000017562						ENSSSCG00000002655				ENSSSCG00000009532	ENSSSCG00000013322					ENSSSCG00000029175	ENSSSCG00000015630
	ENSSSCG00000004522			ENSSSCG00000014999		ENSSSCG00000017638						ENSSSCG00000002660				ENSSSCG00000009563	ENSSSCG00000013371					ENSSSCG00000029226	ENSSSCG00000015633
	ENSSSCG00000004525			ENSSSCG00000015008		ENSSSCG00000017823						ENSSSCG00000002663				ENSSSCG00000009569	ENSSSCG00000013383					ENSSSCG00000029279	ENSSSCG00000015640
	ENSSSCG00000004531			ENSSSCG00000015072		ENSSSCG00000017933						ENSSSCG00000002664				ENSSSCG00000009592	ENSSSCG00000013404					ENSSSCG00000029343	ENSSSCG00000015717
	ENSSSCG00000004533			ENSSSCG00000015090		ENSSSCG00000017948						ENSSSCG00000002666				ENSSSCG00000009598	ENSSSCG00000013410					ENSSSCG00000029468	ENSSSCG00000015790
	ENSSSCG00000004534			ENSSSCG00000015222		ENSSSCG00000017987						ENSSSCG00000002671				ENSSSCG00000009614	ENSSSCG00000013427					ENSSSCG00000029521	ENSSSCG00000015802
	ENSSSCG00000004538			ENSSSCG00000015309		ENSSSCG00000017993						ENSSSCG00000002680				ENSSSCG00000009624	ENSSSCG00000013545					ENSSSCG00000029594	ENSSSCG00000015843
	ENSSSCG00000004540			ENSSSCG00000015322		ENSSSCG00000017998						ENSSSCG00000002689				ENSSSCG00000009671	ENSSSCG00000013602					ENSSSCG00000029703	ENSSSCG00000015894
	ENSSSCG00000004544			ENSSSCG00000015342		ENSSSCG00000018056						ENSSSCG00000002690				ENSSSCG00000009681	ENSSSCG00000013604					ENSSSCG00000029744	ENSSSCG00000016186
	ENSSSCG00000004558			ENSSSCG00000015343		ENSSSCG00000018058						ENSSSCG00000002696				ENSSSCG00000009755	ENSSSCG00000013786					ENSSSCG00000029907	ENSSSCG00000016187
	ENSSSCG00000004560			ENSSSCG00000015360		ENSSSCG00000018513						ENSSSCG00000002704				ENSSSCG00000009770	ENSSSCG00000013859					ENSSSCG00000029924	ENSSSCG00000016196
	ENSSSCG00000004563			ENSSSCG00000015387		ENSSSCG00000020703						ENSSSCG00000002705				ENSSSCG00000009775	ENSSSCG00000013978					ENSSSCG00000029940	ENSSSCG00000016199
	ENSSSCG00000004565			ENSSSCG00000015393		ENSSSCG00000020720						ENSSSCG00000002706				ENSSSCG00000009776	ENSSSCG00000014063					ENSSSCG00000030008	ENSSSCG00000016205
	ENSSSCG00000004576			ENSSSCG00000015407		ENSSSCG00000020788						ENSSSCG00000002707				ENSSSCG00000009801	ENSSSCG00000014071					ENSSSCG00000030016	ENSSSCG00000016210
	ENSSSCG00000004578			ENSSSCG00000015430		ENSSSCG00000020953						ENSSSCG00000002708				ENSSSCG00000009811	ENSSSCG00000014097					ENSSSCG00000030183	ENSSSCG00000016216
	ENSSSCG00000004582			ENSSSCG00000015443		ENSSSCG00000021073						ENSSSCG00000002716				ENSSSCG00000009816	ENSSSCG00000014098					ENSSSCG00000030240	ENSSSCG00000016220
	ENSSSCG00000004589			ENSSSCG00000015569		ENSSSCG00000021111						ENSSSCG00000002721				ENSSSCG00000009825	ENSSSCG00000014162					ENSSSCG00000030323	ENSSSCG00000016267
	ENSSSCG00000004594			ENSSSCG00000015577		ENSSSCG00000021134						ENSSSCG00000002722				ENSSSCG00000009854	ENSSSCG00000014165					ENSSSCG00000030352	ENSSSCG00000016284
	ENSSSCG00000004617			ENSSSCG00000015579		ENSSSCG00000021232						ENSSSCG00000002723				ENSSSCG00000009866	ENSSSCG00000014179					ENSSSCG00000030645	ENSSSCG00000016286
	ENSSSCG00000004620			ENSSSCG00000015668		ENSSSCG00000021250						ENSSSCG00000002729				ENSSSCG00000009879	ENSSSCG00000014188					ENSSSCG00000030680	ENSSSCG00000016302
	ENSSSCG00000004626			ENSSSCG00000015670		ENSSSCG00000021284						ENSSSCG00000002737				ENSSSCG00000009903	ENSSSCG00000014219					ENSSSCG00000030696	ENSSSCG00000016323
	ENSSSCG00000004634			ENSSSCG00000015671		ENSSSCG00000021306						ENSSSCG00000002740				ENSSSCG00000009906	ENSSSCG00000014257					ENSSSCG00000030712	ENSSSCG00000016328
	ENSSSCG00000004635			ENSSSCG00000015673		ENSSSCG00000021345						ENSSSCG00000002752				ENSSSCG00000009938	ENSSSCG00000014264					ENSSSCG00000030752	ENSSSCG00000016334
	ENSSSCG00000004643			ENSSSCG00000015683		ENSSSCG00000021353						ENSSSCG00000002753				ENSSSCG00000009945	ENSSSCG00000014295					ENSSSCG00000030775	ENSSSCG00000016442
	ENSSSCG00000004646			ENSSSCG00000015689		ENSSSCG00000021359						ENSSSCG00000002756				ENSSSCG00000009960	ENSSSCG00000014306					ENSSSCG00000031064	ENSSSCG00000016443
	ENSSSCG00000004653			ENSSSCG00000015694		ENSSSCG00000021361						ENSSSCG00000002759				ENSSSCG00000009963	ENSSSCG00000014318						ENSSSCG00000016469
	ENSSSCG00000004663			ENSSSCG00000015801		ENSSSCG00000021455						ENSSSCG00000002761				ENSSSCG00000009974	ENSSSCG00000014331						ENSSSCG00000016470
	ENSSSCG00000004668			ENSSSCG00000015883		ENSSSCG00000021510						ENSSSCG00000002762				ENSSSCG00000010003	ENSSSCG00000014376						ENSSSCG00000016529
	ENSSSCG00000004671			ENSSSCG00000015889		ENSSSCG00000021647						ENSSSCG00000002763				ENSSSCG00000010023	ENSSSCG00000014416						ENSSSCG00000016625
	ENSSSCG00000004672			ENSSSCG00000015924		ENSSSCG00000021789						ENSSSCG00000002768				ENSSSCG00000010031	ENSSSCG00000014672						ENSSSCG00000016685
	ENSSSCG00000004684			ENSSSCG00000015945		ENSSSCG00000021911						ENSSSCG00000002776				ENSSSCG00000010042	ENSSSCG00000014860						ENSSSCG00000016686
	ENSSSCG00000004687			ENSSSCG00000015947		ENSSSCG00000021973						ENSSSCG00000002777				ENSSSCG00000010105	ENSSSCG00000014869						ENSSSCG00000016746
	ENSSSCG00000004690			ENSSSCG00000015952		ENSSSCG00000022039						ENSSSCG00000002778				ENSSSCG00000010118	ENSSSCG00000014893						ENSSSCG00000016766
	ENSSSCG00000004693			ENSSSCG00000015962		ENSSSCG00000022290						ENSSSCG00000002780				ENSSSCG00000010121	ENSSSCG00000014945						ENSSSCG00000016778
	ENSSSCG00000004701			ENSSSCG00000015964		ENSSSCG00000022345						ENSSSCG00000002783				ENSSSCG00000010122	ENSSSCG00000014949						ENSSSCG00000016821
	ENSSSCG00000004709			ENSSSCG00000015987		ENSSSCG00000022434						ENSSSCG00000002790				ENSSSCG00000010140	ENSSSCG00000014959						ENSSSCG00000016822
	ENSSSCG00000004711			ENSSSCG00000016017		ENSSSCG00000022550						ENSSSCG00000002792				ENSSSCG00000010145	ENSSSCG00000014989						ENSSSCG00000016873
	ENSSSCG00000004732			ENSSSCG00000016027		ENSSSCG00000022705						ENSSSCG00000002793				ENSSSCG00000010151	ENSSSCG00000015030						ENSSSCG00000017003
	ENSSSCG00000004735			ENSSSCG00000016033		ENSSSCG00000022733						ENSSSCG00000002797				ENSSSCG00000010163	ENSSSCG00000015050						ENSSSCG00000017052
	ENSSSCG00000004744			ENSSSCG00000016036		ENSSSCG00000022794						ENSSSCG00000002806				ENSSSCG00000010182	ENSSSCG00000015099						ENSSSCG00000017068
	ENSSSCG00000004746			ENSSSCG00000016043		ENSSSCG00000022797						ENSSSCG00000002808				ENSSSCG00000010185	ENSSSCG00000015120						ENSSSCG00000017072
	ENSSSCG00000004748			ENSSSCG00000016045		ENSSSCG00000022954						ENSSSCG00000002813				ENSSSCG00000010327	ENSSSCG00000015196						ENSSSCG00000017101
	ENSSSCG00000004751			ENSSSCG00000016056		ENSSSCG00000022961						ENSSSCG00000002815				ENSSSCG00000010330	ENSSSCG00000015197						ENSSSCG00000017163
	ENSSSCG00000004769			ENSSSCG00000016072		ENSSSCG00000022990						ENSSSCG00000002818				ENSSSCG00000010416	ENSSSCG00000015298						ENSSSCG00000017169
	ENSSSCG00000004791			ENSSSCG00000016075		ENSSSCG00000023010						ENSSSCG00000002820				ENSSSCG00000010441	ENSSSCG00000015299						ENSSSCG00000017204
	ENSSSCG00000004793			ENSSSCG00000016079		ENSSSCG00000023028						ENSSSCG00000002821				ENSSSCG00000010478	ENSSSCG00000015305						ENSSSCG00000017215
	ENSSSCG00000004802			ENSSSCG00000016087		ENSSSCG00000023133						ENSSSCG00000002837				ENSSSCG00000010514	ENSSSCG00000015308						ENSSSCG00000017216
	ENSSSCG00000004806			ENSSSCG00000016094		ENSSSCG00000023162						ENSSSCG00000002841				ENSSSCG00000010533	ENSSSCG00000015325						ENSSSCG00000017220
	ENSSSCG00000004813			ENSSSCG00000016095		ENSSSCG00000023373						ENSSSCG00000002844				ENSSSCG00000010541	ENSSSCG00000015327						ENSSSCG00000017232
	ENSSSCG00000004814			ENSSSCG00000016151		ENSSSCG00000023376						ENSSSCG00000002849				ENSSSCG00000010554	ENSSSCG00000015379						ENSSSCG00000017289
	ENSSSCG00000004861			ENSSSCG00000016215		ENSSSCG00000023419						ENSSSCG00000002850				ENSSSCG00000010568	ENSSSCG00000015504						ENSSSCG00000017296
	ENSSSCG00000004878			ENSSSCG00000016549		ENSSSCG00000023433						ENSSSCG00000002852				ENSSSCG00000010575	ENSSSCG00000015506						ENSSSCG00000017337
	ENSSSCG00000004893			ENSSSCG00000016563		ENSSSCG00000023485						ENSSSCG00000002854				ENSSSCG00000010629	ENSSSCG00000015583						ENSSSCG00000017412
	ENSSSCG00000004897			ENSSSCG00000016567		ENSSSCG00000023559						ENSSSCG00000002863				ENSSSCG00000010635	ENSSSCG00000015588						ENSSSCG00000017459
	ENSSSCG00000004899			ENSSSCG00000016597		ENSSSCG00000023659						ENSSSCG00000002864				ENSSSCG00000010681	ENSSSCG00000015593						ENSSSCG00000017470
	ENSSSCG00000004902			ENSSSCG00000016620		ENSSSCG00000023662						ENSSSCG00000002865				ENSSSCG00000010683	ENSSSCG00000015647						ENSSSCG00000017484
	ENSSSCG00000004911			ENSSSCG00000016635		ENSSSCG00000023713						ENSSSCG00000002884				ENSSSCG00000010726	ENSSSCG00000015662						ENSSSCG00000017523
	ENSSSCG00000004919			ENSSSCG00000016641		ENSSSCG00000023848						ENSSSCG00000002889				ENSSSCG00000010744	ENSSSCG00000015730						ENSSSCG00000017556
	ENSSSCG00000004920			ENSSSCG00000016652		ENSSSCG00000023934						ENSSSCG00000002893				ENSSSCG00000010787	ENSSSCG00000015756						ENSSSCG00000017613
	ENSSSCG00000004936			ENSSSCG00000016828		ENSSSCG00000023975						ENSSSCG00000002898				ENSSSCG00000010796	ENSSSCG00000015772						ENSSSCG00000017696
	ENSSSCG00000004938			ENSSSCG00000016836		ENSSSCG00000024022						ENSSSCG00000002905				ENSSSCG00000010797	ENSSSCG00000015793						ENSSSCG00000017779
	ENSSSCG00000004943			ENSSSCG00000016850		ENSSSCG00000024058						ENSSSCG00000002906				ENSSSCG00000010817	ENSSSCG00000015845						ENSSSCG00000017781
	ENSSSCG00000004955			ENSSSCG00000016869		ENSSSCG00000024132						ENSSSCG00000002907				ENSSSCG00000010832	ENSSSCG00000015849						ENSSSCG00000017793
	ENSSSCG00000004958			ENSSSCG00000016874		ENSSSCG00000024136						ENSSSCG00000002908				ENSSSCG00000010850	ENSSSCG00000015850						ENSSSCG00000017797
	ENSSSCG00000004971			ENSSSCG00000016882		ENSSSCG00000024158						ENSSSCG00000002910				ENSSSCG00000010858	ENSSSCG00000015909						ENSSSCG00000017866
	ENSSSCG00000004972			ENSSSCG00000016887		ENSSSCG00000024205						ENSSSCG00000002913				ENSSSCG00000010860	ENSSSCG00000015933						ENSSSCG00000017892
	ENSSSCG00000004974			ENSSSCG00000016901		ENSSSCG00000024481						ENSSSCG00000002918				ENSSSCG00000010861	ENSSSCG00000015949						ENSSSCG00000017900
	ENSSSCG00000004983			ENSSSCG00000016911		ENSSSCG00000024517						ENSSSCG00000002919				ENSSSCG00000010881	ENSSSCG00000015963						ENSSSCG00000017902
	ENSSSCG00000004988			ENSSSCG00000016918		ENSSSCG00000024740						ENSSSCG00000002921				ENSSSCG00000010912	ENSSSCG00000015999						ENSSSCG00000017916
	ENSSSCG00000004989			ENSSSCG00000016935		ENSSSCG00000024751						ENSSSCG00000002922				ENSSSCG00000010924	ENSSSCG00000016020						ENSSSCG00000017920
	ENSSSCG00000004996			ENSSSCG00000016943		ENSSSCG00000024752						ENSSSCG00000002925				ENSSSCG00000010984	ENSSSCG00000016041						ENSSSCG00000017926
	ENSSSCG00000005016			ENSSSCG00000016946		ENSSSCG00000024791						ENSSSCG00000002926				ENSSSCG00000010990	ENSSSCG00000016071						ENSSSCG00000017992
	ENSSSCG00000005037			ENSSSCG00000016962		ENSSSCG00000024793						ENSSSCG00000002936				ENSSSCG00000011013	ENSSSCG00000016085						ENSSSCG00000018007
	ENSSSCG00000005039			ENSSSCG00000017000		ENSSSCG00000024888						ENSSSCG00000002952				ENSSSCG00000011023	ENSSSCG00000016096						ENSSSCG00000020034
	ENSSSCG00000005043			ENSSSCG00000017024		ENSSSCG00000024917						ENSSSCG00000002953				ENSSSCG00000011042	ENSSSCG00000016116						ENSSSCG00000020749
	ENSSSCG00000005048			ENSSSCG00000017186		ENSSSCG00000024934						ENSSSCG00000002956				ENSSSCG00000011055	ENSSSCG00000016134						ENSSSCG00000020777
	ENSSSCG00000005053			ENSSSCG00000017205		ENSSSCG00000025005						ENSSSCG00000002957				ENSSSCG00000011119	ENSSSCG00000016217						ENSSSCG00000020787
	ENSSSCG00000005054			ENSSSCG00000017211		ENSSSCG00000025013						ENSSSCG00000002962				ENSSSCG00000011134	ENSSSCG00000016246						ENSSSCG00000020803
	ENSSSCG00000005058			ENSSSCG00000017238		ENSSSCG00000025146						ENSSSCG00000002963				ENSSSCG00000011171	ENSSSCG00000016271						ENSSSCG00000020882
	ENSSSCG00000005064			ENSSSCG00000017273		ENSSSCG00000025152						ENSSSCG00000002972				ENSSSCG00000011195	ENSSSCG00000016275						ENSSSCG00000020915
	ENSSSCG00000005065			ENSSSCG00000017325		ENSSSCG00000025196						ENSSSCG00000002991				ENSSSCG00000011218	ENSSSCG00000016340						ENSSSCG00000020984
	ENSSSCG00000005066			ENSSSCG00000017401		ENSSSCG00000025214						ENSSSCG00000002996				ENSSSCG00000011271	ENSSSCG00000016405						ENSSSCG00000020987
	ENSSSCG00000005084			ENSSSCG00000017489		ENSSSCG00000025215						ENSSSCG00000002997				ENSSSCG00000011293	ENSSSCG00000016416						ENSSSCG00000021131
	ENSSSCG00000005094			ENSSSCG00000017551		ENSSSCG00000025240						ENSSSCG00000002998				ENSSSCG00000011315	ENSSSCG00000016427						ENSSSCG00000021137
	ENSSSCG00000005096			ENSSSCG00000017565		ENSSSCG00000025445						ENSSSCG00000002999				ENSSSCG00000011333	ENSSSCG00000016430						ENSSSCG00000021169
	ENSSSCG00000005113			ENSSSCG00000017592		ENSSSCG00000025561						ENSSSCG00000003000				ENSSSCG00000011342	ENSSSCG00000016434						ENSSSCG00000021252
	ENSSSCG00000005125			ENSSSCG00000017602		ENSSSCG00000025629						ENSSSCG00000003013				ENSSSCG00000011368	ENSSSCG00000016483						ENSSSCG00000021304
	ENSSSCG00000005128			ENSSSCG00000017626		ENSSSCG00000025672						ENSSSCG00000003014				ENSSSCG00000011369	ENSSSCG00000016522						ENSSSCG00000021411
	ENSSSCG00000005150			ENSSSCG00000017665		ENSSSCG00000025712						ENSSSCG00000003017				ENSSSCG00000011375	ENSSSCG00000016553						ENSSSCG00000021511
	ENSSSCG00000005164			ENSSSCG00000017666		ENSSSCG00000025738						ENSSSCG00000003021				ENSSSCG00000011378	ENSSSCG00000016557						ENSSSCG00000021567
	ENSSSCG00000005172			ENSSSCG00000017671		ENSSSCG00000025826						ENSSSCG00000003022				ENSSSCG00000011386	ENSSSCG00000016614						ENSSSCG00000021581
	ENSSSCG00000005186			ENSSSCG00000017673		ENSSSCG00000025856						ENSSSCG00000003024				ENSSSCG00000011388	ENSSSCG00000016667						ENSSSCG00000021634
	ENSSSCG00000005194			ENSSSCG00000017674		ENSSSCG00000025858						ENSSSCG00000003030				ENSSSCG00000011412	ENSSSCG00000016695						ENSSSCG00000021729
	ENSSSCG00000005195			ENSSSCG00000017678		ENSSSCG00000026004						ENSSSCG00000003040				ENSSSCG00000011424	ENSSSCG00000016738						ENSSSCG00000021739
	ENSSSCG00000005198			ENSSSCG00000017733		ENSSSCG00000026170						ENSSSCG00000003041				ENSSSCG00000011426	ENSSSCG00000016827						ENSSSCG00000021764
	ENSSSCG00000005207			ENSSSCG00000017749		ENSSSCG00000026404						ENSSSCG00000003042				ENSSSCG00000011435	ENSSSCG00000016865						ENSSSCG00000021815
	ENSSSCG00000005208			ENSSSCG00000017775		ENSSSCG00000026460						ENSSSCG00000003046				ENSSSCG00000011458	ENSSSCG00000016871						ENSSSCG00000021940
	ENSSSCG00000005211			ENSSSCG00000017893		ENSSSCG00000026502						ENSSSCG00000003048				ENSSSCG00000011478	ENSSSCG00000016883						ENSSSCG00000022017
	ENSSSCG00000005212			ENSSSCG00000018262		ENSSSCG00000026559						ENSSSCG00000003054				ENSSSCG00000011497	ENSSSCG00000016934						ENSSSCG00000022077
	ENSSSCG00000005215			ENSSSCG00000018329		ENSSSCG00000026618						ENSSSCG00000003055				ENSSSCG00000011532	ENSSSCG00000016960						ENSSSCG00000022090
	ENSSSCG00000005222			ENSSSCG00000018333		ENSSSCG00000026636						ENSSSCG00000003059				ENSSSCG00000011548	ENSSSCG00000016969						ENSSSCG00000022124
	ENSSSCG00000005225			ENSSSCG00000018558		ENSSSCG00000026693						ENSSSCG00000003061				ENSSSCG00000011552	ENSSSCG00000016998						ENSSSCG00000022178
	ENSSSCG00000005240			ENSSSCG00000019451		ENSSSCG00000026793						ENSSSCG00000003063				ENSSSCG00000011558	ENSSSCG00000017042						ENSSSCG00000022194
	ENSSSCG00000005247			ENSSSCG00000019612		ENSSSCG00000026805						ENSSSCG00000003064				ENSSSCG00000011560	ENSSSCG00000017067						ENSSSCG00000022202
	ENSSSCG00000005252			ENSSSCG00000019937		ENSSSCG00000026852						ENSSSCG00000003065				ENSSSCG00000011563	ENSSSCG00000017254						ENSSSCG00000022338
	ENSSSCG00000005260			ENSSSCG00000020211		ENSSSCG00000026994						ENSSSCG00000003068				ENSSSCG00000011569	ENSSSCG00000017256						ENSSSCG00000022351
	ENSSSCG00000005265			ENSSSCG00000020662		ENSSSCG00000027006						ENSSSCG00000003069				ENSSSCG00000011578	ENSSSCG00000017265						ENSSSCG00000022358
	ENSSSCG00000005272			ENSSSCG00000020711		ENSSSCG00000027034						ENSSSCG00000003070				ENSSSCG00000011604	ENSSSCG00000017294						ENSSSCG00000022413
	ENSSSCG00000005274			ENSSSCG00000020741		ENSSSCG00000027113						ENSSSCG00000003077				ENSSSCG00000011610	ENSSSCG00000017298						ENSSSCG00000022516
	ENSSSCG00000005291			ENSSSCG00000020870		ENSSSCG00000027204						ENSSSCG00000003078				ENSSSCG00000011611	ENSSSCG00000017303						ENSSSCG00000022617
	ENSSSCG00000005300			ENSSSCG00000020903		ENSSSCG00000027312						ENSSSCG00000003085				ENSSSCG00000011612	ENSSSCG00000017358						ENSSSCG00000022670
	ENSSSCG00000005311			ENSSSCG00000020912		ENSSSCG00000027378						ENSSSCG00000003088				ENSSSCG00000011616	ENSSSCG00000017386						ENSSSCG00000022742
	ENSSSCG00000005318			ENSSSCG00000020999		ENSSSCG00000027410						ENSSSCG00000003092				ENSSSCG00000011653	ENSSSCG00000017481						ENSSSCG00000022761
	ENSSSCG00000005324			ENSSSCG00000021004		ENSSSCG00000027494						ENSSSCG00000003093				ENSSSCG00000011673	ENSSSCG00000017646						ENSSSCG00000022801
	ENSSSCG00000005356			ENSSSCG00000021042		ENSSSCG00000027499						ENSSSCG00000003103				ENSSSCG00000011783	ENSSSCG00000017675						ENSSSCG00000022872
	ENSSSCG00000005364			ENSSSCG00000021105		ENSSSCG00000027634						ENSSSCG00000003104				ENSSSCG00000011787	ENSSSCG00000017697						ENSSSCG00000022906
	ENSSSCG00000005370			ENSSSCG00000021149		ENSSSCG00000027669						ENSSSCG00000003105				ENSSSCG00000011794	ENSSSCG00000017712						ENSSSCG00000022947
	ENSSSCG00000005374			ENSSSCG00000021170		ENSSSCG00000027725						ENSSSCG00000003106				ENSSSCG00000011795	ENSSSCG00000017722						ENSSSCG00000022948
	ENSSSCG00000005386			ENSSSCG00000021213		ENSSSCG00000027817						ENSSSCG00000003109				ENSSSCG00000011804	ENSSSCG00000017741						ENSSSCG00000023054
	ENSSSCG00000005394			ENSSSCG00000021217		ENSSSCG00000027852						ENSSSCG00000003112				ENSSSCG00000011833	ENSSSCG00000017755						ENSSSCG00000023325
	ENSSSCG00000005395			ENSSSCG00000021238		ENSSSCG00000027896						ENSSSCG00000003120				ENSSSCG00000011843	ENSSSCG00000017757						ENSSSCG00000023478
	ENSSSCG00000005423			ENSSSCG00000021270		ENSSSCG00000027935						ENSSSCG00000003121				ENSSSCG00000011852	ENSSSCG00000017792						ENSSSCG00000023512
	ENSSSCG00000005425			ENSSSCG00000021292		ENSSSCG00000028047						ENSSSCG00000003128				ENSSSCG00000011870	ENSSSCG00000017811						ENSSSCG00000023585
	ENSSSCG00000005426			ENSSSCG00000021310		ENSSSCG00000028048						ENSSSCG00000003129				ENSSSCG00000011876	ENSSSCG00000017904						ENSSSCG00000023604
	ENSSSCG00000005427			ENSSSCG00000021322		ENSSSCG00000028063						ENSSSCG00000003134				ENSSSCG00000011877	ENSSSCG00000018001						ENSSSCG00000023643
	ENSSSCG00000005437			ENSSSCG00000021408		ENSSSCG00000028069						ENSSSCG00000003136				ENSSSCG00000011895	ENSSSCG00000018027						ENSSSCG00000023728
	ENSSSCG00000005444			ENSSSCG00000021429		ENSSSCG00000028076						ENSSSCG00000003137				ENSSSCG00000012002	ENSSSCG00000018029						ENSSSCG00000023762
	ENSSSCG00000005446			ENSSSCG00000021549		ENSSSCG00000028081						ENSSSCG00000003138				ENSSSCG00000012054	ENSSSCG00000018045						ENSSSCG00000023807
	ENSSSCG00000005449			ENSSSCG00000021597		ENSSSCG00000028148						ENSSSCG00000003139				ENSSSCG00000012056	ENSSSCG00000018057						ENSSSCG00000023890
	ENSSSCG00000005457			ENSSSCG00000021601		ENSSSCG00000028197						ENSSSCG00000003140				ENSSSCG00000012071	ENSSSCG00000018173						ENSSSCG00000023974
	ENSSSCG00000005465			ENSSSCG00000021646		ENSSSCG00000028244						ENSSSCG00000003142				ENSSSCG00000012084	ENSSSCG00000018225						ENSSSCG00000024045
	ENSSSCG00000005466			ENSSSCG00000021688		ENSSSCG00000028246						ENSSSCG00000003143				ENSSSCG00000012111	ENSSSCG00000018357						ENSSSCG00000024052
	ENSSSCG00000005489			ENSSSCG00000021757		ENSSSCG00000028958						ENSSSCG00000003146				ENSSSCG00000012130	ENSSSCG00000018373						ENSSSCG00000024059
	ENSSSCG00000005506			ENSSSCG00000021774		ENSSSCG00000028974						ENSSSCG00000003148				ENSSSCG00000012171	ENSSSCG00000018462						ENSSSCG00000024090
	ENSSSCG00000005516			ENSSSCG00000021791		ENSSSCG00000029070						ENSSSCG00000003150				ENSSSCG00000012174	ENSSSCG00000018501						ENSSSCG00000024108
	ENSSSCG00000005524			ENSSSCG00000021819		ENSSSCG00000029111						ENSSSCG00000003152				ENSSSCG00000012234	ENSSSCG00000018538						ENSSSCG00000024172
	ENSSSCG00000005574			ENSSSCG00000021944		ENSSSCG00000029227						ENSSSCG00000003153				ENSSSCG00000012238	ENSSSCG00000018565						ENSSSCG00000024215
	ENSSSCG00000005575			ENSSSCG00000022013		ENSSSCG00000029331						ENSSSCG00000003154				ENSSSCG00000012251	ENSSSCG00000018868						ENSSSCG00000024326
	ENSSSCG00000005576			ENSSSCG00000022078		ENSSSCG00000029539						ENSSSCG00000003155				ENSSSCG00000012317	ENSSSCG00000018923						ENSSSCG00000024379
	ENSSSCG00000005581			ENSSSCG00000022147		ENSSSCG00000029567						ENSSSCG00000003156				ENSSSCG00000012350	ENSSSCG00000019065						ENSSSCG00000024396
	ENSSSCG00000005585			ENSSSCG00000022204		ENSSSCG00000029613						ENSSSCG00000003157				ENSSSCG00000012377	ENSSSCG00000019283						ENSSSCG00000024418
	ENSSSCG00000005587			ENSSSCG00000022273		ENSSSCG00000029621						ENSSSCG00000003158				ENSSSCG00000012392	ENSSSCG00000019323						ENSSSCG00000024430
	ENSSSCG00000005596			ENSSSCG00000022283		ENSSSCG00000029762						ENSSSCG00000003165				ENSSSCG00000012402	ENSSSCG00000019428						ENSSSCG00000024444
	ENSSSCG00000005600			ENSSSCG00000022288		ENSSSCG00000029795						ENSSSCG00000003166				ENSSSCG00000012410	ENSSSCG00000019644						ENSSSCG00000024568
	ENSSSCG00000005602			ENSSSCG00000022299		ENSSSCG00000029886						ENSSSCG00000003167				ENSSSCG00000012485	ENSSSCG00000019707						ENSSSCG00000024569
	ENSSSCG00000005605			ENSSSCG00000022309		ENSSSCG00000029906						ENSSSCG00000003169				ENSSSCG00000012591	ENSSSCG00000019755						ENSSSCG00000024930
	ENSSSCG00000005611			ENSSSCG00000022396		ENSSSCG00000029989						ENSSSCG00000003177				ENSSSCG00000012679	ENSSSCG00000019894						ENSSSCG00000024973
	ENSSSCG00000005615			ENSSSCG00000022419		ENSSSCG00000030026						ENSSSCG00000003183				ENSSSCG00000012793	ENSSSCG00000019977						ENSSSCG00000024982
	ENSSSCG00000005621			ENSSSCG00000022479		ENSSSCG00000030047						ENSSSCG00000003189				ENSSSCG00000012927	ENSSSCG00000020462						ENSSSCG00000025016
	ENSSSCG00000005630			ENSSSCG00000022521		ENSSSCG00000030082						ENSSSCG00000003193				ENSSSCG00000012950	ENSSSCG00000020533						ENSSSCG00000025087
	ENSSSCG00000005641			ENSSSCG00000022661		ENSSSCG00000030095						ENSSSCG00000003194				ENSSSCG00000012955	ENSSSCG00000020579						ENSSSCG00000025117
	ENSSSCG00000005646			ENSSSCG00000022783		ENSSSCG00000030130						ENSSSCG00000003195				ENSSSCG00000012973	ENSSSCG00000020769						ENSSSCG00000025248
	ENSSSCG00000005650			ENSSSCG00000022806		ENSSSCG00000030217						ENSSSCG00000003196				ENSSSCG00000012983	ENSSSCG00000020799						ENSSSCG00000025252
	ENSSSCG00000005652			ENSSSCG00000022845		ENSSSCG00000030260						ENSSSCG00000003197				ENSSSCG00000013001	ENSSSCG00000020802						ENSSSCG00000025270
	ENSSSCG00000005659			ENSSSCG00000022913		ENSSSCG00000030504						ENSSSCG00000003198				ENSSSCG00000013008	ENSSSCG00000020842						ENSSSCG00000025291
	ENSSSCG00000005660			ENSSSCG00000022936		ENSSSCG00000030516						ENSSSCG00000003199				ENSSSCG00000013016	ENSSSCG00000020858						ENSSSCG00000025297
	ENSSSCG00000005731			ENSSSCG00000022982		ENSSSCG00000030517						ENSSSCG00000003200				ENSSSCG00000013107	ENSSSCG00000020898						ENSSSCG00000025310
	ENSSSCG00000005733			ENSSSCG00000023052		ENSSSCG00000030655						ENSSSCG00000003212				ENSSSCG00000013113	ENSSSCG00000020954						ENSSSCG00000025393
	ENSSSCG00000005735			ENSSSCG00000023126		ENSSSCG00000030656						ENSSSCG00000003216				ENSSSCG00000013176	ENSSSCG00000021007						ENSSSCG00000025485
	ENSSSCG00000005763			ENSSSCG00000023223		ENSSSCG00000030794						ENSSSCG00000003217				ENSSSCG00000013179	ENSSSCG00000021013						ENSSSCG00000025510
	ENSSSCG00000005774			ENSSSCG00000023241		ENSSSCG00000030875						ENSSSCG00000003219				ENSSSCG00000013226	ENSSSCG00000021069						ENSSSCG00000025543
	ENSSSCG00000005777			ENSSSCG00000023269		ENSSSCG00000030998						ENSSSCG00000003222				ENSSSCG00000013246	ENSSSCG00000021114						ENSSSCG00000025560
	ENSSSCG00000005862			ENSSSCG00000023328								ENSSSCG00000003226				ENSSSCG00000013248	ENSSSCG00000021176						ENSSSCG00000025564
	ENSSSCG00000005930			ENSSSCG00000023334								ENSSSCG00000003229				ENSSSCG00000013256	ENSSSCG00000021188						ENSSSCG00000025567
	ENSSSCG00000005933			ENSSSCG00000023344								ENSSSCG00000003230				ENSSSCG00000013266	ENSSSCG00000021285						ENSSSCG00000025578
	ENSSSCG00000005935			ENSSSCG00000023385								ENSSSCG00000003231				ENSSSCG00000013275	ENSSSCG00000021317						ENSSSCG00000025689
	ENSSSCG00000005956			ENSSSCG00000023409								ENSSSCG00000003233				ENSSSCG00000013283	ENSSSCG00000021324						ENSSSCG00000025729
	ENSSSCG00000005969			ENSSSCG00000023448								ENSSSCG00000003238				ENSSSCG00000013297	ENSSSCG00000021355						ENSSSCG00000025751
	ENSSSCG00000005977			ENSSSCG00000023467								ENSSSCG00000003247				ENSSSCG00000013299	ENSSSCG00000021410						ENSSSCG00000025822
	ENSSSCG00000005984			ENSSSCG00000023525								ENSSSCG00000003248				ENSSSCG00000013352	ENSSSCG00000021495						ENSSSCG00000025921
	ENSSSCG00000005992			ENSSSCG00000023596								ENSSSCG00000003253				ENSSSCG00000013399	ENSSSCG00000021545						ENSSSCG00000025991
	ENSSSCG00000005998			ENSSSCG00000023609								ENSSSCG00000003256				ENSSSCG00000013421	ENSSSCG00000021546						ENSSSCG00000026000
	ENSSSCG00000006001			ENSSSCG00000023724								ENSSSCG00000003261				ENSSSCG00000013429	ENSSSCG00000021591						ENSSSCG00000026071
	ENSSSCG00000006029			ENSSSCG00000023768								ENSSSCG00000003262				ENSSSCG00000013455	ENSSSCG00000021721						ENSSSCG00000026106
	ENSSSCG00000006031			ENSSSCG00000023779								ENSSSCG00000003263				ENSSSCG00000013475	ENSSSCG00000021738						ENSSSCG00000026146
	ENSSSCG00000006072			ENSSSCG00000023784								ENSSSCG00000003265				ENSSSCG00000013491	ENSSSCG00000021744						ENSSSCG00000026214
	ENSSSCG00000006074			ENSSSCG00000023785								ENSSSCG00000003267				ENSSSCG00000013495	ENSSSCG00000021746						ENSSSCG00000026291
	ENSSSCG00000006079			ENSSSCG00000023793								ENSSSCG00000003268				ENSSSCG00000013517	ENSSSCG00000021782						ENSSSCG00000026310
	ENSSSCG00000006080			ENSSSCG00000023829								ENSSSCG00000003269				ENSSSCG00000013533	ENSSSCG00000021793						ENSSSCG00000026387
	ENSSSCG00000006083			ENSSSCG00000023842								ENSSSCG00000003271				ENSSSCG00000013551	ENSSSCG00000021966						ENSSSCG00000026415
	ENSSSCG00000006107			ENSSSCG00000023873								ENSSSCG00000003272				ENSSSCG00000013577	ENSSSCG00000022011						ENSSSCG00000026423
	ENSSSCG00000006126			ENSSSCG00000023908								ENSSSCG00000003275				ENSSSCG00000013586	ENSSSCG00000022034						ENSSSCG00000026453
	ENSSSCG00000006137			ENSSSCG00000023972								ENSSSCG00000003287				ENSSSCG00000013623	ENSSSCG00000022132						ENSSSCG00000026569
	ENSSSCG00000006143			ENSSSCG00000024018								ENSSSCG00000003288				ENSSSCG00000013631	ENSSSCG00000022191						ENSSSCG00000026635
	ENSSSCG00000006146			ENSSSCG00000024024								ENSSSCG00000003301				ENSSSCG00000013634	ENSSSCG00000022261						ENSSSCG00000026647
	ENSSSCG00000006154			ENSSSCG00000024027								ENSSSCG00000003331				ENSSSCG00000013744	ENSSSCG00000022353						ENSSSCG00000026677
	ENSSSCG00000006159			ENSSSCG00000024047								ENSSSCG00000003332				ENSSSCG00000013915	ENSSSCG00000022365						ENSSSCG00000026730
	ENSSSCG00000006161			ENSSSCG00000024081								ENSSSCG00000003333				ENSSSCG00000013930	ENSSSCG00000022379						ENSSSCG00000026787
	ENSSSCG00000006176			ENSSSCG00000024125								ENSSSCG00000003334				ENSSSCG00000013931	ENSSSCG00000022394						ENSSSCG00000026816
	ENSSSCG00000006192			ENSSSCG00000024201								ENSSSCG00000003339				ENSSSCG00000013940	ENSSSCG00000022489						ENSSSCG00000026944
	ENSSSCG00000006193			ENSSSCG00000024206								ENSSSCG00000003341				ENSSSCG00000013994	ENSSSCG00000022533						ENSSSCG00000026945
	ENSSSCG00000006194			ENSSSCG00000024381								ENSSSCG00000003344				ENSSSCG00000014031	ENSSSCG00000022581						ENSSSCG00000026953
	ENSSSCG00000006201			ENSSSCG00000024419								ENSSSCG00000003347				ENSSSCG00000014036	ENSSSCG00000022610						ENSSSCG00000027014
	ENSSSCG00000006209			ENSSSCG00000024424								ENSSSCG00000003348				ENSSSCG00000014038	ENSSSCG00000022722						ENSSSCG00000027069
	ENSSSCG00000006219			ENSSSCG00000024529								ENSSSCG00000003351				ENSSSCG00000014040	ENSSSCG00000022836						ENSSSCG00000027118
	ENSSSCG00000006232			ENSSSCG00000024623								ENSSSCG00000003352				ENSSSCG00000014126	ENSSSCG00000022925						ENSSSCG00000027153
	ENSSSCG00000006239			ENSSSCG00000024761								ENSSSCG00000003354				ENSSSCG00000014176	ENSSSCG00000023017						ENSSSCG00000027205
	ENSSSCG00000006245			ENSSSCG00000024894								ENSSSCG00000003359				ENSSSCG00000014198	ENSSSCG00000023027						ENSSSCG00000027232
	ENSSSCG00000006247			ENSSSCG00000024897								ENSSSCG00000003361				ENSSSCG00000014248	ENSSSCG00000023102						ENSSSCG00000027299
	ENSSSCG00000006252			ENSSSCG00000024952								ENSSSCG00000003362				ENSSSCG00000014287	ENSSSCG00000023148						ENSSSCG00000027330
	ENSSSCG00000006267			ENSSSCG00000024999								ENSSSCG00000003363				ENSSSCG00000014300	ENSSSCG00000023260						ENSSSCG00000027387
	ENSSSCG00000006306			ENSSSCG00000025039								ENSSSCG00000003378				ENSSSCG00000014307	ENSSSCG00000023335						ENSSSCG00000027489
	ENSSSCG00000006334			ENSSSCG00000025053								ENSSSCG00000003383				ENSSSCG00000014313	ENSSSCG00000023368						ENSSSCG00000027551
	ENSSSCG00000006341			ENSSSCG00000025166								ENSSSCG00000003385				ENSSSCG00000014314	ENSSSCG00000023407						ENSSSCG00000027659
	ENSSSCG00000006342			ENSSSCG00000025254								ENSSSCG00000003386				ENSSSCG00000014326	ENSSSCG00000023421						ENSSSCG00000027709
	ENSSSCG00000006344			ENSSSCG00000025286								ENSSSCG00000003396				ENSSSCG00000014328	ENSSSCG00000023527						ENSSSCG00000027710
	ENSSSCG00000006346			ENSSSCG00000025287								ENSSSCG00000003405				ENSSSCG00000014329	ENSSSCG00000023543						ENSSSCG00000027763
	ENSSSCG00000006347			ENSSSCG00000025322								ENSSSCG00000003412				ENSSSCG00000014338	ENSSSCG00000023560						ENSSSCG00000027769
	ENSSSCG00000006351			ENSSSCG00000025326								ENSSSCG00000003413				ENSSSCG00000014342	ENSSSCG00000023669						ENSSSCG00000027854
	ENSSSCG00000006358			ENSSSCG00000025355								ENSSSCG00000003419				ENSSSCG00000014366	ENSSSCG00000023727						ENSSSCG00000028005
	ENSSSCG00000006362			ENSSSCG00000025374								ENSSSCG00000003421				ENSSSCG00000014374	ENSSSCG00000023788						ENSSSCG00000028031
	ENSSSCG00000006379			ENSSSCG00000025701								ENSSSCG00000003428				ENSSSCG00000014388	ENSSSCG00000023814						ENSSSCG00000028123
	ENSSSCG00000006381			ENSSSCG00000025794								ENSSSCG00000003435				ENSSSCG00000014428	ENSSSCG00000023850						ENSSSCG00000028178
	ENSSSCG00000006395			ENSSSCG00000025821								ENSSSCG00000003439				ENSSSCG00000014575	ENSSSCG00000023865						ENSSSCG00000028190
	ENSSSCG00000006451			ENSSSCG00000025889								ENSSSCG00000003455				ENSSSCG00000014580	ENSSSCG00000023867						ENSSSCG00000028241
	ENSSSCG00000006466			ENSSSCG00000025897								ENSSSCG00000003468				ENSSSCG00000014791	ENSSSCG00000023971						ENSSSCG00000028245
	ENSSSCG00000006467			ENSSSCG00000025941								ENSSSCG00000003479				ENSSSCG00000014799	ENSSSCG00000024000						ENSSSCG00000028255
	ENSSSCG00000006470			ENSSSCG00000025944								ENSSSCG00000003485				ENSSSCG00000014816	ENSSSCG00000024009						ENSSSCG00000028289
	ENSSSCG00000006490			ENSSSCG00000025997								ENSSSCG00000003488				ENSSSCG00000014825	ENSSSCG00000024015						ENSSSCG00000028359
	ENSSSCG00000006491			ENSSSCG00000026083								ENSSSCG00000003490				ENSSSCG00000014835	ENSSSCG00000024046						ENSSSCG00000028365
	ENSSSCG00000006498			ENSSSCG00000026122								ENSSSCG00000003512				ENSSSCG00000014874	ENSSSCG00000024115						ENSSSCG00000028501
	ENSSSCG00000006510			ENSSSCG00000026152								ENSSSCG00000003516				ENSSSCG00000014887	ENSSSCG00000024127						ENSSSCG00000028582
	ENSSSCG00000006519			ENSSSCG00000026177								ENSSSCG00000003522				ENSSSCG00000014919	ENSSSCG00000024138						ENSSSCG00000028770
	ENSSSCG00000006539			ENSSSCG00000026197								ENSSSCG00000003524				ENSSSCG00000014921	ENSSSCG00000024292						ENSSSCG00000028807
	ENSSSCG00000006540			ENSSSCG00000026353								ENSSSCG00000003561				ENSSSCG00000015014	ENSSSCG00000024293						ENSSSCG00000028877
	ENSSSCG00000006559			ENSSSCG00000026357								ENSSSCG00000003564				ENSSSCG00000015066	ENSSSCG00000024311						ENSSSCG00000028943
	ENSSSCG00000006562			ENSSSCG00000026429								ENSSSCG00000003566				ENSSSCG00000015081	ENSSSCG00000024351						ENSSSCG00000029261
	ENSSSCG00000006569			ENSSSCG00000026454								ENSSSCG00000003570				ENSSSCG00000015083	ENSSSCG00000024445						ENSSSCG00000029461
	ENSSSCG00000006580			ENSSSCG00000026556								ENSSSCG00000003572				ENSSSCG00000015098	ENSSSCG00000024463						ENSSSCG00000029579
	ENSSSCG00000006588			ENSSSCG00000026563								ENSSSCG00000003573				ENSSSCG00000015106	ENSSSCG00000024518						ENSSSCG00000029646
	ENSSSCG00000006621			ENSSSCG00000026575								ENSSSCG00000003580				ENSSSCG00000015107	ENSSSCG00000024622						ENSSSCG00000029665
	ENSSSCG00000006641			ENSSSCG00000026592								ENSSSCG00000003584				ENSSSCG00000015108	ENSSSCG00000024628						ENSSSCG00000030042
	ENSSSCG00000006645			ENSSSCG00000026606								ENSSSCG00000003588				ENSSSCG00000015110	ENSSSCG00000024812						ENSSSCG00000030137
	ENSSSCG00000006646			ENSSSCG00000026665								ENSSSCG00000003589				ENSSSCG00000015113	ENSSSCG00000024881						ENSSSCG00000030174
	ENSSSCG00000006650			ENSSSCG00000026744								ENSSSCG00000003591				ENSSSCG00000015117	ENSSSCG00000024947						ENSSSCG00000030195
	ENSSSCG00000006652			ENSSSCG00000026829								ENSSSCG00000003592				ENSSSCG00000015202	ENSSSCG00000025001						ENSSSCG00000030269
	ENSSSCG00000006667			ENSSSCG00000026833								ENSSSCG00000003595				ENSSSCG00000015213	ENSSSCG00000025060						ENSSSCG00000030271
	ENSSSCG00000006690			ENSSSCG00000026898								ENSSSCG00000003600				ENSSSCG00000015235	ENSSSCG00000025107						ENSSSCG00000030285
	ENSSSCG00000006694			ENSSSCG00000026922								ENSSSCG00000003602				ENSSSCG00000015246	ENSSSCG00000025221						ENSSSCG00000030318
	ENSSSCG00000006702			ENSSSCG00000026955								ENSSSCG00000003605				ENSSSCG00000015262	ENSSSCG00000025228						ENSSSCG00000030345
	ENSSSCG00000006703			ENSSSCG00000026960								ENSSSCG00000003608				ENSSSCG00000015274	ENSSSCG00000025349						ENSSSCG00000030361
	ENSSSCG00000006707			ENSSSCG00000026969								ENSSSCG00000003610				ENSSSCG00000015284	ENSSSCG00000025389						ENSSSCG00000030801
	ENSSSCG00000006732			ENSSSCG00000027017								ENSSSCG00000003611				ENSSSCG00000015294	ENSSSCG00000025392						ENSSSCG00000030898
	ENSSSCG00000006733			ENSSSCG00000027092								ENSSSCG00000003612				ENSSSCG00000015329	ENSSSCG00000025419						ENSSSCG00000030921
	ENSSSCG00000006736			ENSSSCG00000027107								ENSSSCG00000003616				ENSSSCG00000015334	ENSSSCG00000025433						ENSSSCG00000030945
	ENSSSCG00000006737			ENSSSCG00000027130								ENSSSCG00000003617				ENSSSCG00000015346	ENSSSCG00000025540
	ENSSSCG00000006738			ENSSSCG00000027139								ENSSSCG00000003619				ENSSSCG00000015386	ENSSSCG00000025576
	ENSSSCG00000006740			ENSSSCG00000027182								ENSSSCG00000003631				ENSSSCG00000015422	ENSSSCG00000025590
	ENSSSCG00000006751			ENSSSCG00000027209								ENSSSCG00000003634				ENSSSCG00000015453	ENSSSCG00000025594
	ENSSSCG00000006761			ENSSSCG00000027529								ENSSSCG00000003635				ENSSSCG00000015494	ENSSSCG00000025682
	ENSSSCG00000006764			ENSSSCG00000027572								ENSSSCG00000003642				ENSSSCG00000015531	ENSSSCG00000025836
	ENSSSCG00000006766			ENSSSCG00000027598								ENSSSCG00000003651				ENSSSCG00000015559	ENSSSCG00000025876
	ENSSSCG00000006768			ENSSSCG00000027718								ENSSSCG00000003652				ENSSSCG00000015563	ENSSSCG00000025877
	ENSSSCG00000006781			ENSSSCG00000027765								ENSSSCG00000003653				ENSSSCG00000015598	ENSSSCG00000025881
	ENSSSCG00000006785			ENSSSCG00000027766								ENSSSCG00000003664				ENSSSCG00000015600	ENSSSCG00000025912
	ENSSSCG00000006793			ENSSSCG00000027767								ENSSSCG00000003672				ENSSSCG00000015611	ENSSSCG00000025942
	ENSSSCG00000006797			ENSSSCG00000027790								ENSSSCG00000003673				ENSSSCG00000015638	ENSSSCG00000025990
	ENSSSCG00000006802			ENSSSCG00000027797								ENSSSCG00000003676				ENSSSCG00000015648	ENSSSCG00000026038
	ENSSSCG00000006809			ENSSSCG00000027857								ENSSSCG00000003680				ENSSSCG00000015649	ENSSSCG00000026067
	ENSSSCG00000006824			ENSSSCG00000027877								ENSSSCG00000003682				ENSSSCG00000015708	ENSSSCG00000026100
	ENSSSCG00000006828			ENSSSCG00000027905								ENSSSCG00000003683				ENSSSCG00000015742	ENSSSCG00000026153
	ENSSSCG00000006843			ENSSSCG00000027912								ENSSSCG00000003701				ENSSSCG00000015753	ENSSSCG00000026169
	ENSSSCG00000006848			ENSSSCG00000027931								ENSSSCG00000003719				ENSSSCG00000015775	ENSSSCG00000026204
	ENSSSCG00000006851			ENSSSCG00000028035								ENSSSCG00000003729				ENSSSCG00000015780	ENSSSCG00000026250
	ENSSSCG00000006864			ENSSSCG00000028065								ENSSSCG00000003738				ENSSSCG00000015826	ENSSSCG00000026262
	ENSSSCG00000006871			ENSSSCG00000028113								ENSSSCG00000003739				ENSSSCG00000015828	ENSSSCG00000026488
	ENSSSCG00000006872			ENSSSCG00000028228								ENSSSCG00000003742				ENSSSCG00000015866	ENSSSCG00000026491
	ENSSSCG00000006873			ENSSSCG00000028310								ENSSSCG00000003746				ENSSSCG00000015943	ENSSSCG00000026544
	ENSSSCG00000006877			ENSSSCG00000028345								ENSSSCG00000003753				ENSSSCG00000016099	ENSSSCG00000026643
	ENSSSCG00000006878			ENSSSCG00000028420								ENSSSCG00000003755				ENSSSCG00000016104	ENSSSCG00000026663
	ENSSSCG00000006891			ENSSSCG00000028491								ENSSSCG00000003760				ENSSSCG00000016129	ENSSSCG00000026699
	ENSSSCG00000006896			ENSSSCG00000028527								ENSSSCG00000003768				ENSSSCG00000016147	ENSSSCG00000026761
	ENSSSCG00000006927			ENSSSCG00000028585								ENSSSCG00000003779				ENSSSCG00000016153	ENSSSCG00000026897
	ENSSSCG00000006931			ENSSSCG00000028655								ENSSSCG00000003787				ENSSSCG00000016164	ENSSSCG00000026925
	ENSSSCG00000006932			ENSSSCG00000028699								ENSSSCG00000003791				ENSSSCG00000016173	ENSSSCG00000026961
	ENSSSCG00000006968			ENSSSCG00000028724								ENSSSCG00000003798				ENSSSCG00000016177	ENSSSCG00000026964
	ENSSSCG00000006989			ENSSSCG00000028734								ENSSSCG00000003799				ENSSSCG00000016189	ENSSSCG00000026973
	ENSSSCG00000007000			ENSSSCG00000028771								ENSSSCG00000003806				ENSSSCG00000016213	ENSSSCG00000026995
	ENSSSCG00000007023			ENSSSCG00000028878								ENSSSCG00000003807				ENSSSCG00000016226	ENSSSCG00000027056
	ENSSSCG00000007034			ENSSSCG00000028886								ENSSSCG00000003834				ENSSSCG00000016232	ENSSSCG00000027141
	ENSSSCG00000007043			ENSSSCG00000028947								ENSSSCG00000003836				ENSSSCG00000016313	ENSSSCG00000027147
	ENSSSCG00000007076			ENSSSCG00000029035								ENSSSCG00000003839				ENSSSCG00000016339	ENSSSCG00000027164
	ENSSSCG00000007117			ENSSSCG00000029104								ENSSSCG00000003842				ENSSSCG00000016370	ENSSSCG00000027231
	ENSSSCG00000007146			ENSSSCG00000029198								ENSSSCG00000003843				ENSSSCG00000016380	ENSSSCG00000027249
	ENSSSCG00000007148			ENSSSCG00000029200								ENSSSCG00000003846				ENSSSCG00000016410	ENSSSCG00000027270
	ENSSSCG00000007149			ENSSSCG00000029348								ENSSSCG00000003847				ENSSSCG00000016441	ENSSSCG00000027301
	ENSSSCG00000007153			ENSSSCG00000029352								ENSSSCG00000003848				ENSSSCG00000016518	ENSSSCG00000027432
	ENSSSCG00000007199			ENSSSCG00000029380								ENSSSCG00000003849				ENSSSCG00000016544	ENSSSCG00000027441
	ENSSSCG00000007200			ENSSSCG00000029384								ENSSSCG00000003850				ENSSSCG00000016545	ENSSSCG00000027480
	ENSSSCG00000007227			ENSSSCG00000029408								ENSSSCG00000003859				ENSSSCG00000016554	ENSSSCG00000027635
	ENSSSCG00000007237			ENSSSCG00000029484								ENSSSCG00000003862				ENSSSCG00000016565	ENSSSCG00000027739
	ENSSSCG00000007239			ENSSSCG00000029547								ENSSSCG00000003885				ENSSSCG00000016584	ENSSSCG00000027748
	ENSSSCG00000007253			ENSSSCG00000029552								ENSSSCG00000003894				ENSSSCG00000016637	ENSSSCG00000027836
	ENSSSCG00000007270			ENSSSCG00000029648								ENSSSCG00000003897				ENSSSCG00000016716	ENSSSCG00000027855
	ENSSSCG00000007280			ENSSSCG00000029702								ENSSSCG00000003902				ENSSSCG00000016734	ENSSSCG00000027862
	ENSSSCG00000007284			ENSSSCG00000029716								ENSSSCG00000003904				ENSSSCG00000016747	ENSSSCG00000027929
	ENSSSCG00000007287			ENSSSCG00000029745								ENSSSCG00000003905				ENSSSCG00000016773	ENSSSCG00000027944
	ENSSSCG00000007288			ENSSSCG00000029822								ENSSSCG00000003914				ENSSSCG00000016776	ENSSSCG00000027974
	ENSSSCG00000007306			ENSSSCG00000029920								ENSSSCG00000003918				ENSSSCG00000016826	ENSSSCG00000027990
	ENSSSCG00000007324			ENSSSCG00000030005								ENSSSCG00000003919				ENSSSCG00000016859	ENSSSCG00000028018
	ENSSSCG00000007327			ENSSSCG00000030014								ENSSSCG00000003920				ENSSSCG00000016861	ENSSSCG00000028089
	ENSSSCG00000007331			ENSSSCG00000030089								ENSSSCG00000003922				ENSSSCG00000016862	ENSSSCG00000028106
	ENSSSCG00000007334			ENSSSCG00000030154								ENSSSCG00000003926				ENSSSCG00000016937	ENSSSCG00000028126
	ENSSSCG00000007336			ENSSSCG00000030165								ENSSSCG00000003930				ENSSSCG00000016948	ENSSSCG00000028135
	ENSSSCG00000007345			ENSSSCG00000030172								ENSSSCG00000003931				ENSSSCG00000016982	ENSSSCG00000028141
	ENSSSCG00000007350			ENSSSCG00000030197								ENSSSCG00000003940				ENSSSCG00000016983	ENSSSCG00000028150
	ENSSSCG00000007352			ENSSSCG00000030289								ENSSSCG00000003949				ENSSSCG00000016986	ENSSSCG00000028216
	ENSSSCG00000007357			ENSSSCG00000030325								ENSSSCG00000003966				ENSSSCG00000016988	ENSSSCG00000028293
	ENSSSCG00000007359			ENSSSCG00000030343								ENSSSCG00000003969				ENSSSCG00000017099	ENSSSCG00000028377
	ENSSSCG00000007364			ENSSSCG00000030378								ENSSSCG00000003970				ENSSSCG00000017102	ENSSSCG00000028423
	ENSSSCG00000007371			ENSSSCG00000030395								ENSSSCG00000003973				ENSSSCG00000017104	ENSSSCG00000028433
	ENSSSCG00000007375			ENSSSCG00000030413								ENSSSCG00000003974				ENSSSCG00000017118	ENSSSCG00000028448
	ENSSSCG00000007382			ENSSSCG00000030423								ENSSSCG00000003976				ENSSSCG00000017121	ENSSSCG00000028458
	ENSSSCG00000007386			ENSSSCG00000030484								ENSSSCG00000003983				ENSSSCG00000017139	ENSSSCG00000028479
	ENSSSCG00000007422			ENSSSCG00000030495								ENSSSCG00000003984				ENSSSCG00000017142	ENSSSCG00000028485
	ENSSSCG00000007440			ENSSSCG00000030528								ENSSSCG00000003990				ENSSSCG00000017152	ENSSSCG00000028633
	ENSSSCG00000007452			ENSSSCG00000030544								ENSSSCG00000004002				ENSSSCG00000017155	ENSSSCG00000028677
	ENSSSCG00000007453			ENSSSCG00000030603								ENSSSCG00000004010				ENSSSCG00000017156	ENSSSCG00000028737
	ENSSSCG00000007457			ENSSSCG00000030605								ENSSSCG00000004018				ENSSSCG00000017172	ENSSSCG00000028741
	ENSSSCG00000007458			ENSSSCG00000030610								ENSSSCG00000004020				ENSSSCG00000017187	ENSSSCG00000028753
	ENSSSCG00000007459			ENSSSCG00000030616								ENSSSCG00000004024				ENSSSCG00000017195	ENSSSCG00000028826
	ENSSSCG00000007460			ENSSSCG00000030637								ENSSSCG00000004047				ENSSSCG00000017197	ENSSSCG00000029033
	ENSSSCG00000007466			ENSSSCG00000030660								ENSSSCG00000004049				ENSSSCG00000017219	ENSSSCG00000029089
	ENSSSCG00000007470			ENSSSCG00000030874								ENSSSCG00000004050				ENSSSCG00000017248	ENSSSCG00000029162
	ENSSSCG00000007478			ENSSSCG00000030968								ENSSSCG00000004053				ENSSSCG00000017260	ENSSSCG00000029207
	ENSSSCG00000007485			ENSSSCG00000030984								ENSSSCG00000004057				ENSSSCG00000017286	ENSSSCG00000029236
	ENSSSCG00000007492											ENSSSCG00000004063				ENSSSCG00000017290	ENSSSCG00000029349
	ENSSSCG00000007525											ENSSSCG00000004064				ENSSSCG00000017310	ENSSSCG00000029381
	ENSSSCG00000007530											ENSSSCG00000004070				ENSSSCG00000017320	ENSSSCG00000029385
	ENSSSCG00000007546											ENSSSCG00000004071				ENSSSCG00000017324	ENSSSCG00000029388
	ENSSSCG00000007550											ENSSSCG00000004077				ENSSSCG00000017330	ENSSSCG00000029395
	ENSSSCG00000007552											ENSSSCG00000004103				ENSSSCG00000017333	ENSSSCG00000029465
	ENSSSCG00000007590											ENSSSCG00000004108				ENSSSCG00000017342	ENSSSCG00000029470
	ENSSSCG00000007599											ENSSSCG00000004114				ENSSSCG00000017364	ENSSSCG00000029475
	ENSSSCG00000007643											ENSSSCG00000004125				ENSSSCG00000017377	ENSSSCG00000029478
	ENSSSCG00000007691											ENSSSCG00000004134				ENSSSCG00000017381	ENSSSCG00000029492
	ENSSSCG00000007692											ENSSSCG00000004135				ENSSSCG00000017387	ENSSSCG00000029494
	ENSSSCG00000007707											ENSSSCG00000004154				ENSSSCG00000017392	ENSSSCG00000029514
	ENSSSCG00000007713											ENSSSCG00000004156				ENSSSCG00000017393	ENSSSCG00000029542
	ENSSSCG00000007723											ENSSSCG00000004160				ENSSSCG00000017395	ENSSSCG00000029550
	ENSSSCG00000007732											ENSSSCG00000004163				ENSSSCG00000017396	ENSSSCG00000029576
	ENSSSCG00000007735											ENSSSCG00000004166				ENSSSCG00000017400	ENSSSCG00000029600
	ENSSSCG00000007746											ENSSSCG00000004167				ENSSSCG00000017468	ENSSSCG00000029790
	ENSSSCG00000007748											ENSSSCG00000004177				ENSSSCG00000017471	ENSSSCG00000029796
	ENSSSCG00000007749											ENSSSCG00000004191				ENSSSCG00000017505	ENSSSCG00000029857
	ENSSSCG00000007753											ENSSSCG00000004199				ENSSSCG00000017518	ENSSSCG00000029875
	ENSSSCG00000007757											ENSSSCG00000004202				ENSSSCG00000017550	ENSSSCG00000029890
	ENSSSCG00000007763											ENSSSCG00000004203				ENSSSCG00000017571	ENSSSCG00000029894
	ENSSSCG00000007790											ENSSSCG00000004206				ENSSSCG00000017573	ENSSSCG00000029943
	ENSSSCG00000007796											ENSSSCG00000004221				ENSSSCG00000017577	ENSSSCG00000030002
	ENSSSCG00000007797											ENSSSCG00000004225				ENSSSCG00000017617	ENSSSCG00000030067
	ENSSSCG00000007826											ENSSSCG00000004261				ENSSSCG00000017641	ENSSSCG00000030140
	ENSSSCG00000007833											ENSSSCG00000004272				ENSSSCG00000017704	ENSSSCG00000030147
	ENSSSCG00000007845											ENSSSCG00000004273				ENSSSCG00000017727	ENSSSCG00000030305
	ENSSSCG00000007849											ENSSSCG00000004276				ENSSSCG00000017743	ENSSSCG00000030365
	ENSSSCG00000007874											ENSSSCG00000004282				ENSSSCG00000017766	ENSSSCG00000030492
	ENSSSCG00000007878											ENSSSCG00000004289				ENSSSCG00000017767	ENSSSCG00000030515
	ENSSSCG00000007881											ENSSSCG00000004305				ENSSSCG00000017772	ENSSSCG00000030730
	ENSSSCG00000007885											ENSSSCG00000004318				ENSSSCG00000017777	ENSSSCG00000030756
	ENSSSCG00000007909											ENSSSCG00000004328				ENSSSCG00000017778	ENSSSCG00000030830
	ENSSSCG00000007925											ENSSSCG00000004332				ENSSSCG00000017806	ENSSSCG00000030834
	ENSSSCG00000007940											ENSSSCG00000004339				ENSSSCG00000017812	ENSSSCG00000030927
	ENSSSCG00000007948											ENSSSCG00000004341				ENSSSCG00000017822	ENSSSCG00000030939
	ENSSSCG00000007951											ENSSSCG00000004342				ENSSSCG00000017824	ENSSSCG00000030978
	ENSSSCG00000007952											ENSSSCG00000004348				ENSSSCG00000017835	ENSSSCG00000030988
	ENSSSCG00000007954											ENSSSCG00000004350				ENSSSCG00000017837	ENSSSCG00000031028
	ENSSSCG00000007956											ENSSSCG00000004368				ENSSSCG00000017861	ENSSSCG00000031047
	ENSSSCG00000007970											ENSSSCG00000004369				ENSSSCG00000017882
	ENSSSCG00000007978											ENSSSCG00000004381				ENSSSCG00000017890
	ENSSSCG00000008007											ENSSSCG00000004383				ENSSSCG00000017895
	ENSSSCG00000008022											ENSSSCG00000004390				ENSSSCG00000017912
	ENSSSCG00000008029											ENSSSCG00000004403				ENSSSCG00000017941
	ENSSSCG00000008060											ENSSSCG00000004411				ENSSSCG00000017950
	ENSSSCG00000008062											ENSSSCG00000004415				ENSSSCG00000017958
	ENSSSCG00000008068											ENSSSCG00000004420				ENSSSCG00000017968
	ENSSSCG00000008080											ENSSSCG00000004423				ENSSSCG00000018035
	ENSSSCG00000008089											ENSSSCG00000004435				ENSSSCG00000018197
	ENSSSCG00000008107											ENSSSCG00000004439				ENSSSCG00000018456
	ENSSSCG00000008108											ENSSSCG00000004446				ENSSSCG00000018727
	ENSSSCG00000008112											ENSSSCG00000004452				ENSSSCG00000019018
	ENSSSCG00000008114											ENSSSCG00000004464				ENSSSCG00000019586
	ENSSSCG00000008127											ENSSSCG00000004465				ENSSSCG00000019783
	ENSSSCG00000008130											ENSSSCG00000004473				ENSSSCG00000020020
	ENSSSCG00000008131											ENSSSCG00000004478				ENSSSCG00000020555
	ENSSSCG00000008138											ENSSSCG00000004479				ENSSSCG00000020578
	ENSSSCG00000008144											ENSSSCG00000004480				ENSSSCG00000020735
	ENSSSCG00000008147											ENSSSCG00000004494				ENSSSCG00000020750
	ENSSSCG00000008153											ENSSSCG00000004503				ENSSSCG00000020783
	ENSSSCG00000008169											ENSSSCG00000004507				ENSSSCG00000020813
	ENSSSCG00000008177											ENSSSCG00000004508				ENSSSCG00000020817
	ENSSSCG00000008178											ENSSSCG00000004516				ENSSSCG00000020967
	ENSSSCG00000008186											ENSSSCG00000004517				ENSSSCG00000021158
	ENSSSCG00000008187											ENSSSCG00000004528				ENSSSCG00000021258
	ENSSSCG00000008188											ENSSSCG00000004535				ENSSSCG00000021288
	ENSSSCG00000008199											ENSSSCG00000004537				ENSSSCG00000021418
	ENSSSCG00000008202											ENSSSCG00000004541				ENSSSCG00000021436
	ENSSSCG00000008218											ENSSSCG00000004543				ENSSSCG00000021606
	ENSSSCG00000008222											ENSSSCG00000004545				ENSSSCG00000021610
	ENSSSCG00000008236											ENSSSCG00000004550				ENSSSCG00000021628
	ENSSSCG00000008237											ENSSSCG00000004551				ENSSSCG00000021798
	ENSSSCG00000008242											ENSSSCG00000004561				ENSSSCG00000021827
	ENSSSCG00000008289											ENSSSCG00000004567				ENSSSCG00000021834
	ENSSSCG00000008290											ENSSSCG00000004569				ENSSSCG00000021861
	ENSSSCG00000008291											ENSSSCG00000004575				ENSSSCG00000021890
	ENSSSCG00000008292											ENSSSCG00000004579				ENSSSCG00000021938
	ENSSSCG00000008305											ENSSSCG00000004585				ENSSSCG00000021997
	ENSSSCG00000008310											ENSSSCG00000004590				ENSSSCG00000022015
	ENSSSCG00000008315											ENSSSCG00000004592				ENSSSCG00000022032
	ENSSSCG00000008317											ENSSSCG00000004598				ENSSSCG00000022069
	ENSSSCG00000008332											ENSSSCG00000004601				ENSSSCG00000022146
	ENSSSCG00000008334											ENSSSCG00000004610				ENSSSCG00000022151
	ENSSSCG00000008335											ENSSSCG00000004639				ENSSSCG00000022164
	ENSSSCG00000008347											ENSSSCG00000004648				ENSSSCG00000022224
	ENSSSCG00000008357											ENSSSCG00000004656				ENSSSCG00000022310
	ENSSSCG00000008359											ENSSSCG00000004657				ENSSSCG00000022324
	ENSSSCG00000008362											ENSSSCG00000004674				ENSSSCG00000022348
	ENSSSCG00000008368											ENSSSCG00000004675				ENSSSCG00000022392
	ENSSSCG00000008374											ENSSSCG00000004691				ENSSSCG00000022527
	ENSSSCG00000008376											ENSSSCG00000004695				ENSSSCG00000022528
	ENSSSCG00000008382											ENSSSCG00000004697				ENSSSCG00000022645
	ENSSSCG00000008385											ENSSSCG00000004708				ENSSSCG00000022687
	ENSSSCG00000008387											ENSSSCG00000004716				ENSSSCG00000022704
	ENSSSCG00000008388											ENSSSCG00000004729				ENSSSCG00000022710
	ENSSSCG00000008389											ENSSSCG00000004730				ENSSSCG00000022720
	ENSSSCG00000008397											ENSSSCG00000004745				ENSSSCG00000022739
	ENSSSCG00000008400											ENSSSCG00000004747				ENSSSCG00000022786
	ENSSSCG00000008437											ENSSSCG00000004752				ENSSSCG00000022874
	ENSSSCG00000008443											ENSSSCG00000004753				ENSSSCG00000022901
	ENSSSCG00000008449											ENSSSCG00000004754				ENSSSCG00000022933
	ENSSSCG00000008451											ENSSSCG00000004758				ENSSSCG00000022937
	ENSSSCG00000008452											ENSSSCG00000004760				ENSSSCG00000022963
	ENSSSCG00000008454											ENSSSCG00000004761				ENSSSCG00000023066
	ENSSSCG00000008456											ENSSSCG00000004762				ENSSSCG00000023118
	ENSSSCG00000008461											ENSSSCG00000004763				ENSSSCG00000023139
	ENSSSCG00000008467											ENSSSCG00000004764				ENSSSCG00000023141
	ENSSSCG00000008475											ENSSSCG00000004772				ENSSSCG00000023143
	ENSSSCG00000008476											ENSSSCG00000004779				ENSSSCG00000023171
	ENSSSCG00000008478											ENSSSCG00000004792				ENSSSCG00000023172
	ENSSSCG00000008479											ENSSSCG00000004807				ENSSSCG00000023204
	ENSSSCG00000008482											ENSSSCG00000004812				ENSSSCG00000023279
	ENSSSCG00000008487											ENSSSCG00000004823				ENSSSCG00000023293
	ENSSSCG00000008495											ENSSSCG00000004825				ENSSSCG00000023303
	ENSSSCG00000008503											ENSSSCG00000004829				ENSSSCG00000023362
	ENSSSCG00000008513											ENSSSCG00000004832				ENSSSCG00000023400
	ENSSSCG00000008517											ENSSSCG00000004834				ENSSSCG00000023418
	ENSSSCG00000008518											ENSSSCG00000004840				ENSSSCG00000023420
	ENSSSCG00000008529											ENSSSCG00000004844				ENSSSCG00000023539
	ENSSSCG00000008569											ENSSSCG00000004845				ENSSSCG00000023542
	ENSSSCG00000008573											ENSSSCG00000004846				ENSSSCG00000023557
	ENSSSCG00000008575											ENSSSCG00000004847				ENSSSCG00000023580
	ENSSSCG00000008580											ENSSSCG00000004854				ENSSSCG00000023619
	ENSSSCG00000008595											ENSSSCG00000004862				ENSSSCG00000023625
	ENSSSCG00000008596											ENSSSCG00000004863				ENSSSCG00000023675
	ENSSSCG00000008600											ENSSSCG00000004880				ENSSSCG00000023759
	ENSSSCG00000008604											ENSSSCG00000004898				ENSSSCG00000023794
	ENSSSCG00000008619											ENSSSCG00000004901				ENSSSCG00000023818
	ENSSSCG00000008620											ENSSSCG00000004926				ENSSSCG00000023861
	ENSSSCG00000008639											ENSSSCG00000004929				ENSSSCG00000023866
	ENSSSCG00000008662											ENSSSCG00000004932				ENSSSCG00000023924
	ENSSSCG00000008678											ENSSSCG00000004935				ENSSSCG00000023973
	ENSSSCG00000008681											ENSSSCG00000004945				ENSSSCG00000023978
	ENSSSCG00000008695											ENSSSCG00000004946				ENSSSCG00000023991
	ENSSSCG00000008698											ENSSSCG00000004951				ENSSSCG00000024079
	ENSSSCG00000008713											ENSSSCG00000004956				ENSSSCG00000024111
	ENSSSCG00000008723											ENSSSCG00000004957				ENSSSCG00000024151
	ENSSSCG00000008733											ENSSSCG00000004959				ENSSSCG00000024161
	ENSSSCG00000008740											ENSSSCG00000004963				ENSSSCG00000024162
	ENSSSCG00000008748											ENSSSCG00000004969				ENSSSCG00000024189
	ENSSSCG00000008754											ENSSSCG00000004970				ENSSSCG00000024207
	ENSSSCG00000008759											ENSSSCG00000004980				ENSSSCG00000024219
	ENSSSCG00000008761											ENSSSCG00000005000				ENSSSCG00000024242
	ENSSSCG00000008768											ENSSSCG00000005002				ENSSSCG00000024272
	ENSSSCG00000008794											ENSSSCG00000005003				ENSSSCG00000024300
	ENSSSCG00000008796											ENSSSCG00000005004				ENSSSCG00000024375
	ENSSSCG00000008800											ENSSSCG00000005005				ENSSSCG00000024393
	ENSSSCG00000008801											ENSSSCG00000005007				ENSSSCG00000024414
	ENSSSCG00000008803											ENSSSCG00000005008				ENSSSCG00000024431
	ENSSSCG00000008812											ENSSSCG00000005009				ENSSSCG00000024480
	ENSSSCG00000008817											ENSSSCG00000005011				ENSSSCG00000024495
	ENSSSCG00000008821											ENSSSCG00000005012				ENSSSCG00000024523
	ENSSSCG00000008827											ENSSSCG00000005024				ENSSSCG00000024564
	ENSSSCG00000008831											ENSSSCG00000005038				ENSSSCG00000024589
	ENSSSCG00000008847											ENSSSCG00000005045				ENSSSCG00000024613
	ENSSSCG00000008858											ENSSSCG00000005047				ENSSSCG00000024655
	ENSSSCG00000008869											ENSSSCG00000005056				ENSSSCG00000024667
	ENSSSCG00000008881											ENSSSCG00000005060				ENSSSCG00000024671
	ENSSSCG00000008901											ENSSSCG00000005062				ENSSSCG00000024687
	ENSSSCG00000008909											ENSSSCG00000005067				ENSSSCG00000024743
	ENSSSCG00000008911											ENSSSCG00000005073				ENSSSCG00000024754
	ENSSSCG00000008924											ENSSSCG00000005076				ENSSSCG00000024772
	ENSSSCG00000008935											ENSSSCG00000005095				ENSSSCG00000024797
	ENSSSCG00000008941											ENSSSCG00000005102				ENSSSCG00000024809
	ENSSSCG00000008945											ENSSSCG00000005104				ENSSSCG00000024841
	ENSSSCG00000008952											ENSSSCG00000005105				ENSSSCG00000024863
	ENSSSCG00000008961											ENSSSCG00000005124				ENSSSCG00000024886
	ENSSSCG00000008962											ENSSSCG00000005132				ENSSSCG00000024913
	ENSSSCG00000008971											ENSSSCG00000005166				ENSSSCG00000024920
	ENSSSCG00000008977											ENSSSCG00000005177				ENSSSCG00000024960
	ENSSSCG00000008985											ENSSSCG00000005183				ENSSSCG00000025020
	ENSSSCG00000008989											ENSSSCG00000005184				ENSSSCG00000025057
	ENSSSCG00000008994											ENSSSCG00000005188				ENSSSCG00000025103
	ENSSSCG00000008995											ENSSSCG00000005190				ENSSSCG00000025120
	ENSSSCG00000009007											ENSSSCG00000005205				ENSSSCG00000025140
	ENSSSCG00000009010											ENSSSCG00000005220				ENSSSCG00000025194
	ENSSSCG00000009011											ENSSSCG00000005232				ENSSSCG00000025200
	ENSSSCG00000009018											ENSSSCG00000005245				ENSSSCG00000025233
	ENSSSCG00000009021											ENSSSCG00000005264				ENSSSCG00000025272
	ENSSSCG00000009030											ENSSSCG00000005266				ENSSSCG00000025335
	ENSSSCG00000009049											ENSSSCG00000005269				ENSSSCG00000025396
	ENSSSCG00000009059											ENSSSCG00000005273				ENSSSCG00000025399
	ENSSSCG00000009072											ENSSSCG00000005277				ENSSSCG00000025402
	ENSSSCG00000009080											ENSSSCG00000005288				ENSSSCG00000025408
	ENSSSCG00000009083											ENSSSCG00000005312				ENSSSCG00000025417
	ENSSSCG00000009090											ENSSSCG00000005313				ENSSSCG00000025427
	ENSSSCG00000009101											ENSSSCG00000005323				ENSSSCG00000025470
	ENSSSCG00000009112											ENSSSCG00000005325				ENSSSCG00000025514
	ENSSSCG00000009114											ENSSSCG00000005339				ENSSSCG00000025517
	ENSSSCG00000009127											ENSSSCG00000005345				ENSSSCG00000025544
	ENSSSCG00000009128											ENSSSCG00000005347				ENSSSCG00000025579
	ENSSSCG00000009131											ENSSSCG00000005352				ENSSSCG00000025599
	ENSSSCG00000009132											ENSSSCG00000005354				ENSSSCG00000025647
	ENSSSCG00000009142											ENSSSCG00000005358				ENSSSCG00000025710
	ENSSSCG00000009151											ENSSSCG00000005361				ENSSSCG00000025766
	ENSSSCG00000009154											ENSSSCG00000005366				ENSSSCG00000025842
	ENSSSCG00000009157											ENSSSCG00000005371				ENSSSCG00000025857
	ENSSSCG00000009169											ENSSSCG00000005372				ENSSSCG00000025933
	ENSSSCG00000009172											ENSSSCG00000005373				ENSSSCG00000025965
	ENSSSCG00000009179											ENSSSCG00000005375				ENSSSCG00000025966
	ENSSSCG00000009186											ENSSSCG00000005378				ENSSSCG00000026043
	ENSSSCG00000009192											ENSSSCG00000005379				ENSSSCG00000026054
	ENSSSCG00000009206											ENSSSCG00000005385				ENSSSCG00000026110
	ENSSSCG00000009211											ENSSSCG00000005399				ENSSSCG00000026139
	ENSSSCG00000009223											ENSSSCG00000005403				ENSSSCG00000026142
	ENSSSCG00000009230											ENSSSCG00000005422				ENSSSCG00000026161
	ENSSSCG00000009231											ENSSSCG00000005436				ENSSSCG00000026212
	ENSSSCG00000009234											ENSSSCG00000005440				ENSSSCG00000026257
	ENSSSCG00000009237											ENSSSCG00000005469				ENSSSCG00000026283
	ENSSSCG00000009243											ENSSSCG00000005475				ENSSSCG00000026302
	ENSSSCG00000009244											ENSSSCG00000005478				ENSSSCG00000026333
	ENSSSCG00000009250											ENSSSCG00000005480				ENSSSCG00000026346
	ENSSSCG00000009293											ENSSSCG00000005481				ENSSSCG00000026355
	ENSSSCG00000009308											ENSSSCG00000005484				ENSSSCG00000026386
	ENSSSCG00000009310											ENSSSCG00000005490				ENSSSCG00000026395
	ENSSSCG00000009338											ENSSSCG00000005492				ENSSSCG00000026512
	ENSSSCG00000009348											ENSSSCG00000005505				ENSSSCG00000026516
	ENSSSCG00000009353											ENSSSCG00000005507				ENSSSCG00000026536
	ENSSSCG00000009359											ENSSSCG00000005510				ENSSSCG00000026570
	ENSSSCG00000009361											ENSSSCG00000005511				ENSSSCG00000026590
	ENSSSCG00000009365											ENSSSCG00000005514				ENSSSCG00000026626
	ENSSSCG00000009381											ENSSSCG00000005528				ENSSSCG00000026633
	ENSSSCG00000009385											ENSSSCG00000005590				ENSSSCG00000026692
	ENSSSCG00000009391											ENSSSCG00000005595				ENSSSCG00000026803
	ENSSSCG00000009394											ENSSSCG00000005597				ENSSSCG00000026815
	ENSSSCG00000009397											ENSSSCG00000005598				ENSSSCG00000026818
	ENSSSCG00000009401											ENSSSCG00000005599				ENSSSCG00000026837
	ENSSSCG00000009409											ENSSSCG00000005612				ENSSSCG00000026894
	ENSSSCG00000009440											ENSSSCG00000005620				ENSSSCG00000026896
	ENSSSCG00000009457											ENSSSCG00000005625				ENSSSCG00000026934
	ENSSSCG00000009459											ENSSSCG00000005626				ENSSSCG00000026962
	ENSSSCG00000009462											ENSSSCG00000005627				ENSSSCG00000026977
	ENSSSCG00000009464											ENSSSCG00000005628				ENSSSCG00000027043
	ENSSSCG00000009465											ENSSSCG00000005632				ENSSSCG00000027101
	ENSSSCG00000009471											ENSSSCG00000005638				ENSSSCG00000027233
	ENSSSCG00000009472											ENSSSCG00000005640				ENSSSCG00000027275
	ENSSSCG00000009476											ENSSSCG00000005644				ENSSSCG00000027349
	ENSSSCG00000009479											ENSSSCG00000005645				ENSSSCG00000027361
	ENSSSCG00000009480											ENSSSCG00000005649				ENSSSCG00000027515
	ENSSSCG00000009491											ENSSSCG00000005654				ENSSSCG00000027541
	ENSSSCG00000009495											ENSSSCG00000005655				ENSSSCG00000027568
	ENSSSCG00000009497											ENSSSCG00000005656				ENSSSCG00000027584
	ENSSSCG00000009498											ENSSSCG00000005657				ENSSSCG00000027652
	ENSSSCG00000009505											ENSSSCG00000005658				ENSSSCG00000027665
	ENSSSCG00000009527											ENSSSCG00000005662				ENSSSCG00000027683
	ENSSSCG00000009533											ENSSSCG00000005665				ENSSSCG00000027686
	ENSSSCG00000009540											ENSSSCG00000005670				ENSSSCG00000027829
	ENSSSCG00000009562											ENSSSCG00000005671				ENSSSCG00000027849
	ENSSSCG00000009574											ENSSSCG00000005672				ENSSSCG00000027883
	ENSSSCG00000009610											ENSSSCG00000005673				ENSSSCG00000027942
	ENSSSCG00000009611											ENSSSCG00000005678				ENSSSCG00000027970
	ENSSSCG00000009612											ENSSSCG00000005680				ENSSSCG00000027984
	ENSSSCG00000009616											ENSSSCG00000005683				ENSSSCG00000028007
	ENSSSCG00000009617											ENSSSCG00000005715				ENSSSCG00000028033
	ENSSSCG00000009622											ENSSSCG00000005720				ENSSSCG00000028036
	ENSSSCG00000009623											ENSSSCG00000005724				ENSSSCG00000028144
	ENSSSCG00000009630											ENSSSCG00000005725				ENSSSCG00000028149
	ENSSSCG00000009633											ENSSSCG00000005729				ENSSSCG00000028164
	ENSSSCG00000009640											ENSSSCG00000005737				ENSSSCG00000028227
	ENSSSCG00000009645											ENSSSCG00000005738				ENSSSCG00000028279
	ENSSSCG00000009673											ENSSSCG00000005739				ENSSSCG00000028343
	ENSSSCG00000009680											ENSSSCG00000005749				ENSSSCG00000028406
	ENSSSCG00000009699											ENSSSCG00000005759				ENSSSCG00000028445
	ENSSSCG00000009702											ENSSSCG00000005760				ENSSSCG00000028483
	ENSSSCG00000009705											ENSSSCG00000005762				ENSSSCG00000028490
	ENSSSCG00000009711											ENSSSCG00000005771				ENSSSCG00000028522
	ENSSSCG00000009713											ENSSSCG00000005773				ENSSSCG00000028553
	ENSSSCG00000009720											ENSSSCG00000005826				ENSSSCG00000028602
	ENSSSCG00000009729											ENSSSCG00000005828				ENSSSCG00000028638
	ENSSSCG00000009730											ENSSSCG00000005833				ENSSSCG00000028654
	ENSSSCG00000009739											ENSSSCG00000005841				ENSSSCG00000028674
	ENSSSCG00000009743											ENSSSCG00000005842				ENSSSCG00000028679
	ENSSSCG00000009754											ENSSSCG00000005844				ENSSSCG00000028696
	ENSSSCG00000009763											ENSSSCG00000005845				ENSSSCG00000028711
	ENSSSCG00000009766											ENSSSCG00000005846				ENSSSCG00000028731
	ENSSSCG00000009778											ENSSSCG00000005849				ENSSSCG00000028735
	ENSSSCG00000009806											ENSSSCG00000005853				ENSSSCG00000028758
	ENSSSCG00000009814											ENSSSCG00000005855				ENSSSCG00000028794
	ENSSSCG00000009827											ENSSSCG00000005857				ENSSSCG00000028802
	ENSSSCG00000009828											ENSSSCG00000005859				ENSSSCG00000028814
	ENSSSCG00000009832											ENSSSCG00000005860				ENSSSCG00000028840
	ENSSSCG00000009836											ENSSSCG00000005890				ENSSSCG00000028872
	ENSSSCG00000009851											ENSSSCG00000005893				ENSSSCG00000028896
	ENSSSCG00000009853											ENSSSCG00000005896				ENSSSCG00000028932
	ENSSSCG00000009860											ENSSSCG00000005899				ENSSSCG00000028962
	ENSSSCG00000009864											ENSSSCG00000005901				ENSSSCG00000028980
	ENSSSCG00000009878											ENSSSCG00000005904				ENSSSCG00000029002
	ENSSSCG00000009888											ENSSSCG00000005906				ENSSSCG00000029023
	ENSSSCG00000009893											ENSSSCG00000005907				ENSSSCG00000029230
	ENSSSCG00000009904											ENSSSCG00000005910				ENSSSCG00000029323
	ENSSSCG00000009917											ENSSSCG00000005911				ENSSSCG00000029326
	ENSSSCG00000009922											ENSSSCG00000005912				ENSSSCG00000029403
	ENSSSCG00000009924											ENSSSCG00000005914				ENSSSCG00000029424
	ENSSSCG00000009927											ENSSSCG00000005917				ENSSSCG00000029457
	ENSSSCG00000009943											ENSSSCG00000005920				ENSSSCG00000029541
	ENSSSCG00000009953											ENSSSCG00000005924				ENSSSCG00000029556
	ENSSSCG00000009958											ENSSSCG00000005925				ENSSSCG00000029577
	ENSSSCG00000009959											ENSSSCG00000005926				ENSSSCG00000029673
	ENSSSCG00000009972											ENSSSCG00000005934				ENSSSCG00000029683
	ENSSSCG00000010013											ENSSSCG00000005943				ENSSSCG00000029719
	ENSSSCG00000010024											ENSSSCG00000005944				ENSSSCG00000029737
	ENSSSCG00000010027											ENSSSCG00000005950				ENSSSCG00000029784
	ENSSSCG00000010029											ENSSSCG00000005959				ENSSSCG00000029805
	ENSSSCG00000010037											ENSSSCG00000005967				ENSSSCG00000029841
	ENSSSCG00000010039											ENSSSCG00000005968				ENSSSCG00000029929
	ENSSSCG00000010046											ENSSSCG00000005970				ENSSSCG00000029985
	ENSSSCG00000010053											ENSSSCG00000005971				ENSSSCG00000030012
	ENSSSCG00000010081											ENSSSCG00000005975				ENSSSCG00000030018
	ENSSSCG00000010094											ENSSSCG00000005976				ENSSSCG00000030069
	ENSSSCG00000010096											ENSSSCG00000005999				ENSSSCG00000030107
	ENSSSCG00000010102											ENSSSCG00000006002				ENSSSCG00000030125
	ENSSSCG00000010108											ENSSSCG00000006003				ENSSSCG00000030133
	ENSSSCG00000010114											ENSSSCG00000006008				ENSSSCG00000030286
	ENSSSCG00000010136											ENSSSCG00000006009				ENSSSCG00000030359
	ENSSSCG00000010146											ENSSSCG00000006014				ENSSSCG00000030384
	ENSSSCG00000010155											ENSSSCG00000006025				ENSSSCG00000030458
	ENSSSCG00000010161											ENSSSCG00000006049				ENSSSCG00000030477
	ENSSSCG00000010164											ENSSSCG00000006054				ENSSSCG00000030508
	ENSSSCG00000010169											ENSSSCG00000006059				ENSSSCG00000030546
	ENSSSCG00000010174											ENSSSCG00000006062				ENSSSCG00000030567
	ENSSSCG00000010180											ENSSSCG00000006063				ENSSSCG00000030621
	ENSSSCG00000010188											ENSSSCG00000006065				ENSSSCG00000030636
	ENSSSCG00000010199											ENSSSCG00000006067				ENSSSCG00000030642
	ENSSSCG00000010205											ENSSSCG00000006071				ENSSSCG00000030673
	ENSSSCG00000010211											ENSSSCG00000006073				ENSSSCG00000030681
	ENSSSCG00000010212											ENSSSCG00000006078				ENSSSCG00000030738
	ENSSSCG00000010223											ENSSSCG00000006082				ENSSSCG00000030755
	ENSSSCG00000010229											ENSSSCG00000006084				ENSSSCG00000030789
	ENSSSCG00000010235											ENSSSCG00000006087				ENSSSCG00000030803
	ENSSSCG00000010241											ENSSSCG00000006089				ENSSSCG00000030821
	ENSSSCG00000010253											ENSSSCG00000006092				ENSSSCG00000030825
	ENSSSCG00000010259											ENSSSCG00000006098				ENSSSCG00000030848
	ENSSSCG00000010268											ENSSSCG00000006099				ENSSSCG00000030868
	ENSSSCG00000010275											ENSSSCG00000006101				ENSSSCG00000030883
	ENSSSCG00000010277											ENSSSCG00000006115				ENSSSCG00000030890
	ENSSSCG00000010290											ENSSSCG00000006116				ENSSSCG00000030893
	ENSSSCG00000010306											ENSSSCG00000006127				ENSSSCG00000030996
	ENSSSCG00000010307											ENSSSCG00000006140				ENSSSCG00000031032
	ENSSSCG00000010315											ENSSSCG00000006144				ENSSSCG00000031037
	ENSSSCG00000010319											ENSSSCG00000006145				ENSSSCG00000031054
	ENSSSCG00000010332											ENSSSCG00000006160
	ENSSSCG00000010351											ENSSSCG00000006162
	ENSSSCG00000010357											ENSSSCG00000006165
	ENSSSCG00000010368											ENSSSCG00000006166
	ENSSSCG00000010380											ENSSSCG00000006174
	ENSSSCG00000010388											ENSSSCG00000006186
	ENSSSCG00000010391											ENSSSCG00000006187
	ENSSSCG00000010396											ENSSSCG00000006202
	ENSSSCG00000010399											ENSSSCG00000006214
	ENSSSCG00000010403											ENSSSCG00000006220
	ENSSSCG00000010404											ENSSSCG00000006225
	ENSSSCG00000010414											ENSSSCG00000006231
	ENSSSCG00000010431											ENSSSCG00000006233
	ENSSSCG00000010433											ENSSSCG00000006236
	ENSSSCG00000010435											ENSSSCG00000006242
	ENSSSCG00000010437											ENSSSCG00000006246
	ENSSSCG00000010438											ENSSSCG00000006249
	ENSSSCG00000010440											ENSSSCG00000006251
	ENSSSCG00000010448											ENSSSCG00000006260
	ENSSSCG00000010462											ENSSSCG00000006274
	ENSSSCG00000010468											ENSSSCG00000006276
	ENSSSCG00000010469											ENSSSCG00000006282
	ENSSSCG00000010470											ENSSSCG00000006283
	ENSSSCG00000010485											ENSSSCG00000006294
	ENSSSCG00000010489											ENSSSCG00000006296
	ENSSSCG00000010493											ENSSSCG00000006303
	ENSSSCG00000010503											ENSSSCG00000006307
	ENSSSCG00000010507											ENSSSCG00000006310
	ENSSSCG00000010511											ENSSSCG00000006319
	ENSSSCG00000010513											ENSSSCG00000006323
	ENSSSCG00000010523											ENSSSCG00000006329
	ENSSSCG00000010524											ENSSSCG00000006350
	ENSSSCG00000010526											ENSSSCG00000006354
	ENSSSCG00000010535											ENSSSCG00000006357
	ENSSSCG00000010540											ENSSSCG00000006363
	ENSSSCG00000010543											ENSSSCG00000006366
	ENSSSCG00000010547											ENSSSCG00000006369
	ENSSSCG00000010548											ENSSSCG00000006370
	ENSSSCG00000010551											ENSSSCG00000006371
	ENSSSCG00000010560											ENSSSCG00000006372
	ENSSSCG00000010574											ENSSSCG00000006376
	ENSSSCG00000010605											ENSSSCG00000006378
	ENSSSCG00000010621											ENSSSCG00000006380
	ENSSSCG00000010626											ENSSSCG00000006382
	ENSSSCG00000010631											ENSSSCG00000006383
	ENSSSCG00000010645											ENSSSCG00000006385
	ENSSSCG00000010648											ENSSSCG00000006386
	ENSSSCG00000010652											ENSSSCG00000006389
	ENSSSCG00000010676											ENSSSCG00000006392
	ENSSSCG00000010687											ENSSSCG00000006397
	ENSSSCG00000010690											ENSSSCG00000006398
	ENSSSCG00000010699											ENSSSCG00000006409
	ENSSSCG00000010702											ENSSSCG00000006416
	ENSSSCG00000010735											ENSSSCG00000006452
	ENSSSCG00000010742											ENSSSCG00000006461
	ENSSSCG00000010743											ENSSSCG00000006468
	ENSSSCG00000010799											ENSSSCG00000006469
	ENSSSCG00000010801											ENSSSCG00000006475
	ENSSSCG00000010819											ENSSSCG00000006480
	ENSSSCG00000010820											ENSSSCG00000006481
	ENSSSCG00000010824											ENSSSCG00000006492
	ENSSSCG00000010835											ENSSSCG00000006493
	ENSSSCG00000010839											ENSSSCG00000006499
	ENSSSCG00000010844											ENSSSCG00000006501
	ENSSSCG00000010855											ENSSSCG00000006504
	ENSSSCG00000010882											ENSSSCG00000006509
	ENSSSCG00000010884											ENSSSCG00000006511
	ENSSSCG00000010897											ENSSSCG00000006512
	ENSSSCG00000010900											ENSSSCG00000006522
	ENSSSCG00000010904											ENSSSCG00000006523
	ENSSSCG00000010907											ENSSSCG00000006525
	ENSSSCG00000010911											ENSSSCG00000006526
	ENSSSCG00000010913											ENSSSCG00000006527
	ENSSSCG00000010925											ENSSSCG00000006528
	ENSSSCG00000010941											ENSSSCG00000006529
	ENSSSCG00000010950											ENSSSCG00000006530
	ENSSSCG00000010964											ENSSSCG00000006532
	ENSSSCG00000010986											ENSSSCG00000006535
	ENSSSCG00000010993											ENSSSCG00000006536
	ENSSSCG00000010994											ENSSSCG00000006538
	ENSSSCG00000011030											ENSSSCG00000006544
	ENSSSCG00000011045											ENSSSCG00000006550
	ENSSSCG00000011052											ENSSSCG00000006552
	ENSSSCG00000011056											ENSSSCG00000006553
	ENSSSCG00000011062											ENSSSCG00000006560
	ENSSSCG00000011064											ENSSSCG00000006561
	ENSSSCG00000011066											ENSSSCG00000006564
	ENSSSCG00000011074											ENSSSCG00000006567
	ENSSSCG00000011077											ENSSSCG00000006568
	ENSSSCG00000011105											ENSSSCG00000006571
	ENSSSCG00000011106											ENSSSCG00000006578
	ENSSSCG00000011113											ENSSSCG00000006581
	ENSSSCG00000011120											ENSSSCG00000006582
	ENSSSCG00000011133											ENSSSCG00000006610
	ENSSSCG00000011147											ENSSSCG00000006612
	ENSSSCG00000011167											ENSSSCG00000006623
	ENSSSCG00000011182											ENSSSCG00000006625
	ENSSSCG00000011199											ENSSSCG00000006626
	ENSSSCG00000011229											ENSSSCG00000006628
	ENSSSCG00000011233											ENSSSCG00000006630
	ENSSSCG00000011235											ENSSSCG00000006631
	ENSSSCG00000011236											ENSSSCG00000006632
	ENSSSCG00000011237											ENSSSCG00000006634
	ENSSSCG00000011240											ENSSSCG00000006636
	ENSSSCG00000011246											ENSSSCG00000006649
	ENSSSCG00000011249											ENSSSCG00000006653
	ENSSSCG00000011252											ENSSSCG00000006661
	ENSSSCG00000011256											ENSSSCG00000006663
	ENSSSCG00000011261											ENSSSCG00000006665
	ENSSSCG00000011269											ENSSSCG00000006666
	ENSSSCG00000011278											ENSSSCG00000006669
	ENSSSCG00000011282											ENSSSCG00000006681
	ENSSSCG00000011295											ENSSSCG00000006682
	ENSSSCG00000011296											ENSSSCG00000006686
	ENSSSCG00000011305											ENSSSCG00000006688
	ENSSSCG00000011313											ENSSSCG00000006701
	ENSSSCG00000011332											ENSSSCG00000006712
	ENSSSCG00000011336											ENSSSCG00000006717
	ENSSSCG00000011340											ENSSSCG00000006718
	ENSSSCG00000011343											ENSSSCG00000006721
	ENSSSCG00000011347											ENSSSCG00000006728
	ENSSSCG00000011350											ENSSSCG00000006729
	ENSSSCG00000011356											ENSSSCG00000006730
	ENSSSCG00000011363											ENSSSCG00000006743
	ENSSSCG00000011364											ENSSSCG00000006753
	ENSSSCG00000011366											ENSSSCG00000006759
	ENSSSCG00000011370											ENSSSCG00000006760
	ENSSSCG00000011410											ENSSSCG00000006762
	ENSSSCG00000011411											ENSSSCG00000006763
	ENSSSCG00000011417											ENSSSCG00000006767
	ENSSSCG00000011422											ENSSSCG00000006769
	ENSSSCG00000011436											ENSSSCG00000006774
	ENSSSCG00000011454											ENSSSCG00000006777
	ENSSSCG00000011468											ENSSSCG00000006779
	ENSSSCG00000011470											ENSSSCG00000006780
	ENSSSCG00000011471											ENSSSCG00000006792
	ENSSSCG00000011472											ENSSSCG00000006800
	ENSSSCG00000011496											ENSSSCG00000006806
	ENSSSCG00000011498											ENSSSCG00000006813
	ENSSSCG00000011512											ENSSSCG00000006821
	ENSSSCG00000011513											ENSSSCG00000006827
	ENSSSCG00000011530											ENSSSCG00000006831
[truncated: 3,709 more rows]
