# Supplementary material for: Integrative approach using liver and duodenum RNA-Seq data identifies candidate genes and pathways associated with feed efficiency in pigs
Source: Sci Rep. 2018 Jan 11;8:558. doi: 10.1038/s41598-017-19072-5 (PMC5764994; doi:10.1038/s41598-017-19072-5)
Supplement: Supplementary file 6 — Suplementary Table S5 [file 41598_2017_19072_MOESM6_ESM.xls]

## Sheet: Full1
Ingenuity Canonical Pathways	Tissue (Module)	-log(p-value)	Genes
Acyl-CoA Hydrolysis	Duodenum (Darkred)	1,87E00	ACOT4
Protein Ubiquitination Pathway	Duodenum (Darkred)	1,48E00	HSPE1,ANAPC10
Stearate Biosynthesis I (Animals)	Duodenum (Darkred)	1,34E00	ACOT4
Role of RIG1-like Receptors in Antiviral Innate Immunity	Duodenum (Darkred)	1,32E00	CASP10
Aldosterone Signaling in Epithelial Cells	Duodenum (Darkgreen)	5,8E00	HSPH1,DNAJB1,DNAJA1,HSPA2,HSPA4L
Protein Ubiquitination Pathway	Duodenum (Darkgreen)	4,89E00	HSPH1,DNAJB1,DNAJA1,HSPA2,HSPA4L
NRF2-mediated Oxidative Stress Response	Duodenum (Darkgreen)	2,78E00	NQO1,DNAJB1,DNAJA1
Unfolded protein response	Duodenum (Darkgreen)	2,7E00	HSPH1,HSPA2
Huntington's Disease Signaling	Duodenum (Darkgreen)	2,51E00	DNAJB1,HSPA2,SIN3A
Phenylethylamine Degradation I	Duodenum (Darkgreen)	2,31E00	AOC2
Serine Biosynthesis	Duodenum (Darkgreen)	2,21E00	PSAT1
Superpathway of Serine and Glycine Biosynthesis I	Duodenum (Darkgreen)	2,07E00	PSAT1
Superoxide Radicals Degradation	Duodenum (Darkgreen)	2,01E00	NQO1
eNOS Signaling	Duodenum (Darkgreen)	1,81E00	CHRNB1,HSPA2
DNA Methylation and Transcriptional Repression Signaling	Duodenum (Darkgreen)	1,62E00	SIN3A
IL-22 Signaling	Duodenum (Darkgreen)	1,54E00	IL22
Retinol Biosynthesis	Duodenum (Darkgreen)	1,32E00	PNLIPRP2
EIF2 Signaling	Duodenum (Salmon)	2,35E01	RPL11,RPL32,RPL22,EIF3H,RPL3,RPS27,RPS23,RPL17,RPL30,RPL39,RPL37A,RPS4X,RPL9,RPS6,WARS,RPS13,RPL26L1,RPS27A,RPL5,RPS25,RPS17
mTOR Signaling	Duodenum (Salmon)	8,52E00	RPS6,EIF3H,RPS27,RPS13,RPS23,RPS27A,RPS25,RPS17,RPS4X,PGF
Regulation of eIF4 and p70S6K Signaling	Duodenum (Salmon)	8,21E00	RPS6,EIF3H,RPS27,RPS13,RPS23,RPS27A,RPS25,RPS17,RPS4X
Mitochondrial Dysfunction	Duodenum (Salmon)	3,38E00	COX6C,BACE1,NDUFA12,NDUFB3,NDUFS4
Oxidative Phosphorylation	Duodenum (Salmon)	3,16E00	COX6C,NDUFA12,NDUFB3,NDUFS4
dTMP De Novo Biosynthesis	Duodenum (Salmon)	1,74E00	DHFR
Cell Cycle: G1/S Checkpoint Regulation	Duodenum (Salmon)	1,64E00	RPL11,RPL5
Ephrin Receptor Signaling	Duodenum (Salmon)	1,58E00	GNAS,ARPC3,PGF
IL-8 Signaling	Duodenum (Salmon)	1,44E00	TRAF6,GNAS,PGF
TGF-β Signaling	Duodenum (Salmon)	1,39E00	TRAF6,TGIF1
IL-1 Signaling	Duodenum (Salmon)	1,35E00	TRAF6,GNAS
IL-17A Signaling in Fibroblasts	Liver (Yellow)	7,18E00	NFKBID,FOS,JUN,CCL2,NFKBIE,NFKB2,NFKBIZ,NFKB1
TNFR2 Signaling	Liver (Yellow)	6,53E00	FOS,JUN,NFKBIE,TNFAIP3,NFKB2,NFKB1,BIRC2
Sumoylation Pathway	Liver (Yellow)	6,39E00	TDG,FOS,JUN,RND3,RHOB,CBX4,NFKB2,NFKB1,ZNF217,FNBP1,FAS
Protein Ubiquitination Pathway	Liver (Yellow)	5,4E00	UBB,CRYAB,DNAJB4,HSPH1,HSPB8,THOP1,HSPD1,DNAJA1,HSPA2,HSPA4,HSP90AB1,UBE2B,NEDD4L,DNAJB5,HSPA4L,BIRC2
iNOS Signaling	Liver (Yellow)	5,23E00	FOS,JUN,NFKBIE,NFKB2,NFKB1,IRF1,IRAK2
Hepatic Fibrosis / Hepatic Stellate Cell Activation	Liver (Yellow)	5,06E00	VCAM1,ICAM1,CCL2,CSF1,SMAD3,KLF6,SMAD7,VEGFC,BAMBI,NFKB2,NFKB1,FAS,FGF1
HMGB1 Signaling	Liver (Yellow)	4,99E00	FOS,IL18,VCAM1,ICAM1,JUN,CCL2,RND3,RHOB,NFKB2,NFKB1,FNBP1
TNFR1 Signaling	Liver (Yellow)	4,91E00	FOS,JUN,NFKBIE,TNFAIP3,NFKB2,NFKB1,BIRC2
Aldosterone Signaling in Epithelial Cells	Liver (Yellow)	4,79E00	HSPA4,CRYAB,HSP90AB1,DNAJB4,SGK1,HSPH1,HSPB8,HSPD1,DNAJA1,HSPA2,DNAJB5,HSPA4L
Aryl Hydrocarbon Receptor Signaling	Liver (Yellow)	4,78E00	MYC,FOS,RXRG,JUN,HSP90AB1,GSTA4,ALDH18A1,NFKB2,NFKB1,PTGES3,FAS
PPAR Signaling	Liver (Yellow)	4,73E00	FOS,IL18,JUN,HSP90AB1,PPARD,NFKBIE,PTGS2,NFKB2,NFKB1
IL-8 Signaling	Liver (Yellow)	4,72E00	FOS,VCAM1,JUN,ICAM1,RND3,RHOB,HBEGF,VEGFC,LIMK2,PTGS2,NFKB1,FNBP1,IRAK2
Toll-like Receptor Signaling	Liver (Yellow)	4,61E00	FOS,UBB,IL18,JUN,TNFAIP3,NFKB2,NFKB1,IRAK2
April Mediated Signaling	Liver (Yellow)	4,53E00	FOS,JUN,NFKBIE,NFKB2,NFKB1,TNFRSF17
CD40 Signaling	Liver (Yellow)	4,45E00	FOS,ICAM1,JUN,NFKBIE,TNFAIP3,PTGS2,NFKB2,NFKB1
Cholecystokinin/Gastrin-mediated Signaling	Liver (Yellow)	4,44E00	FOS,IL18,JUN,RND3,RHOB,MEF2D,CREM,PTGS2,FNBP1
B Cell Activating Factor Signaling	Liver (Yellow)	4,4E00	FOS,JUN,NFKBIE,NFKB2,NFKB1,TNFRSF17
MIF Regulation of Innate Immunity	Liver (Yellow)	4,34E00	FOS,JUN,NFKBIE,PTGS2,NFKB2,NFKB1
Colorectal Cancer Metastasis Signaling	Liver (Yellow)	4,31E00	MMP7,SMAD3,WNT9A,VEGFC,NFKB2,NFKB1,MYC,FOS,JUN,RHOB,RND3,MMP11,PTGS2,FNBP1
Glucocorticoid Receptor Signaling	Liver (Yellow)	4,17E00	VCAM1,ICAM1,SGK1,NFKBIE,SMAD3,NFKB1,HSPA2,PTGES3,HSPA4,FOS,JUN,CCL2,HSP90AB1,ERCC3,PTGS2
NRF2-mediated Oxidative Stress Response	Liver (Yellow)	4,15E00	FOS,UBB,JUN,DNAJB4,GSTA4,STIP1,DNAJA4,HSPB8,DNAJA2,DNAJA1,MAFF,DNAJB5
IL-10 Signaling	Liver (Yellow)	3,97E00	FOS,IL18,JUN,NFKBIE,ARG2,NFKB2,NFKB1
Molecular Mechanisms of Cancer	Liver (Yellow)	3,9E00	CDC25C,NFKBIE,SMAD3,WNT9A,SMAD7,CDKN2C,NFKB2,E2F3,NFKB1,FAS,MYC,FOS,JUN,RND3,RHOB,FNBP1,BIRC2
CD27 Signaling in Lymphocytes	Liver (Yellow)	3,75E00	FOS,JUN,NFKBIE,MAP3K8,NFKB2,NFKB1
TWEAK Signaling	Liver (Yellow)	3,71E00	NFKBIE,NFKB2,NFKB1,BIRC2,TNFRSF12A
Th1 and Th2 Activation Pathway	Liver (Yellow)	3,68E00	NFIL3,IL18,ICAM1,JUN,CXCR4,IL12RB2,NFKB1,JAG1,DLL4,TSLP,IRF1
Atherosclerosis Signaling	Liver (Yellow)	3,67E00	IL18,VCAM1,ICAM1,CCL2,CSF1,CXCR4,NFKB2,NFKB1,TNFRSF12A
Unfolded protein response	Liver (Yellow)	3,66E00	HSPA4,INSIG1,HSPH1,PPP1R15A,DNAJA2,HSPA2
VDR/RXR Activation	Liver (Yellow)	3,59E00	CXCL10,RXRG,PPARD,MXD1,HES1,IGFBP1,THBD
Regulation of IL-2 Expression in Activated and Anergic T Lymphocytes	Liver (Yellow)	3,56E00	FOS,JUN,SMAD3,NFKBIE,TOB1,NFKB2,NFKB1
Production of Nitric Oxide and Reactive Oxygen Species in Macrophages	Liver (Yellow)	3,52E00	FOS,JUN,RND3,RHOB,NFKBIE,ARG2,MAP3K8,NFKB2,NFKB1,FNBP1,IRF1
ILK Signaling	Liver (Yellow)	3,47E00	MYC,FOS,JUN,SNAI2,RND3,RHOB,VEGFC,PTGS2,NFKB2,NFKB1,FNBP1
Induction of Apoptosis by HIV1	Liver (Yellow)	3,4E00	CXCR4,NFKBIE,NFKB2,NFKB1,FAS,BIRC2
Type I Diabetes Mellitus Signaling	Liver (Yellow)	3,4E00	PRF1,NFKBIE,SOCS2,NFKB2,HSPD1,NFKB1,IRF1,FAS
Small Cell Lung Cancer Signaling	Liver (Yellow)	3,39E00	MYC,RXRG,NFKBIE,PTGS2,NFKB2,NFKB1,BIRC2
Role of Macrophages, Fibroblasts and Endothelial Cells in Rheumatoid Arthritis	Liver (Yellow)	3,3E00	VCAM1,ICAM1,NFKBIE,WNT9A,VEGFC,NFKB1,MYC,FOS,IL18,JUN,CCL2,CSF1,ADAMTS4,IRAK2
Crosstalk between Dendritic Cells and Natural Killer Cells	Liver (Yellow)	3,24E00	PRF1,IL18,CD69,CD83,NFKB2,NFKB1,FAS
IL-12 Signaling and Production in Macrophages	Liver (Yellow)	3,22E00	FOS,IL18,JUN,MAP3K8,IL12RB2,NFKB2,REL,NFKB1,IRF1
Granulocyte Adhesion and Diapedesis	Liver (Yellow)	3,22E00	CXCL10,MMP7,IL18,VCAM1,ICAM1,CCL2,CXCR4,MMP11,SDC4,CXCL2
IL-17A Signaling in Gastric Cells	Liver (Yellow)	3,2E00	CXCL10,FOS,JUN,NFKB1
LXR/RXR Activation	Liver (Yellow)	3,12E00	RXRG,IL18,CCL2,ARG2,PTGS2,NFKB2,GC,NFKB1
Role of NFAT in Regulation of the Immune Response	Liver (Yellow)	3,07E00	CSNK1E,RCAN1,FOS,LCK,JUN,NFKBIE,MEF2D,XPO1,NFKB2,NFKB1
Agranulocyte Adhesion and Diapedesis	Liver (Yellow)	3	CXCL10,MMP7,IL18,VCAM1,ICAM1,CCL2,CXCR4,MMP11,SDC4,CXCL2
RAR Activation	Liver (Yellow)	2,99E00	FOS,RXRG,JUN,SMAD3,ERCC3,SMAD7,NFKB2,REL,NFKB1,CRABP1
RANK Signaling in Osteoclasts	Liver (Yellow)	2,91E00	FOS,JUN,NFKBIE,MAP3K8,NFKB2,NFKB1,BIRC2
TREM1 Signaling	Liver (Yellow)	2,89E00	IL18,ICAM1,CCL2,CD83,NFKB2,NFKB1
4-1BB Signaling in T Lymphocytes	Liver (Yellow)	2,84E00	JUN,NFKBIE,NFKB2,NFKB1
Semaphorin Signaling in Neurons	Liver (Yellow)	2,8E00	RND1,RND3,RHOB,LIMK2,FNBP1
MIF-mediated Glucocorticoid Regulation	Liver (Yellow)	2,73E00	NFKBIE,PTGS2,NFKB2,NFKB1
Cell Cycle Regulation by BTG Family Proteins	Liver (Yellow)	2,64E00	BTG2,BTG1,E2F3,NOCT
Bladder Cancer Signaling	Liver (Yellow)	2,56E00	MYC,MMP7,THBS1,VEGFC,MMP11,FGF1
Pancreatic Adenocarcinoma Signaling	Liver (Yellow)	2,53E00	SMAD3,VEGFC,HBEGF,PTGS2,NFKB2,E2F3,NFKB1
Notch Signaling	Liver (Yellow)	2,5E00	HES1,JAG1,DLL4,HEY1
Altered T Cell and B Cell Signaling in Rheumatoid Arthritis	Liver (Yellow)	2,48E00	IL18,CSF1,NFKB2,NFKB1,FAS,TNFRSF17
ERK5 Signaling	Liver (Yellow)	2,47E00	MYC,FOS,SGK1,MEF2D,MAP3K8
IL-1 Signaling	Liver (Yellow)	2,46E00	FOS,JUN,NFKBIE,NFKB2,NFKB1,IRAK2
Regulation of the Epithelial-Mesenchymal Transition Pathway	Liver (Yellow)	2,45E00	ID2,SNAI2,EGR1,SMAD3,WNT9A,NFKB2,NFKB1,JAG1,FGF1
Role of Tissue Factor in Cancer	Liver (Yellow)	2,45E00	LCK,CSF1,EGR1,VEGFC,HBEGF,LIMK2,CYR61
Role of PKR in Interferon Induction and Antiviral Response	Liver (Yellow)	2,42E00	NFKBIE,NFKB2,NFKB1,IRF1
Granzyme A Signaling	Liver (Yellow)	2,42E00	GZMA,PRF1,HIST1H1D
Mitotic Roles of Polo-Like Kinase	Liver (Yellow)	2,38E00	KIF23,CDC25C,HSP90AB1,PLK3,PLK2
Inflammasome pathway	Liver (Yellow)	2,36E00	IL18,NFKB2,NFKB1
Lymphotoxin β Receptor Signaling	Liver (Yellow)	2,35E00	NFKBID,VCAM1,NFKB2,NFKB1,BIRC2
Role of IL-17A in Arthritis	Liver (Yellow)	2,35E00	CCL2,NFKBIE,PTGS2,NFKB2,NFKB1
Protein Kinase A Signaling	Liver (Yellow)	2,34E00	CDC25C,PTPRE,NFKBIE,SMAD3,PDE4B,NFKB2,NFKB1,DUSP5,DUSP10,CREM,HIST1H1D,PTGS2,PHKG1,MTMR3
PI3K Signaling in B Lymphocytes	Liver (Yellow)	2,33E00	FOS,CD19,JUN,ATF3,NFKBIE,NFKB2,NFKB1
Polyamine Regulation in Colon Cancer	Liver (Yellow)	2,3E00	MYC,MXD1,SAT1
Role of IL-17F in Allergic Inflammatory Airway Diseases	Liver (Yellow)	2,27E00	CXCL10,CCL2,NFKB2,NFKB1
PKCθ Signaling in T Lymphocytes	Liver (Yellow)	2,26E00	FOS,LCK,JUN,NFKBIE,MAP3K8,NFKB2,NFKB1
Chemokine Signaling	Liver (Yellow)	2,25E00	FOS,JUN,CCL2,CXCR4,LIMK2
Adipogenesis pathway	Liver (Yellow)	2,22E00	EGR2,TXNIP,EZH2,SMAD3,ERCC3,NOCT,FGF1
Acute Phase Response Signaling	Liver (Yellow)	2,22E00	FOS,IL18,JUN,NFKBIE,SOCS2,NFKB2,NFKB1,CRABP1
Th1 Pathway	Liver (Yellow)	2,21E00	NFIL3,IL18,ICAM1,IL12RB2,NFKB1,DLL4,IRF1
Tec Kinase Signaling	Liver (Yellow)	2,2E00	FOS,LCK,RND3,RHOB,NFKB2,NFKB1,FNBP1,FAS
Tumoricidal Function of Hepatic Natural Killer Cells	Liver (Yellow)	2,19E00	PRF1,ICAM1,FAS
Citrulline Biosynthesis	Liver (Yellow)	2,17E00	ARG2,ALDH18A1
Signaling by Rho Family GTPases	Liver (Yellow)	2,17E00	FOS,JUN,RND3,RHOB,LIMK2,CDC42EP4,CDC42EP2,NFKB2,NFKB1,FNBP1
Neurotrophin/TRK Signaling	Liver (Yellow)	2,12E00	FOS,JUN,NTF4,SPRY1,SPRY2
Prostanoid Biosynthesis	Liver (Yellow)	2,07E00	PTGS2,PTGES3
NF-κB Signaling	Liver (Yellow)	2,06E00	LCK,IL18,NFKBIE,TNFAIP3,MAP3K8,NFKB2,NFKB1,TNFRSF17
Erythropoietin Signaling	Liver (Yellow)	2,05E00	FOS,JUN,NFKBIE,NFKB2,NFKB1
IL-15 Production	Liver (Yellow)	2,05E00	NFKB2,NFKB1,IRF1
p53 Signaling	Liver (Yellow)	2,04E00	JUN,GADD45B,SNAI2,GADD45G,THBS1,FAS
Androgen Signaling	Liver (Yellow)	2,04E00	HSPA4,JUN,SMAD3,ERCC3,NFKB2,NFKB1
Th2 Pathway	Liver (Yellow)	1,97E00	ICAM1,JUN,CXCR4,IL12RB2,NFKB1,JAG1,TSLP
Prolactin Signaling	Liver (Yellow)	1,97E00	MYC,FOS,JUN,SOCS2,IRF1
JAK/Stat Signaling	Liver (Yellow)	1,97E00	FOS,JUN,SOCS2,NFKB2,NFKB1
p38 MAPK Signaling	Liver (Yellow)	1,94E00	MYC,IL18,DUSP10,MEF2D,FAS,IRAK2
IL-17 Signaling	Liver (Yellow)	1,92E00	CXCL10,JUN,CCL2,PTGS2,NFKB1
LPS-stimulated MAPK Signaling	Liver (Yellow)	1,9E00	FOS,JUN,NFKBIE,NFKB2,NFKB1
Role of Osteoblasts, Osteoclasts and Chondrocytes in Rheumatoid Arthritis	Liver (Yellow)	1,89E00	FOS,IL18,JUN,CSF1,WNT9A,NFKBIE,NFKB1,BIRC2,ADAMTS4
RhoA Signaling	Liver (Yellow)	1,85E00	LPAR6,RND3,LIMK2,CDC42EP4,CDC42EP2,SEMA3F
Apoptosis Signaling	Liver (Yellow)	1,84E00	NFKBIE,NFKB2,NFKB1,FAS,BIRC2
Axonal Guidance Signaling	Liver (Yellow)	1,84E00	MMP7,RND1,NTF4,CXCR4,WNT9A,UNC5B,VEGFC,LIMK2,TUBB2B,TUBB6,MMP11,SEMA3F,EPHA2,ADAMTS4
Hepatic Cholestasis	Liver (Yellow)	1,84E00	IL18,JUN,NR1I2,NFKBIE,NFKB2,NFKB1,IRAK2
Gαq Signaling	Liver (Yellow)	1,83E00	RND3,RHOB,NFKBIE,RGS4,NFKB2,NFKB1,FNBP1
PI3K/AKT Signaling	Liver (Yellow)	1,82E00	HSP90AB1,NFKBIE,MAP3K8,PTGS2,NFKB2,NFKB1
Circadian Rhythm Signaling	Liver (Yellow)	1,81E00	CSNK1E,PER1,BHLHE40
Death Receptor Signaling	Liver (Yellow)	1,79E00	NFKBIE,NFKB2,NFKB1,FAS,BIRC2
IL-6 Signaling	Liver (Yellow)	1,78E00	FOS,IL18,JUN,NFKBIE,NFKB2,NFKB1
Ceramide Signaling	Liver (Yellow)	1,77E00	FOS,JUN,S1PR2,NFKB2,NFKB1
CXCR4 Signaling	Liver (Yellow)	1,76E00	FOS,JUN,RND3,RHOB,CXCR4,EGR1,FNBP1
Activation of IRF by Cytosolic Pattern Recognition Receptors	Liver (Yellow)	1,76E00	JUN,NFKBIE,NFKB2,NFKB1
GNRH Signaling	Liver (Yellow)	1,75E00	FOS,JUN,EGR1,MAP3K8,NFKB2,NFKB1
Gα12/13 Signaling	Liver (Yellow)	1,73E00	LPAR6,JUN,NFKBIE,MEF2D,NFKB2,NFKB1
CD28 Signaling in T Helper Cells	Liver (Yellow)	1,72E00	FOS,LCK,JUN,NFKBIE,NFKB2,NFKB1
Cell Cycle: G1/S Checkpoint Regulation	Liver (Yellow)	1,71E00	MYC,SMAD3,CDKN2C,E2F3
Wnt/β-catenin Signaling	Liver (Yellow)	1,71E00	CSNK1E,MYC,UBB,MMP7,JUN,PPARD,WNT9A
Pyridoxal 5'-phosphate Salvage Pathway	Liver (Yellow)	1,69E00	SGK1,MAP3K8,LIMK2,MAK
Hypoxia Signaling in the Cardiovascular System	Liver (Yellow)	1,69E00	JUN,UBE2B,HSP90AB1,NFKBIE
Superpathway of Citrulline Metabolism	Liver (Yellow)	1,69E00	ARG2,ALDH18A1
Germ Cell-Sertoli Cell Junction Signaling	Liver (Yellow)	1,66E00	TUBB6,RND3,RHOB,MAP3K8,LIMK2,FNBP1,TUBB2B
Thyroid Cancer Signaling	Liver (Yellow)	1,58E00	MYC,RXRG,NTF4
Chronic Myeloid Leukemia Signaling	Liver (Yellow)	1,58E00	MYC,SMAD3,NFKB2,E2F3,NFKB1
IGF-1 Signaling	Liver (Yellow)	1,55E00	FOS,JUN,SOCS2,IGFBP1,CYR61
Role of MAPK Signaling in the Pathogenesis of Influenza	Liver (Yellow)	1,54E00	CXCL10,CCL2,PTGS2,RABGEF1
B Cell Receptor Signaling	Liver (Yellow)	1,52E00	CD19,JUN,EGR1,NFKBIE,MAP3K8,NFKB2,NFKB1
T Cell Receptor Signaling	Liver (Yellow)	1,51E00	FOS,LCK,JUN,NFKB2,NFKB1
Role of RIG1-like Receptors in Antiviral Innate Immunity	Liver (Yellow)	1,5E00	NFKBIE,NFKB2,NFKB1
Role of Hypercytokinemia/hyperchemokinemia in the Pathogenesis of Influenza	Liver (Yellow)	1,5E00	CXCL10,IL18,CCL2
Dolichol and Dolichyl Phosphate Biosynthesis	Liver (Yellow)	1,5E00	DOLK
IL-15 Signaling	Liver (Yellow)	1,47E00	LCK,VCAM1,NFKB2,NFKB1
BMP signaling pathway	Liver (Yellow)	1,47E00	JUN,SMAD7,NFKB2,NFKB1
Estrogen-Dependent Breast Cancer Signaling	Liver (Yellow)	1,45E00	FOS,JUN,NFKB2,NFKB1
IL-9 Signaling	Liver (Yellow)	1,45E00	SOCS2,NFKB2,NFKB1
Relaxin Signaling	Liver (Yellow)	1,44E00	FOS,JUN,NFKBIE,PDE4B,NFKB2,NFKB1
GADD45 Signaling	Liver (Yellow)	1,44E00	GADD45B,GADD45G
3-phosphoinositide Biosynthesis	Liver (Yellow)	1,43E00	LCK,CDC25C,CD19,DUSP5,PPP1R16B,DUSP10,NUDT4
HGF Signaling	Liver (Yellow)	1,42E00	FOS,ELF3,JUN,MAP3K8,PTGS2
3-phosphoinositide Degradation	Liver (Yellow)	1,41E00	CDC25C,DUSP5,PPP1R16B,DUSP10,NUDT4,MTMR3
ATM Signaling	Liver (Yellow)	1,4E00	CDC25C,JUN,GADD45B,GADD45G
Graft-versus-Host Disease Signaling	Liver (Yellow)	1,38E00	PRF1,IL18,FAS
Glioblastoma Multiforme Signaling	Liver (Yellow)	1,36E00	MYC,RND3,RHOB,WNT9A,E2F3,FNBP1
Renin-Angiotensin Signaling	Liver (Yellow)	1,35E00	FOS,JUN,CCL2,NFKB2,NFKB1
Thrombin Signaling	Liver (Yellow)	1,34E00	RND3,RHOB,GATA6,NFKB2,NFKB1,GATA2,FNBP1
PEDF Signaling	Liver (Yellow)	1,33E00	NFKBIE,NFKB2,NFKB1,FAS
S-adenosyl-L-methionine Biosynthesis	Liver (Yellow)	1,32E00	MAT2A
