# Supplementary material for: Integrative approach using liver and duodenum RNA-Seq data identifies candidate genes and pathways associated with feed efficiency in pigs
Source: Sci Rep. 2018 Jan 11;8:558. doi: 10.1038/s41598-017-19072-5 (PMC5764994; doi:10.1038/s41598-017-19072-5)
Supplement: Supplementary file 7 — Suplementary Table S6 [file 41598_2017_19072_MOESM7_ESM.xls]

## Sheet: Resume
Symbol	Module	Specie			Symbol	Module	Specie		Symbol	Module	Specie		Symbol	Module	Specie
ADM	Yellow	Beef_and_Pig			RPL17	Salmon	Beef		SIRT4	Darkred	Pig		LECT2	Darkgreen	Beef_and_Chicken
BHLHE40	Yellow	Beef			RPS23	Salmon	Beef_and_Pig		ACOT4	Darkred	Pig		PSAT1	Darkgreen	Beef_and_Pig
GADD45G	Yellow	Beef_and_Pig			ARPC3	Salmon	Pig		SNRPA1	Darkred	Pig		HSPA2	Darkgreen	Pig
GC	Yellow	Beef			C14orf166	Salmon	Pig		KIAA1217	Darkred	Pig		CDC37L1	Darkgreen	Pig_and_Chicken
IER3	Yellow	Beef_and_Pig			SEMA5A	Salmon	Pig		HSPE1	Darkred	Pig		NQO1	Darkgreen	Beef_and_Pig
INSIG1	Yellow	Beef			ANKS1A	Salmon	Pig		PPARA	Darkred	Chicken		SIN3A	Darkgreen	Beef
NR4A3	Yellow	Beef			FAM103A1	Salmon	Pig						CSMD2	Darkgreen	Beef
NTNG2	Yellow	Beef			HABP2	Salmon	Pig						PSAT1	Darkgreen	Beef
RNF122	Yellow	Beef			EEF1A1	Salmon	Pig						HSPH1	Darkgreen	Beef
THBD	Yellow	Beef			EIF3H	Salmon	Pig						BAG3	Darkgreen	Chicken
TUBB2B	Yellow	Beef			GLRX3	Salmon	Pig						DNAJA1	Darkgreen	Beef
CRYAB	Yellow	Pig			MGP	Salmon	Pig						STIP1	Darkgreen	Beef
CXCL2	Yellow	Pig			NDUFA12	Salmon	Pig
DUSP10	Yellow	Pig			NDUFAF6	Salmon	Pig
GATA6	Yellow	Pig			RPL11	Salmon	Pig
GPCPD1	Yellow	Pig			RPL22	Salmon	Pig
JAG1	Yellow	Pig			RPL26L1	Salmon	Pig
KLHL18	Yellow	Pig			RPL3	Salmon	Pig
LIMK2	Yellow	Pig			RPL30	Salmon	Pig
MCAM	Yellow	Pig			RPL32	Salmon	Pig
NHSL1	Yellow	Pig			RPL37A	Salmon	Pig
PHACTR1	Yellow	Pig			RPL5	Salmon	Pig
RND3	Yellow	Pig			RPS13	Salmon	Pig
TAL1	Yellow	Pig			RPS17	Salmon	Pig
TNFAIP3	Yellow	Pig			RPS25	Salmon	Pig
CRABP1	Yellow	Pig			RPS4X	Salmon	Pig
CYR61	Yellow	Pig			RPS6	Salmon	Pig
HBEGF	Yellow	Pig			TMEM42	Salmon	Pig
HSPA2	Yellow	Pig			TRAF6	Salmon	Pig
KBTBD6	Yellow	Pig
MSX1	Yellow	Pig
NFKB1	Yellow	Pig
PLK3	Yellow	Pig
SCAMP5	Yellow	Pig
SDC4	Yellow	Pig
XPNPEP2	Yellow	Pig
ZBTB10	Yellow	Pig
AACS	Yellow	Pig
ARID5B	Yellow	Pig
ASPHD2	Yellow	Pig
CBX4	Yellow	Pig
CCL2	Yellow	Pig
CD53	Yellow	Pig
CD83	Yellow	Pig
CDC42EP4	Yellow	Pig
CKS2	Yellow	Pig
CLEC2B	Yellow	Pig
DNAJA2	Yellow	Pig
E2F3	Yellow	Pig
ELF3	Yellow	Pig
FAM111B	Yellow	Pig
FAS	Yellow	Pig
GADD45B	Yellow	Pig
GPR183	Yellow	Pig
HEY1	Yellow	Pig
IL12RB2	Yellow	Pig
IL18	Yellow	Pig
IRAK2	Yellow	Pig
IVNS1ABP	Yellow	Pig
KLF10	Yellow	Pig
KLF6	Yellow	Pig
MAFB	Yellow	Pig
MAN2A2	Yellow	Pig
MAT2A	Yellow	Pig
MEF2D	Yellow	Pig
MLLT11	Yellow	Pig
MMP11	Yellow	Pig
MOB3C	Yellow	Pig
MUM1	Yellow	Pig
MYC	Yellow	Pig
NFIL3	Yellow	Pig
PAPOLA	Yellow	Pig
PPARD	Yellow	Pig
PRNP	Yellow	Pig
RASSF2	Yellow	Pig
RELT	Yellow	Pig
RHOB	Yellow	Pig
RIPK2	Yellow	Pig
RXRG	Yellow	Pig
SAT1	Yellow	Pig
SPRY2	Yellow	Pig
STAP1	Yellow	Pig
THBS1	Yellow	Pig
TP53INP2	Yellow	Pig
TPM4	Yellow	Pig
TSC22D2	Yellow	Pig
TXNIP	Yellow	Pig
VCAM1	Yellow	Pig
ZFP36L1	Yellow	Pig
ZNF217	Yellow	Pig
