# Supplementary material for: Integrative approach using liver and duodenum RNA-Seq data identifies candidate genes and pathways associated with feed efficiency in pigs
Source: Sci Rep. 2018 Jan 11;8:558. doi: 10.1038/s41598-017-19072-5 (PMC5764994; doi:10.1038/s41598-017-19072-5)
Supplement: Supplementary file 8 — Suplementary Table S7 [file 41598_2017_19072_MOESM8_ESM.xls]

## Sheet: Full1
Tissue	AUC	NES	Transcription factor	Target genes
Liver	0.0766798	390624	CHD1	NFKBIZ,DUSP5,ATF3,TUBB6,SRSF3,BHLHE40,ID2,RMND5B,NR4A3,PPP1R15A,HSP90AB1,SMAD3,IER2,BTG1,KLF6,SDC4,HES4,KLF10,JUN,NR4A2,IER3,CSRNP1,MYC,PER1,SAT1,CCNL1,FOS,BTG2,SPRY2,MEF2D,RND3,TNFRSF12A,RHOB,REL,SGK1,CREM,MAFF,TP53INP2,ZNF217,HEXIM2,SNAI2,LUZP1,COQ10B,CKS2,THBS1,CYR61,CDC42EP2,TPM4,HIVEP2,PCF11,SDCBP2,RELT,NFIL3,RABGEF1,BAG3,GADD45B,PPARD,HEY1,P4HA1,MLLT11,ELF3,GPCPD1,EGR1,THBD,CDC42SE1,MAP3K8,…
Liver	0.0678707	321626	POLR2A	CCNL1,DNAJB4,PPP1R15A,HIST1H1D,SAT1,IER2,EGR1,TNFRSF12A,TXNIP,FOS,HNRNPA2B1,CD69,CSRNP1,GATA2,JUN,HSP90AB1,E2F3,NR4A2,CDC42SE1,MAT2A,MID1IP1,BHLHE40,PLK3,SRSF3,KLF6,ATF3,PCF11,CBX4,PHKG1,PTGES3,CKS2,SNORA48,BTG1,ZNF217,TOB1,F11R,HSPA4,UAP1,MXD1,MAN2A2,CREM,CACYBP,MLLT11,BTG2,IER3,TAL1,SOCS2,IFRD1,SNORA9,EZH2,GDF9,RIPK2
Liver	0.0668681	313773	SIN3A	MYC,HIST1H1D,IER2,IER3,ALKBH2,MXD1,E2F3,BTG1,TSC22D2,PLK2,HES1,CDC25C,ZFP36L1,TOB1,ELP2
Liver	0.065387	302173	HSF1	CHORDC1,HSPD1,SLC5A3,STIP1,CCT4,DNAJA1,HSPH1,UBE2B,KLHL18,MUM1,PLOD1,CACYBP,LONRF1,HSP90AB1,UBB,SDCBP2,DEDD2,DNAJB4,HNRNPA2B1,PTGES3,CKS2,ZFAND2A
Duodenum	0.102519	535228	TP53	EEF1A1,RPL11,RPL3,RPL30,RPS25,RPS23,RPL32,RPS4X,RPS27A,NQO1,RPL37A,GNAS,RPL22,COX6C
Duodenum	0.0898805	451532	DLX1	DHFR,SNORA33,RPS23,SNORA21,SIRT4,RPS13,SNORD31,HSPE1,RPS27A,RPL3,RPL17,HIST1H2BK,RPL37A,RPL11,RPS25,SNORA27,EEF1A1,RPS27,SNORA25,RPS4X,NACA,EEF1B2,CD27,RPL39,SIN3A,TGIF1,TRIM4,PSAT1,CDC37L1,ANKS1A,ERH,RPL5,DNAJA1,EIF3H,STIP1,SRRM2,RPL30,ANAPC10,EXOSC3,DEDD2,SNRPE,WARS,LSM5,AVL9
Duodenum	0.084266	414352	TAF1	RPL37A,DHFR,NACA,RPL3,RPL17,HIST1H2BK,RPL11,RPS4X,RPL5,RPL9,RPL39,SNRPE,CTPS2,RPL32,STIP1,RPS23,EEF1A1,RPS27,NDUFB3,SPCS2,TMEM126A,RPS13,RPL26L1,RPL30,MRPS14,RPS27A,GNAS,CDC37L1,EXOSC3,MRPS28,ERH,DNAJA1,HSPE1,MRPL13
Duodenum	0.0827834	404533	ATF5	HSPE1,STIP1,HSPH1,DNAJA1,SNORD31,TGIF1,CDC37L1,RPS23,RIC8B,SNORA33,RPL37A,EEF1A1,SPCS3
Duodenum	0.0801099	386828	NKX2.2	HSPE1,DHFR,RPS23,PSAT1,NR6A1,EEF1A1,SNORA33,SNORD31,WASF2,SIRT4,CDC37L1
Duodenum	0.0767436	364536	TAF1	DHFR,RPL11,RPS4X,RPL17,RPL3,RPL32,NACA,RPL5,RPL9,RPL39,RPL37A,EEF1A1,CTPS2,RPL26L1,RPS27A,HIST1H2BK,GNAS,ERH,RPS23,SNRPE,TMEM126A,RPS27,STIP1,SPCS2,SSBP1,MRPS28,MRPS14,MED31,RPL30,DNAJA1,CDC37L1,HSPA2,RPS13,NDUFB3,EXOSC3,HSPH1
Duodenum	0.076379	362122	TAF1	RPL9,RPL3,RPL5,RPL17,RPL37A,RPL11,RPS4X,NACA,RPL32,RPS27,EEF1A1,RPL39,HSPE1,RPS27A,MRPS14,SPCS2,RPS25,SSBP1,ERH,RPS13,NDUFB3,RPS23,CDC37L1,GNAS,DNAJA1,HIST1H2BK,RPL26L1,STIP1,RPL30,WASF2,NDUFA12,ANAPC10,TMEM126A,MRPS28,SNRPA1,RPL22
Duodenum	0.0759901	359547	GABPA	SSBP1,C3orf18,SNRPE,ERH,LSM5,EXOSC3,RPS25,DROSHA,RPS27,WARS,EIF3H,MRPL13,ARPC3,RPL32,PHF23,NDUFB3,EEF1B2,FAM103A1,RPL30
Duodenum	0.0759415	359225	TAF1	RPL3,RPS23,RPL5,SNORA21,RPL37A,EEF1A1,NACA,RPL9,STIP1,RPL17,RPL26L1,WASF2,SIRT4,RPL11,SRRM2,RPS27A,RPS25,RPL30,RPS4X,DNAJA1,SSBP1,HSPE1,RPS27,SPCS2
Duodenum	0.0758686	358742	TAF1	RPL11,RPL17,RPL37A,RPS4X,RPL5,RPL3,RPL9,NACA,EEF1A1,RPS27A,RPL32,GNAS,RPS27,DNAJA1,RPL39,RPS23,RPL22,RPS25,SIN3A,MRPS14,NDUFB3,SPCS2,GLRX3,HSPE1,RPL26L1,DHFR,STIP1,CDC37L1,EXOSC3,SRRM2,WASF2,SSBP1,HIST1H2BK,ARPC3,RPL30,CTPS2,NDUFA12,ERH,ANAPC10,RPS13,WARS,TRIM4,SNRPE,MRPS28,SNRPA1,PFDN4,SPCS3,EIF3H,C3orf18
Duodenum	0.0752974	35496	POLR2A	SNORA33,RPS23,SIRT4,SNORD31,RPL3,RPL37A,EEF1A1,SNORA25,RPL17,RPL5,RPL9,MGP,RPS25,TGIF1,RPS27A,SIN3A,RPL30,RPL32,SNORA21,PHF23,RPS4X,DNAJA1,NACA,SRRM2,RPS13,RPL39,HSPE1,PSAT1,LSM5,AVL9,ETV3,RPS27,STIP1,RPL22,SNRPA1,TMEM126A,SPCS2,RPL11
Duodenum	0.0748478	351982	TAF1	RPL37A,NDUFA12,RPS4X,RPL11,NACA,RPL3,EEF1A1,RPS23,RPL17,RPL32,SNRPA1,CDC37L1,RPL5,RPS27,RPS13,STIP1,SNRPE,SSBP1,RPL30,SPCS2,PSAT1,HSPE1,HIST1H2BK,RPL9,WASF2,HSPA2,RPS27A,MRPS28,GLRX3
Duodenum	0.0744103	349085	TAF7	SIRT4,EEF1A1,HIST1H2BK,RPL17,RPL37A,RPL3,GNAS,RPL11,RPL5,HSPE1,RPS4X,STIP1,RPS27,RPL32,NACA,SRRM2,RPL9,RPS23,DNAJA1
Duodenum	0.0735596	343451	TAF1	RPL37A,RPL5,RPL17,RPL11,RPL3,RPL9,RPS4X,NACA,HSPE1,RPL39,EEF1A1,RPL32,GNAS,DNAJA1,SPCS2,RPS13,RPS23,SSBP1,RPL26L1,MRPS14,RPS27,RPS27A,ERH,NDUFA12,RPS25
Duodenum	0.0706308	324057	HBP1	HIST1H2BK,SNORD31,WARS,SNRPA1,STIP1,EEF1A1,RPL37A,HKDC1,SIN3A,RPL22,C3orf18,PSAT1,TNIK,COX6C,WASF2,C14orf166,SIRT4,RPL30,EIF3H,RPL17,TGIF1,ARPC3,CDC37L1,SNRPE,SNORA21,TRAF6,MRPS14,TRNAU1AP,RPL26L1,DNAJA1,TMEM42,HAUS2,SRRM2,HSPE1,SSBP1,RPL5,RPS25,RPS23,RPL3,MED31
Duodenum	0.0691604	314319	TAF1	RPL3,RPL5,RPL17,RPL37A,RPL11,RPS4X,NACA,RPS23,RPL9
Duodenum	0.0687107	311341	TAF7	SIRT4,HIST1H2BK,PGF,RPL11,EEF1A1,RPL3,RPL32,RPS4X,RPL37A,RPS25,RPL17,NACA,RPS27,RPS23,RPL5,TGIF1,RPL9,HSPA4L,MRPL13,RPL22,DNAJA1,RPS13,SSBP1,RPL39,MRPS28,GNAS
Duodenum	0.0682246	308122	GTF2B	SIRT4,RPS23,HIST1H2BK,RPL39,RPS27,RPL17,HSPH1,ERH,EEF1B2,NDUFB3,RPL5,RPL3,RPL9,CTPS2,RPL11,EEF1A1,DNAJA1,RPL37A,CASP10,RPS13,RPL30,HSPE1,CDC37L1,EIF3H,RPL32,DHFR,HDDC2,SRRM2,RPL22,NDUFA12,AHDC1,MRPS28,PGF,RIC8B,RPS25
