# Supplementary material for: Integrative approach using liver and duodenum RNA-Seq data identifies candidate genes and pathways associated with feed efficiency in pigs
Source: Sci Rep. 2018 Jan 11;8:558. doi: 10.1038/s41598-017-19072-5 (PMC5764994; doi:10.1038/s41598-017-19072-5)
Supplement: Supplementary file 9 — Suplementary Table S8 [file 41598_2017_19072_MOESM9_ESM.xls]

## Sheet: Suplementary_table 8
# Rank	Track id	AUC	NES	ClusterCode	Transcription factor	Target genes
1	wgEncodeSydhTfbsHepg2Hsf1ForsklnStdPk.narrowPeak.gz	0.482403	908173	T1	HSF1	HSP90AA1,STIP1,DNAJA1,HSPH1,DEDD2,DNAJB1
2	wgEncodeSydhTfbsHepg2Pgc1aForsklnStdPk.narrowPeak.gz	0.371246	684944	T2	PPARGC1A	HSP90AA1,DNAJA1,STIP1,HSPH1
3	GSM1208713_batch2_chrom1_LoVo_ATF5_PassedQC_peaks_hg19	0.329664	601438	T3	ATF5	STIP1,HSPH1,DNAJA1,HSP90AA1
4	wgEncodeHaibTfbsGm12878Pbx3Pcr1xPkRep1.broadPeak.gz	0.233456	408228	T4	PBX3	STIP1,HSPA2,TRIP10
5	wgEncodeHaibTfbsSknshPbx3V0422111PkRep2.broadPeak.gz	0.224487	390217	T4	PBX3	HSPA2,STIP1,TRIP10
6	wgEncodeHaibTfbsSknshPbx3V0422111PkRep1.broadPeak.gz	0.219051	379301	T4	PBX3	HSPA2,STIP1,TRIP10
7	GSM1208625_batch1_chrom1_LoVo_GMEB1_PassedQC_peaks_hg19	0.21878	378755	T5	GMEB1	STIP1,TRIP10,HSPH1
8	wgEncodeHaibTfbsH1hescSp2V0422111PkRep2.broadPeak.gz	0.203696	348463	T6	SP2	STIP1,TRIP10,HSPA2
9	wgEncodeHaibTfbsGm12878Pbx3Pcr1xPkRep2.broadPeak.gz	0.199076	339185	T4	PBX3	HSPA2,TRIP10,STIP1
10	wgEncodeHaibTfbsH1hescSp2V0422111PkRep1.broadPeak.gz	0.197309	335637	T6	SP2	TRIP10,STIP1,HSPA2
11	wgEncodeHaibTfbsH1hescSp1Pcr1xPkRep1.broadPeak.gz	0.196766	334546	T7	SP1	TRIP10,STIP1,HSPA2
12	GSM1208777_batch2_chrom1_LoVo_NFYA_PassedQC_peaks_hg19	0.194728	330452	T8	NFYA	TRIP10,STIP1
13	GSM1208657_batch1_chrom1_LoVo_NFAT5_PassedQC_peaks_hg19	0.181003	30289	T9	NFAT5	STIP1,DNAJA1,TRIP10,HSPH1,HSP90AA1
14	GSM1208630_batch1_chrom1_LoVo_HES4_PassedQC_peaks_hg19	0.17978	300434	T10	HES4	STIP1,TRIP10
