# Supplementary material for: Integrative approach using liver and duodenum RNA-Seq data identifies candidate genes and pathways associated with feed efficiency in pigs
Source: Sci Rep. 2018 Jan 11;8:558. doi: 10.1038/s41598-017-19072-5 (PMC5764994; doi:10.1038/s41598-017-19072-5)
Supplement: Supplementary file 10 — Suplementary Table S9 [file 41598_2017_19072_MOESM10_ESM.xls]

## Sheet: Table S9
Cannonical Pathways
NRF2-mediated Oxidative Stress Response
LXR/RXR Activation
ILK Signaling
Signaling by Rho Family GTPases
Acute Phase Response Signaling
RhoA Signaling
Germ Cell-Sertoli Cell Junction Signaling
Crosstalk between Dendritic Cells and Natural Killer Cells
Death Receptor Signaling
Agranulocyte Adhesion and Diapedesis
MIF Regulation of Innate Immunity
Atherosclerosis Signaling
IL-12 Signaling and Production in Macrophages
Tec Kinase Signaling
Production of Nitric Oxide and Reactive Oxygen Species in Macrophages
