# Supplementary material for: Integrative approach using liver and duodenum RNA-Seq data identifies candidate genes and pathways associated with feed efficiency in pigs
Source: Sci Rep. 2018 Jan 11;8:558. doi: 10.1038/s41598-017-19072-5 (PMC5764994; doi:10.1038/s41598-017-19072-5)
Supplement: Supplementary file 11 — Suplementary Table S10 [file 41598_2017_19072_MOESM11_ESM.xls]

## Sheet: Whole_gene_list_Liver
ENSEMBL_Id	logFC	logCPM	LR	PValue	FDR
ENSSSCG00000004225	-1.70436	1.13669	70.9691	3.62869e-17	4.17517e-13
ENSSSCG00000028006	2.0827	-0.480236	59.2042	1.42133e-14	8.17693e-11
ENSSSCG00000012147	1.54568	0.831504	53.6419	2.40573e-13	9.22677e-10
ENSSSCG00000024129	-1.36231	1.91942	51.0504	9.00233e-13	2.58952e-09
ENSSSCG00000025414	-1.20562	3.00294	45.5101	1.51855e-11	3.4945e-08
ENSSSCG00000021645	1.57578	-0.135611	43.64	3.94693e-11	7.56889e-08
ENSSSCG00000013060	1.18031	3.37306	43.1327	5.11492e-11	8.34165e-08
ENSSSCG00000008232	-1.32333	1.85679	42.8869	5.79986e-11	8.34165e-08
ENSSSCG00000027244	1.53354	-0.299869	38.3684	5.85735e-10	7.48829e-07
ENSSSCG00000022701	-1.32927	1.39647	37.3816	9.71362e-10	1.11765e-06
ENSSSCG00000000181	-1.12264	4.14982	34.2244	4.91098e-09	4.96329e-06
ENSSSCG00000013378	1.36323	0.520502	34.0826	5.28219e-09	4.96329e-06
ENSSSCG00000010427	-1.03164	8.33142	33.9662	5.60775e-09	4.96329e-06
ENSSSCG00000015830	1.21029	0.605544	32.5877	1.13934e-08	9.36374e-06
ENSSSCG00000029515	-1.01737	6.41562	32.2143	1.38069e-08	1.05908e-05
ENSSSCG00000023296	1.13238	0.768238	28.7843	8.09042e-08	5.81802e-05
ENSSSCG00000003824	1.07697	1.32244	26.5595	2.55552e-07	0.000171821
ENSSSCG00000030363	1.09915	0.571757	26.4618	2.68797e-07	0.000171821
ENSSSCG00000011862	0.891524	5.18999	25.7257	3.93546e-07	0.000238323
ENSSSCG00000009334	-0.967733	5.48585	25.538	4.33748e-07	0.000249535
ENSSSCG00000015267	1.07514	0.306086	23.7925	1.07298e-06	0.000587891
ENSSSCG00000008311	-0.960832	0.927771	23.158	1.4922e-06	0.000763339
ENSSSCG00000003669	0.952555	6.95492	23.1151	1.52588e-06	0.000763339
ENSSSCG00000029401	0.842508	5.68653	22.686	1.90749e-06	0.000882949
ENSSSCG00000021940	0.853538	3.37522	22.675	1.91845e-06	0.000882949
ENSSSCG00000013369	1.2075	5.69661	22.3475	2.27511e-06	0.00100682
ENSSSCG00000022913	0.931108	1.05876	21.4603	3.61236e-06	0.0015394
ENSSSCG00000028923	0.858989	1.96853	21.3405	3.84528e-06	0.00158013
ENSSSCG00000003889	-0.814115	4.2408	21.0318	4.51715e-06	0.00179222
ENSSSCG00000002981	0.821511	3.72878	20.725	5.30196e-06	0.00203348
ENSSSCG00000015068	0.892503	10.6281	20.6101	5.62976e-06	0.00208149
ENSSSCG00000023740	0.952012	0.450101	20.5567	5.78895e-06	0.00208149
ENSSSCG00000022759	0.78663	3.65931	19.5544	9.77757e-06	0.00340911
ENSSSCG00000008119	-0.784002	3.55239	19.2955	1.1197e-05	0.0037892
ENSSSCG00000024048	-0.91152	0.888386	19.0325	1.2851e-05	0.00422467
ENSSSCG00000026333	0.830706	1.36849	17.8604	2.37717e-05	0.0075977
ENSSSCG00000021847	0.761416	7.03037	17.5359	2.81927e-05	0.00876717
ENSSSCG00000003890	0.803099	1.41886	17.3138	3.16876e-05	0.00959467
ENSSSCG00000000643	-1.01391	-0.33904	16.9258	3.88689e-05	0.0114673
ENSSSCG00000016652	-0.756999	4.1361	16.8732	3.99609e-05	0.0114947
ENSSSCG00000006711	-0.9148	0.160642	16.4646	4.95658e-05	0.0139099
ENSSSCG00000023589	-0.721554	5.03359	16.2286	5.6139e-05	0.0153794
ENSSSCG00000004308	0.812304	0.724535	16.0125	6.29261e-05	0.0168379
ENSSSCG00000011826	0.808773	0.694548	15.9297	6.57394e-05	0.0169138
ENSSSCG00000023441	0.741055	2.48345	15.9179	6.61501e-05	0.0169138
ENSSSCG00000029102	-0.839153	0.451923	15.5392	8.08122e-05	0.0202136
ENSSSCG00000015595	-0.903304	4.80009	14.9029	0.00011319	0.02771
ENSSSCG00000001988	0.682702	2.78305	14.797	0.000119727	0.0286996
ENSSSCG00000013614	0.697976	2.82886	14.3971	0.000148028	0.0347595
ENSSSCG00000003709	0.679004	3.31636	14.2978	0.000156047	0.0359096
ENSSSCG00000000414	0.654523	4.86182	14.1854	0.000165653	0.0373726
ENSSSCG00000003753	-0.788698	0.564029	14.0219	0.00018069	0.039981
ENSSSCG00000007554	-0.780455	5.02633	13.9509	0.000187646	0.040737
ENSSSCG00000030165	-0.709002	2.95311	13.6928	0.000215277	0.0458699
ENSSSCG00000011576	0.84194	-0.0115799	13.5687	0.000229992	0.0481144
ENSSSCG00000004678	0.766077	0.4044	13.2749	0.00026898	0.0552658
ENSSSCG00000016397	0.664501	2.57514	12.873	0.000333365	0.0672929
ENSSSCG00000010955	0.625487	3.08449	12.5938	0.000387036	0.0767799
ENSSSCG00000006153	0.660794	1.66459	12.542	0.0003979	0.0775973
ENSSSCG00000025858	0.689675	1.21342	12.4811	0.000411095	0.0788343
ENSSSCG00000000061	0.649007	4.3461	12.3043	0.000451923	0.0852431
ENSSSCG00000006704	-0.643959	2.34767	11.9119	0.000557763	0.102823
ENSSSCG00000016335	0.702355	1.01948	11.8945	0.000562999	0.102823
ENSSSCG00000025173	0.678666	0.953728	11.7491	0.00060872	0.109436
ENSSSCG00000016401	0.657483	1.39658	11.556	0.000675309	0.11954
ENSSSCG00000003768	0.635252	1.67841	11.4159	0.000728177	0.126666
ENSSSCG00000024305	-0.594384	5.67467	11.3921	0.000737583	0.126666
ENSSSCG00000004194	0.626765	2.17506	11.32	0.000766775	0.129325
ENSSSCG00000011925	-0.648184	1.87345	11.2989	0.000775544	0.129325
ENSSSCG00000001228	-0.596029	2.84428	11.1867	0.000823868	0.13542
ENSSSCG00000016223	-0.575757	5.45638	11.0375	0.000892877	0.144696
ENSSSCG00000024259	-0.78285	-0.294254	10.9688	0.000926565	0.14807
ENSSSCG00000001550	0.719623	0.46394	10.748	0.00104391	0.164538
ENSSSCG00000001500	0.760119	-0.102258	10.4054	0.00125651	0.19537
ENSSSCG00000012077	0.552235	5.01819	10.3494	0.00129517	0.198696
ENSSSCG00000011687	0.592053	3.45333	10.3004	0.00132999	0.199974
ENSSSCG00000008037	0.718571	0.0558563	10.289	0.00133826	0.199974
ENSSSCG00000001252	-0.558748	3.57381	10.2356	0.00137755	0.202699
ENSSSCG00000016974	0.621915	1.20959	10.2153	0.00139282	0.202699
ENSSSCG00000002515	0.627388	8.00806	10.1935	0.00140934	0.202699
ENSSSCG00000012880	0.583771	7.40834	10.0967	0.00148534	0.210992
ENSSSCG00000008959	-0.725284	0.580639	9.99154	0.00157261	0.218222
ENSSSCG00000010394	-0.553552	4.50547	9.98972	0.00157417	0.218222
ENSSSCG00000011133	-0.601313	2.51346	9.95327	0.00160564	0.219934
ENSSSCG00000029075	0.636711	0.858844	9.86565	0.00168394	0.227945
ENSSSCG00000003479	0.632578	0.721274	9.82533	0.00172125	0.230287
ENSSSCG00000002555	0.598305	1.23768	9.61682	0.00192803	0.254988
ENSSSCG00000009077	-0.697762	0.193373	9.46792	0.00209097	0.272936
ENSSSCG00000024812	-0.606212	1.24528	9.45027	0.00211118	0.272936
ENSSSCG00000014422	0.60273	1.31505	9.37749	0.00219667	0.276486
ENSSSCG00000004154	-0.548959	4.5303	9.36861	0.00220733	0.276486
ENSSSCG00000028817	0.574897	2.35726	9.36578	0.00221073	0.276486
ENSSSCG00000019029	0.637557	0.483336	9.33984	0.00224225	0.277412
ENSSSCG00000017581	0.531784	4.22659	9.29807	0.00229395	0.28079
ENSSSCG00000003414	0.615726	1.15747	9.14956	0.00248778	0.301309
ENSSSCG00000029449	0.521074	5.7236	9.10475	0.00254947	0.302733
ENSSSCG00000004576	0.534149	4.6774	9.08537	0.00257663	0.302733
ENSSSCG00000022417	0.536238	2.94348	9.08406	0.00257847	0.302733
ENSSSCG00000021844	0.610563	0.586839	9.01245	0.00268146	0.311646
ENSSSCG00000026453	0.514782	6.37523	8.9277	0.00280878	0.31921
ENSSSCG00000025822	0.517684	4.51286	8.9035	0.00284625	0.31921
ENSSSCG00000010922	-0.578707	2.0824	8.89768	0.00285534	0.31921
ENSSSCG00000017578	0.596121	0.785346	8.89628	0.00285752	0.31921
ENSSSCG00000002274	-0.551516	5.49644	8.86011	0.00291471	0.320655
ENSSSCG00000021164	-0.632693	0.328148	8.85293	0.00292619	0.320655
ENSSSCG00000013396	-0.563071	1.3911	8.82385	0.00297318	0.32273
ENSSSCG00000004216	-0.514889	7.21229	8.74197	0.00310969	0.333163
ENSSSCG00000003278	-0.581491	1.01233	8.73173	0.0031272	0.333163
ENSSSCG00000002014	0.640415	0.107461	8.61975	0.00332538	0.351026
ENSSSCG00000000606	0.497807	6.76331	8.56796	0.00342131	0.357869
ENSSSCG00000000164	-0.522849	2.77958	8.53284	0.00348795	0.361552
ENSSSCG00000020657	0.500818	4.08669	8.37017	0.0038143	0.387157
ENSSSCG00000011973	0.624383	0.133839	8.35998	0.00383576	0.387157
ENSSSCG00000002001	0.522722	2.40745	8.35991	0.0038359	0.387157
ENSSSCG00000002368	0.519979	2.62931	8.31162	0.00393923	0.391436
ENSSSCG00000003891	0.502614	5.24602	8.30834	0.00394634	0.391436
ENSSSCG00000011609	0.546566	1.44542	8.21218	0.00416101	0.408752
ENSSSCG00000025447	-0.501001	4.14507	8.19874	0.00419196	0.408752
ENSSSCG00000030026	-0.528052	2.52397	8.16602	0.00426825	0.409991
ENSSSCG00000000382	-0.545998	1.62857	8.16275	0.00427594	0.409991
ENSSSCG00000014827	0.647752	-0.0874584	8.13453	0.00434302	0.412982
ENSSSCG00000013784	-0.531769	6.4208	8.09957	0.00442758	0.417572
ENSSSCG00000002471	0.483398	6.44934	8.04331	0.00456721	0.425886
ENSSSCG00000000002	0.553716	1.16185	8.02391	0.00461637	0.425886
ENSSSCG00000013397	-0.551729	1.06954	8.01983	0.00462679	0.425886
ENSSSCG00000003351	0.534908	1.45501	8.00004	0.00467764	0.42715
ENSSSCG00000001570	0.529854	1.65264	7.9377	0.00484153	0.438635
ENSSSCG00000022312	-0.504609	2.57547	7.9002	0.00494293	0.444323
ENSSSCG00000016602	0.641723	-0.11573	7.88053	0.00499697	0.445455
ENSSSCG00000020439	0.507167	2.39019	7.86756	0.00503295	0.445455
ENSSSCG00000024215	0.502221	2.58296	7.84453	0.00509748	0.447722
ENSSSCG00000006238	0.508407	6.91698	7.75696	0.0053506	0.464567
ENSSSCG00000009217	0.502501	2.96314	7.75042	0.00537002	0.464567
ENSSSCG00000023611	0.494099	3.08221	7.70821	0.00549702	0.472005
ENSSSCG00000006872	0.484363	4.27068	7.68724	0.00556127	0.473985
ENSSSCG00000001826	0.562119	0.772215	7.65598	0.00565844	0.478721
ENSSSCG00000013933	-0.541013	1.1168	7.63613	0.00572107	0.480486
ENSSSCG00000011292	0.573397	0.448762	7.55192	0.00599461	0.499792
ENSSSCG00000003766	-0.493476	4.98092	7.53898	0.00603782	0.499792
ENSSSCG00000015073	0.47048	5.6409	7.4738	0.00626033	0.51451
ENSSSCG00000005723	0.615815	-0.07592	7.38509	0.00657669	0.536676
ENSSSCG00000007557	0.50138	1.77857	7.34342	0.00673085	0.545389
ENSSSCG00000016187	-0.719326	-0.606135	7.2941	0.00691814	0.555952
ENSSSCG00000009565	0.518474	1.31354	7.28382	0.00695785	0.555952
ENSSSCG00000030024	-0.470185	3.64283	7.26277	0.00703985	0.558624
ENSSSCG00000009631	0.536677	1.16125	7.20999	0.00724989	0.571351
ENSSSCG00000021050	0.471496	3.05557	7.18375	0.00735666	0.575821
ENSSSCG00000011524	0.47295	2.91863	7.1386	0.00754419	0.58651
ENSSSCG00000017208	0.516389	1.19998	7.11666	0.00763707	0.586857
ENSSSCG00000007760	0.516075	1.21548	7.11348	0.00765066	0.586857
ENSSSCG00000005316	0.455567	5.34251	7.09952	0.00771046	0.587527
ENSSSCG00000030371	0.539424	11.5018	7.07961	0.00779658	0.587986
ENSSSCG00000013399	0.502821	1.71227	7.07454	0.00781869	0.587986
ENSSSCG00000017416	0.465473	3.194	7.04151	0.0079642	0.59504
ENSSSCG00000020781	0.46282	3.53621	7.01898	0.008065	0.598683
ENSSSCG00000029074	0.463263	3.65381	6.87982	0.00871743	0.642966
ENSSSCG00000015871	-0.497611	2.17005	6.84533	0.00888731	0.651321
ENSSSCG00000028525	-0.456393	4.90332	6.74664	0.00939246	0.683985
ENSSSCG00000022017	0.583688	-0.0364884	6.72322	0.00951655	0.688588
ENSSSCG00000015825	0.449421	3.91418	6.71223	0.00957536	0.688588
ENSSSCG00000017789	-0.458489	3.33569	6.68493	0.00972311	0.690984
ENSSSCG00000027243	-0.470386	2.07667	6.68389	0.00972878	0.690984
ENSSSCG00000000654	-0.471174	2.14702	6.66689	0.00982206	0.693329
ENSSSCG00000007039	-0.453905	5.00111	6.63669	0.00998994	0.70088
ENSSSCG00000011533	-0.459626	3.51681	6.61482	0.0101133	0.705237
ENSSSCG00000001045	0.520869	1.1937	6.59944	0.0102011	0.707071
ENSSSCG00000024047	-0.468012	2.44927	6.5604	0.0104273	0.718423
ENSSSCG00000001137	-0.442013	3.85882	6.51595	0.0106911	0.732215
ENSSSCG00000017118	0.556898	0.250656	6.44908	0.011101	0.755786
ENSSSCG00000002349	-0.440099	4.8835	6.43293	0.0112023	0.758201
ENSSSCG00000010447	0.437106	5.34263	6.4137	0.0113243	0.758346
ENSSSCG00000012576	0.468092	1.7782	6.41182	0.0113363	0.758346
ENSSSCG00000025934	0.528924	0.716481	6.39227	0.0114618	0.761657
ENSSSCG00000003590	0.448296	3.1149	6.38356	0.0115182	0.761657
ENSSSCG00000030505	0.455897	2.23075	6.30089	0.0120677	0.791685
ENSSSCG00000029812	0.501504	0.820628	6.28731	0.0121605	0.791685
ENSSSCG00000011743	0.47083	1.5455	6.28467	0.0121787	0.791685
ENSSSCG00000027446	0.435737	3.57331	6.25279	0.0123998	0.801527
ENSSSCG00000006730	0.433899	3.60619	6.23714	0.0125098	0.804124
ENSSSCG00000003465	0.456881	1.99776	6.2138	0.0126758	0.807072
ENSSSCG00000030882	0.451174	2.38066	6.21099	0.012696	0.807072
ENSSSCG00000005939	-0.484295	1.12549	6.17318	0.0129701	0.81997
ENSSSCG00000021015	0.447064	2.81296	6.16003	0.0130669	0.821571
ENSSSCG00000021161	-0.442431	3.57882	6.14273	0.0131953	0.821898
ENSSSCG00000011928	0.427723	4.91359	6.1401	0.0132149	0.821898
ENSSSCG00000015223	-0.503806	0.6313	6.06105	0.0138196	0.854882
ENSSSCG00000027232	-0.460632	2.36347	6.02959	0.014068	0.865597
ENSSSCG00000016402	0.459248	8.77815	6.01624	0.0141748	0.867528
ENSSSCG00000015031	-0.522131	0.297749	5.99167	0.0143736	0.875042
ENSSSCG00000017343	-0.487745	1.18329	5.94802	0.0147338	0.886879
ENSSSCG00000001397	-0.42115	4.28157	5.94257	0.0147795	0.886879
ENSSSCG00000027377	0.555122	-0.104967	5.93211	0.0148674	0.886879
ENSSSCG00000010965	0.419373	4.52519	5.92914	0.0148925	0.886879
ENSSSCG00000025831	0.444883	5.59537	5.92131	0.0149588	0.886879
ENSSSCG00000012859	0.419498	4.36038	5.91288	0.0150305	0.886879
ENSSSCG00000027725	0.54831	-0.0529547	5.885	0.0152704	0.896434
ENSSSCG00000021487	0.471072	1.0873	5.87396	0.0153665	0.897496
ENSSSCG00000008648	0.439259	2.16358	5.84996	0.0155774	0.902799
ENSSSCG00000027593	0.435417	2.71778	5.84581	0.0156142	0.902799
ENSSSCG00000014287	-0.428711	4.29742	5.80455	0.0159847	0.919602
ENSSSCG00000017723	-0.44533	2.06289	5.77263	0.0162776	0.931794
ENSSSCG00000013073	0.463738	1.09661	5.70509	0.0169158	0.96026
ENSSSCG00000017643	0.411752	4.50625	5.70239	0.0169418	0.96026
ENSSSCG00000002252	-0.422811	4.10512	5.67651	0.0171936	0.96142
ENSSSCG00000025176	0.42472	2.72175	5.67583	0.0172002	0.96142
ENSSSCG00000024223	0.448778	2.06466	5.67298	0.0172282	0.96142
ENSSSCG00000023856	-0.524078	-0.0142816	5.66603	0.0172965	0.96142
ENSSSCG00000024853	0.405723	11.1121	5.64589	0.0174963	0.967851
ENSSSCG00000000736	0.466211	1.02191	5.632	0.0176355	0.970883
ENSSSCG00000010432	0.429008	4.02604	5.61994	0.0177573	0.97293
ENSSSCG00000004728	0.484564	0.570839	5.59617	0.0179998	0.981544
ENSSSCG00000006610	0.409059	4.01806	5.57503	0.0182184	0.981722
ENSSSCG00000028924	0.474074	0.776432	5.57252	0.0182445	0.981722
ENSSSCG00000013102	0.498071	0.89188	5.57112	0.018259	0.981722
ENSSSCG00000010044	0.408516	4.25583	5.53065	0.0186862	1
ENSSSCG00000000770	0.418565	3.23295	5.51787	0.0188232	1
ENSSSCG00000014633	0.411375	3.64189	5.51204	0.018886	1
ENSSSCG00000010128	0.430363	1.8525	5.45707	0.0194893	1
ENSSSCG00000003882	0.429293	1.91462	5.45586	0.0195028	1
ENSSSCG00000000224	0.419157	2.36904	5.44185	0.0196599	1
ENSSSCG00000015120	0.410089	6.37741	5.41687	0.0199431	1
ENSSSCG00000017507	0.481866	0.650938	5.405	0.0200791	1
ENSSSCG00000014825	-0.418996	2.3959	5.40363	0.020095	1
ENSSSCG00000017262	-0.404408	5.96548	5.39805	0.0201593	1
ENSSSCG00000012277	0.430256	1.84334	5.39026	0.0202495	1
ENSSSCG00000017068	0.402357	4.06758	5.36348	0.0205627	1
ENSSSCG00000028994	-0.440132	1.78906	5.35676	0.020642	1
ENSSSCG00000020915	-0.401212	4.58997	5.35572	0.0206544	1
ENSSSCG00000028736	0.400978	4.13846	5.35532	0.0206591	1
ENSSSCG00000009112	-0.399962	4.1528	5.30897	0.0212159	1
ENSSSCG00000012895	-0.426422	1.86993	5.29591	0.0213755	1
ENSSSCG00000009927	-0.494733	0.185842	5.2935	0.0214052	1
ENSSSCG00000021208	-0.397988	11.8308	5.27133	0.0216794	1
ENSSSCG00000028245	0.411444	3.80382	5.26137	0.0218039	1
ENSSSCG00000017887	0.396674	4.92533	5.22407	0.0222763	1
ENSSSCG00000015333	0.488066	0.253449	5.22326	0.0222868	1
ENSSSCG00000002267	0.503607	0.0534249	5.21508	0.0223918	1
ENSSSCG00000008294	0.443108	1.55563	5.15725	0.0231496	1
ENSSSCG00000009832	-0.46218	0.555984	5.14662	0.0232917	1
ENSSSCG00000014108	-0.386993	10.3038	5.13775	0.023411	1
ENSSSCG00000003805	-0.403506	2.84983	5.11992	0.0236527	1
ENSSSCG00000021906	0.489612	0.137553	5.11831	0.0236747	1
ENSSSCG00000009222	0.392962	4.49083	5.11823	0.0236757	1
ENSSSCG00000000802	0.402488	3.03613	5.11704	0.023692	1
ENSSSCG00000022547	0.454217	0.66294	5.11589	0.0237078	1
ENSSSCG00000006982	-0.481429	0.312811	5.09006	0.0240633	1
ENSSSCG00000001235	-0.402449	2.58672	5.08954	0.0240705	1
ENSSSCG00000006569	0.43539	1.12568	5.08833	0.0240874	1
ENSSSCG00000015084	0.410605	2.13899	5.08365	0.0241525	1
ENSSSCG00000027496	0.442796	1.04441	5.06251	0.0244489	1
ENSSSCG00000014128	0.433342	1.21642	5.03155	0.0248896	1
ENSSSCG00000007227	-0.390452	5.06786	5.01332	0.0251531	1
ENSSSCG00000012881	0.411633	4.36212	5.00453	0.0252811	1
ENSSSCG00000020945	0.422599	1.85919	4.99408	0.0254342	1
ENSSSCG00000013003	0.409907	1.90204	4.9526	0.0260515	1
ENSSSCG00000029790	-0.389663	6.7031	4.95094	0.0260765	1
ENSSSCG00000013260	0.385981	3.66907	4.94939	0.0260999	1
ENSSSCG00000021576	-0.441263	1.06461	4.94079	0.0262301	1
ENSSSCG00000008978	0.456646	0.788238	4.93923	0.0262538	1
ENSSSCG00000018015	0.435497	1.02497	4.93815	0.0262701	1
ENSSSCG00000006750	0.520087	-0.300703	4.92517	0.0264682	1
ENSSSCG00000004150	0.409185	1.87322	4.90159	0.026832	1
ENSSSCG00000011940	0.400162	2.42982	4.90099	0.0268413	1
ENSSSCG00000002277	0.471361	0.308146	4.9004	0.0268505	1
ENSSSCG00000025578	0.416788	1.63244	4.89656	0.0269103	1
ENSSSCG00000027486	0.398861	2.76469	4.88559	0.0270818	1
ENSSSCG00000014362	-0.408321	2.16426	4.88243	0.0271314	1
ENSSSCG00000012053	0.425206	1.44538	4.87076	0.0273154	1
ENSSSCG00000004510	-0.375893	9.36292	4.86579	0.0273942	1
ENSSSCG00000000193	0.391457	2.69283	4.85873	0.0275065	1
ENSSSCG00000021903	0.480121	0.469455	4.84077	0.0277945	1
ENSSSCG00000005362	-0.40283	1.97259	4.82892	0.0279862	1
ENSSSCG00000014329	-0.481635	0.323286	4.81732	0.028175	1
ENSSSCG00000006533	0.382085	3.561	4.81636	0.0281908	1
ENSSSCG00000028464	-0.381183	4.70078	4.81175	0.0282663	1
ENSSSCG00000002866	-0.373994	5.92518	4.80325	0.0284061	1
ENSSSCG00000005965	-0.408622	4.98542	4.79107	0.0286077	1
ENSSSCG00000009642	0.436531	0.777392	4.78042	0.0287851	1
ENSSSCG00000021997	0.405311	1.66959	4.78023	0.0287882	1
ENSSSCG00000024778	0.380299	4.90088	4.77983	0.028795	1
ENSSSCG00000022597	0.372174	6.38684	4.77922	0.0288051	1
ENSSSCG00000001229	-0.390992	8.95715	4.74986	0.0293007	1
ENSSSCG00000000435	0.406095	1.7224	4.74905	0.0293144	1
ENSSSCG00000029992	0.437958	0.763486	4.74881	0.0293186	1
ENSSSCG00000015250	0.393978	2.20663	4.7341	0.0295702	1
ENSSSCG00000004241	-0.386584	2.74848	4.72215	0.0297765	1
ENSSSCG00000019612	-0.467364	0.266141	4.72034	0.0298079	1
ENSSSCG00000015391	-0.368363	5.9771	4.69287	0.030288	1
ENSSSCG00000030921	0.422655	1.04849	4.68977	0.0303428	1
ENSSSCG00000000554	-0.388595	3.2308	4.68712	0.0303896	1
ENSSSCG00000022599	0.448576	0.57041	4.66837	0.0307231	1
ENSSSCG00000014351	0.431737	0.768012	4.66508	0.030782	1
ENSSSCG00000009045	0.376489	3.75731	4.64234	0.0311925	1
ENSSSCG00000002778	0.388279	2.22318	4.6299	0.0314195	1
ENSSSCG00000028347	0.436005	0.669639	4.61583	0.0316782	1
ENSSSCG00000021739	-0.367581	6.09909	4.59562	0.0320537	1
ENSSSCG00000009035	-0.442929	0.473487	4.59167	0.0321276	1
ENSSSCG00000015557	0.494409	-0.246137	4.57181	0.0325023	1
ENSSSCG00000016364	0.396079	1.68626	4.55247	0.0328712	1
ENSSSCG00000013448	-0.368828	4.5455	4.54989	0.0329209	1
ENSSSCG00000028703	0.430675	0.787593	4.52113	0.0334786	1
ENSSSCG00000006588	-0.46589	0.209054	4.48489	0.0341958	1
ENSSSCG00000002834	0.404418	1.38541	4.48279	0.0342378	1
ENSSSCG00000011463	0.463759	0.0921506	4.47483	0.0343977	1
ENSSSCG00000028460	-0.437872	0.426011	4.47151	0.0344646	1
ENSSSCG00000010475	0.399492	2.58916	4.46071	0.0346831	1
ENSSSCG00000029553	0.384648	2.11495	4.437	0.0351679	1
ENSSSCG00000010256	0.379776	2.38915	4.43572	0.0351943	1
ENSSSCG00000027855	0.371712	3.32665	4.43456	0.0352184	1
ENSSSCG00000026850	0.366996	4.35152	4.42865	0.0353405	1
ENSSSCG00000022536	-0.374965	3.71974	4.42816	0.0353507	1
ENSSSCG00000007758	0.405126	1.2307	4.42725	0.0353695	1
ENSSSCG00000003968	-0.368823	3.43313	4.42647	0.0353857	1
ENSSSCG00000016204	-0.400013	2.04949	4.42141	0.0354906	1
ENSSSCG00000022090	0.393424	2.17028	4.40987	0.0357316	1
ENSSSCG00000015545	0.365118	7.98252	4.39481	0.0360485	1
ENSSSCG00000014565	0.362418	4.66449	4.38427	0.036272	1
ENSSSCG00000007022	0.389285	2.02394	4.38333	0.0362921	1
ENSSSCG00000001914	0.388223	1.80125	4.38162	0.0363284	1
ENSSSCG00000009839	0.448707	0.223492	4.37314	0.0365096	1
ENSSSCG00000001081	0.372156	2.6365	4.36498	0.0366849	1
ENSSSCG00000001906	-0.388035	6.58894	4.35513	0.0368976	1
ENSSSCG00000015067	0.370573	9.69395	4.35412	0.0369195	1
ENSSSCG00000024591	-0.366082	4.65115	4.32709	0.0375103	1
ENSSSCG00000016703	-0.408837	0.959878	4.29861	0.0381435	1
ENSSSCG00000016723	0.369521	2.53535	4.29795	0.0381584	1
ENSSSCG00000022446	0.455599	-0.00152895	4.28039	0.0385545	1
ENSSSCG00000008867	0.434385	0.349981	4.27754	0.0386193	1
ENSSSCG00000010806	0.36012	3.68933	4.27095	0.0387693	1
ENSSSCG00000027396	-0.407031	1.56536	4.25369	0.0391651	1
ENSSSCG00000006374	-0.383267	1.67784	4.24817	0.0392926	1
ENSSSCG00000010960	0.439335	0.316251	4.22107	0.0399249	1
ENSSSCG00000005002	0.421312	0.616856	4.20317	0.0403486	1
ENSSSCG00000016123	0.376526	1.91289	4.19793	0.0404732	1
ENSSSCG00000014277	-0.352009	4.98952	4.19065	0.0406475	1
ENSSSCG00000025788	-0.423017	0.461711	4.18982	0.0406674	1
ENSSSCG00000016830	0.409156	1.0382	4.18897	0.0406878	1
ENSSSCG00000005249	0.418818	0.560606	4.18536	0.0407745	1
ENSSSCG00000004456	-0.357161	3.23702	4.18363	0.0408161	1
ENSSSCG00000017018	0.417305	0.675206	4.17701	0.040976	1
ENSSSCG00000024481	-0.374324	2.06654	4.17577	0.0410058	1
ENSSSCG00000013010	-0.369213	2.36647	4.16756	0.0412051	1
ENSSSCG00000009844	-0.351365	5.97945	4.13853	0.0419175	1
ENSSSCG00000022838	0.386982	1.34348	4.13393	0.0420317	1
ENSSSCG00000008383	-0.439263	0.281138	4.10493	0.0427583	1
ENSSSCG00000003818	0.36441	2.69925	4.10387	0.0427852	1
ENSSSCG00000022002	0.353828	3.43234	4.10086	0.0428613	1
ENSSSCG00000023708	-0.4004	0.805756	4.09771	0.0429415	1
ENSSSCG00000003825	0.380232	1.65154	4.09638	0.0429751	1
ENSSSCG00000006957	0.439352	0.28729	4.08666	0.0432231	1
ENSSSCG00000025714	0.350166	3.74159	4.08439	0.0432812	1
ENSSSCG00000002936	0.434693	0.229144	4.08233	0.0433339	1
ENSSSCG00000031039	0.371096	2.38997	4.07931	0.0434114	1
ENSSSCG00000012926	0.350301	8.08157	4.07787	0.0434485	1
ENSSSCG00000030191	-0.437065	0.188234	4.06551	0.0437674	1
ENSSSCG00000006345	0.431484	0.213094	4.05971	0.043918	1
ENSSSCG00000000134	0.372807	3.25352	4.05818	0.0439578	1
ENSSSCG00000003190	0.454683	-0.0974494	4.05716	0.0439843	1
ENSSSCG00000024134	0.353152	3.15397	4.04401	0.0443283	1
ENSSSCG00000011389	-0.35022	3.86021	4.04245	0.0443694	1
ENSSSCG00000005194	0.353404	3.92387	4.03911	0.0444572	1
ENSSSCG00000000892	-0.34554	5.53768	4.03571	0.0445471	1
ENSSSCG00000023684	-0.358601	9.3935	4.01991	0.0449661	1
ENSSSCG00000014290	-0.347206	5.87117	4.0183	0.0450092	1
ENSSSCG00000021328	0.398425	0.842212	4.01099	0.0452047	1
ENSSSCG00000001782	-0.347777	3.63935	3.99769	0.0455628	1
ENSSSCG00000002535	-0.342456	8.33383	3.9942	0.0456571	1
ENSSSCG00000010703	0.344388	4.39471	3.97696	0.0461266	1
ENSSSCG00000030095	0.348816	3.80238	3.97636	0.0461433	1
ENSSSCG00000025162	0.339633	11.6259	3.97185	0.0462668	1
ENSSSCG00000022445	-0.470138	-0.260256	3.96571	0.0464359	1
ENSSSCG00000021356	0.338944	10.8499	3.9611	0.0465634	1
ENSSSCG00000003115	0.384776	1.15337	3.95489	0.0467353	1
ENSSSCG00000007423	0.400144	0.775689	3.94386	0.0470426	1
ENSSSCG00000017280	0.352544	4.20589	3.93059	0.0474154	1
ENSSSCG00000002863	0.378269	1.26264	3.92695	0.0475181	1
ENSSSCG00000000001	0.447811	-0.0623923	3.92293	0.0476317	1
ENSSSCG00000000151	-0.422017	0.467696	3.90837	0.0480461	1
ENSSSCG00000017636	-0.395644	0.929634	3.9082	0.0480509	1
ENSSSCG00000012347	0.359709	4.23616	3.9051	0.0481397	1
ENSSSCG00000010087	0.406361	0.515572	3.90388	0.0481749	1
ENSSSCG00000010992	0.463389	-0.150325	3.89644	0.0483885	1
ENSSSCG00000021255	0.359303	2.16896	3.89303	0.0484869	1
ENSSSCG00000014982	-0.347462	3.5844	3.88981	0.0485799	1
ENSSSCG00000021205	-0.414727	0.336523	3.88696	0.0486625	1
ENSSSCG00000006688	0.399187	0.697868	3.88312	0.0487739	1
ENSSSCG00000000853	-0.418117	0.248206	3.87465	0.0490204	1
ENSSSCG00000030458	0.407899	0.489047	3.86976	0.0491637	1
ENSSSCG00000005186	0.35552	2.7853	3.86581	0.0492794	1
ENSSSCG00000007198	0.386225	0.932408	3.85562	0.0495797	1
ENSSSCG00000002345	-0.340051	4.48669	3.83969	0.0500527	1
ENSSSCG00000025924	0.3469	3.21917	3.83801	0.0501029	1
ENSSSCG00000006309	0.344611	3.25605	3.82602	0.0504625	1
ENSSSCG00000015066	0.344243	6.61068	3.81475	0.0508031	1
ENSSSCG00000026798	0.340952	5.41037	3.80475	0.0511073	1
ENSSSCG00000002669	0.3559	1.99279	3.79429	0.0514278	1
ENSSSCG00000012007	-0.341486	4.12867	3.78673	0.0516605	1
ENSSSCG00000023721	-0.376103	1.04627	3.77468	0.0520339	1
ENSSSCG00000012266	0.417362	0.157014	3.76812	0.0522385	1
ENSSSCG00000000645	-0.333364	5.94014	3.76701	0.052273	1
ENSSSCG00000016633	0.341505	3.75044	3.76107	0.0524589	1
ENSSSCG00000028081	-0.409223	0.355554	3.75481	0.0526558	1
ENSSSCG00000029388	0.403949	0.550381	3.74814	0.0528662	1
ENSSSCG00000015753	0.358123	1.90792	3.7464	0.0529213	1
ENSSSCG00000028052	0.339868	3.10772	3.74206	0.0530591	1
ENSSSCG00000000259	-0.334675	5.11178	3.72978	0.0534503	1
ENSSSCG00000013008	0.405812	0.346973	3.72666	0.0535503	1
ENSSSCG00000014326	0.41605	0.174458	3.71786	0.0538334	1
ENSSSCG00000009592	-0.335887	5.84075	3.69563	0.0545552	1
ENSSSCG00000006797	0.406998	0.750708	3.68867	0.0547832	1
ENSSSCG00000005905	0.381265	0.950272	3.68543	0.0548897	1
ENSSSCG00000002554	0.342239	2.67691	3.67553	0.0552167	1
ENSSSCG00000029710	-0.357051	2.05538	3.67464	0.0552463	1
ENSSSCG00000011392	0.38542	0.711881	3.67427	0.0552586	1
ENSSSCG00000020972	0.332165	6.40464	3.66225	0.0556586	1
ENSSSCG00000011440	0.367233	1.25315	3.66182	0.0556729	1
ENSSSCG00000008203	0.335639	3.88009	3.63876	0.056449	1
ENSSSCG00000010635	-0.393247	0.498798	3.63848	0.0564585	1
ENSSSCG00000000024	0.359166	1.49041	3.63313	0.0566402	1
ENSSSCG00000004425	0.345106	2.41829	3.62358	0.0569662	1
ENSSSCG00000023954	-0.384455	0.693096	3.61858	0.0571378	1
ENSSSCG00000007748	-0.373754	1.10674	3.61554	0.0572423	1
ENSSSCG00000027338	0.337017	2.70175	3.61456	0.0572758	1
ENSSSCG00000011294	0.390668	0.564146	3.60978	0.0574408	1
ENSSSCG00000009687	0.380643	0.735835	3.59964	0.0577921	1
ENSSSCG00000004179	-0.424425	-0.0247423	3.58772	0.0582082	1
ENSSSCG00000001840	0.332487	3.19022	3.58069	0.0584547	1
ENSSSCG00000002472	0.338536	2.51225	3.57805	0.0585479	1
ENSSSCG00000018019	0.389996	0.541438	3.57524	0.0586469	1
ENSSSCG00000005657	0.34219	2.50612	3.56617	0.0589682	1
ENSSSCG00000014564	0.324084	4.62752	3.56315	0.0590754	1
ENSSSCG00000004509	0.339762	6.93938	3.55674	0.0593041	1
ENSSSCG00000022256	0.346393	1.92902	3.55642	0.0593156	1
ENSSSCG00000000681	0.353381	1.58123	3.55299	0.0594383	1
ENSSSCG00000023371	0.328275	3.50706	3.55256	0.0594538	1
ENSSSCG00000008334	-0.378374	0.782794	3.54505	0.0597234	1
ENSSSCG00000014414	0.334833	2.65306	3.54443	0.0597456	1
ENSSSCG00000024230	0.321307	5.54845	3.54031	0.0598943	1
ENSSSCG00000022307	0.356158	1.4766	3.53657	0.0600295	1
ENSSSCG00000009789	0.440628	-0.244609	3.52549	0.0604319	1
ENSSSCG00000016901	-0.405145	0.164932	3.51119	0.0609556	1
ENSSSCG00000030511	-0.404236	0.15116	3.51082	0.0609692	1
ENSSSCG00000000045	0.398133	0.489434	3.50786	0.0610781	1
ENSSSCG00000007135	0.33676	2.24698	3.49887	0.0614107	1
ENSSSCG00000029792	0.364599	1.0319	3.48615	0.0618842	1
ENSSSCG00000017769	0.342828	1.96257	3.48024	0.0621058	1
ENSSSCG00000022999	0.397798	0.263499	3.47477	0.0623113	1
ENSSSCG00000003192	0.404128	0.106078	3.47189	0.0624199	1
ENSSSCG00000000492	-0.349842	1.53096	3.45967	0.0628829	1
ENSSSCG00000006370	0.33656	2.44807	3.45717	0.0629781	1
ENSSSCG00000015541	-0.344949	1.85106	3.44809	0.0633248	1
ENSSSCG00000007451	0.360508	1.15909	3.44544	0.0634265	1
ENSSSCG00000016569	0.337805	2.05483	3.44429	0.0634705	1
ENSSSCG00000011811	0.410863	0.0149061	3.44028	0.0636247	1
ENSSSCG00000030951	0.402486	0.48267	3.43957	0.0636523	1
ENSSSCG00000031054	0.335751	2.2258	3.43776	0.0637219	1
ENSSSCG00000020756	0.335281	2.35083	3.43566	0.0638033	1
ENSSSCG00000017380	0.361027	1.01548	3.435	0.0638285	1
ENSSSCG00000023434	0.333726	2.22057	3.43278	0.0639144	1
ENSSSCG00000026182	0.329981	2.66773	3.42943	0.064044	1
ENSSSCG00000013022	0.364032	0.944303	3.42414	0.0642496	1
ENSSSCG00000005608	0.340512	1.89455	3.41099	0.0647636	1
ENSSSCG00000002747	0.415681	0.744191	3.40186	0.065123	1
ENSSSCG00000003836	0.369943	0.860148	3.38876	0.0656423	1
ENSSSCG00000014434	0.34775	1.45223	3.38587	0.0657576	1
ENSSSCG00000024627	0.318992	3.98677	3.38265	0.0658861	1
ENSSSCG00000022948	0.357772	1.06212	3.37112	0.0663486	1
ENSSSCG00000010817	0.332324	3.23851	3.36156	0.0667348	1
ENSSSCG00000002292	-0.328614	2.45246	3.34707	0.0673248	1
ENSSSCG00000009221	0.338704	2.11892	3.3461	0.0673644	1
ENSSSCG00000015346	-0.420325	-0.234709	3.3445	0.06743	1
ENSSSCG00000000033	0.334605	1.89145	3.33536	0.0678057	1
ENSSSCG00000009745	0.350307	1.17516	3.33293	0.0679059	1
ENSSSCG00000021888	0.348701	1.21421	3.32595	0.0681945	1
ENSSSCG00000017092	-0.308678	9.36464	3.30898	0.0689022	1
ENSSSCG00000009083	-0.381051	0.408213	3.30547	0.0690496	1
ENSSSCG00000029852	-0.34352	1.54072	3.30394	0.069114	1
ENSSSCG00000027550	-0.318584	3.4431	3.30278	0.0691626	1
ENSSSCG00000017035	0.368349	0.65535	3.30149	0.0692172	1
ENSSSCG00000014235	0.391713	0.247921	3.29878	0.0693312	1
ENSSSCG00000003909	0.338956	1.59632	3.29413	0.0695281	1
ENSSSCG00000003044	0.384489	0.34679	3.29218	0.0696104	1
ENSSSCG00000004233	-0.323197	2.48634	3.28999	0.0697035	1
ENSSSCG00000029598	0.32797	2.1207	3.28395	0.0699605	1
ENSSSCG00000009911	0.334342	1.79922	3.28034	0.0701145	1
ENSSSCG00000030513	0.387563	0.215097	3.2794	0.0701544	1
ENSSSCG00000008702	0.351521	1.35273	3.27772	0.0702263	1
ENSSSCG00000011129	0.312594	4.22113	3.27718	0.0702495	1
ENSSSCG00000011851	0.407009	-0.0744737	3.27612	0.070295	1
ENSSSCG00000021068	0.371819	0.537278	3.27535	0.0703277	1
ENSSSCG00000016044	-0.310708	4.51412	3.27001	0.0705573	1
ENSSSCG00000030325	0.342974	1.37081	3.26619	0.0707217	1
ENSSSCG00000017389	0.308476	5.34762	3.26427	0.0708046	1
ENSSSCG00000022236	0.306234	7.86063	3.26304	0.0708576	1
ENSSSCG00000015651	0.384652	0.236727	3.25597	0.0711637	1
ENSSSCG00000028615	0.351199	1.00816	3.25252	0.0713138	1
ENSSSCG00000013263	0.316103	3.19233	3.24709	0.0715502	1
ENSSSCG00000011119	-0.305052	8.41389	3.23931	0.0718908	1
ENSSSCG00000003739	0.365901	0.622443	3.23546	0.0720599	1
ENSSSCG00000029979	0.33741	1.55514	3.23372	0.0721366	1
ENSSSCG00000005910	0.361564	0.701197	3.22102	0.0726983	1
ENSSSCG00000008541	0.387937	0.363516	3.21743	0.0728578	1
ENSSSCG00000007542	0.342804	1.25295	3.21714	0.0728708	1
ENSSSCG00000014266	-0.355483	0.861312	3.20951	0.0732115	1
ENSSSCG00000011077	-0.309194	4.46293	3.20905	0.0732319	1
ENSSSCG00000026692	-0.404772	-0.165596	3.20548	0.073392	1
ENSSSCG00000008595	0.30448	7.31593	3.20415	0.0734518	1
ENSSSCG00000009877	0.356241	1.00602	3.20078	0.073603	1
ENSSSCG00000026561	0.335403	1.63423	3.19523	0.0738532	1
ENSSSCG00000006696	0.32221	2.50138	3.19476	0.0738746	1
ENSSSCG00000014170	-0.307505	4.60935	3.18705	0.0742237	1
ENSSSCG00000029304	-0.302718	6.87758	3.18435	0.0743464	1
ENSSSCG00000015922	0.380622	0.386562	3.18371	0.0743759	1
ENSSSCG00000008542	-0.369268	0.441807	3.18286	0.0744143	1
ENSSSCG00000030408	0.306845	5.02429	3.17861	0.0746083	1
ENSSSCG00000010632	-0.329056	4.17882	3.17449	0.0747966	1
ENSSSCG00000009377	0.367886	0.455936	3.16649	0.0751638	1
ENSSSCG00000029138	-0.396319	-0.117985	3.15684	0.0756093	1
ENSSSCG00000010123	0.311796	3.16324	3.15468	0.0757097	1
ENSSSCG00000011414	-0.323989	2.82853	3.15254	0.075809	1
ENSSSCG00000011000	-0.307353	6.79716	3.14779	0.07603	1
ENSSSCG00000011264	-0.332544	3.42267	3.14683	0.0760745	1
ENSSSCG00000012864	0.358865	0.682374	3.14116	0.0763395	1
ENSSSCG00000011240	0.310317	3.44477	3.13361	0.0766938	1
ENSSSCG00000017473	0.324108	2.07291	3.13147	0.0767943	1
ENSSSCG00000030182	-0.308853	3.68051	3.12896	0.0769126	1
ENSSSCG00000023264	-0.3022	7.75877	3.1265	0.0770291	1
ENSSSCG00000011076	-0.326115	1.82792	3.10942	0.0778406	1
ENSSSCG00000003681	0.312475	3.33733	3.10741	0.0779367	1
ENSSSCG00000027432	-0.31986	2.28731	3.10579	0.0780146	1
ENSSSCG00000015955	-0.308175	3.1955	3.10373	0.078113	1
ENSSSCG00000024430	0.39593	-0.12058	3.09805	0.0783861	1
ENSSSCG00000001134	-0.322453	2.38032	3.08811	0.0788664	1
ENSSSCG00000020785	0.301267	4.61585	3.08616	0.0789608	1
ENSSSCG00000017702	-0.335998	1.44663	3.08344	0.0790932	1
ENSSSCG00000001978	-0.381381	0.151311	3.08062	0.0792304	1
ENSSSCG00000017781	-0.305854	5.28966	3.07935	0.0792923	1
ENSSSCG00000014227	-0.349561	0.802183	3.0741	0.0795487	1
ENSSSCG00000014431	0.306145	3.2134	3.06316	0.0800855	1
ENSSSCG00000013153	-0.299962	6.48394	3.05499	0.0804897	1
ENSSSCG00000004434	0.330257	1.61806	3.05424	0.0805268	1
ENSSSCG00000009322	-0.299808	6.38109	3.05316	0.0805801	1
ENSSSCG00000031003	-0.339128	1.09107	3.0446	0.0810058	1
ENSSSCG00000013370	0.355477	8.83872	3.04383	0.0810447	1
ENSSSCG00000011639	-0.304716	3.23088	3.03931	0.0812706	1
ENSSSCG00000011271	0.382511	0.0202829	3.03325	0.0815747	1
ENSSSCG00000014060	0.298469	7.04112	3.03297	0.0815887	1
ENSSSCG00000003600	0.29732	4.98311	3.02752	0.0818631	1
ENSSSCG00000010631	-0.309789	7.97262	3.02649	0.0819148	1
ENSSSCG00000021620	-0.298929	5.86652	3.02283	0.0820998	1
ENSSSCG00000004672	-0.302743	9.50119	3.00626	0.0829434	1
ENSSSCG00000019556	0.299871	4.693	3.00124	0.0832008	1
ENSSSCG00000006635	0.334934	1.08574	2.99876	0.0833285	1
ENSSSCG00000010140	-0.331219	1.2959	2.99298	0.0836259	1
ENSSSCG00000017012	0.34249	0.930323	2.99153	0.0837009	1
ENSSSCG00000030136	-0.315557	2.0992	2.98624	0.0839752	1
ENSSSCG00000017926	-0.35182	0.545734	2.97567	0.0845253	1
ENSSSCG00000024670	0.306095	3.17063	2.97223	0.084705	1
ENSSSCG00000029345	0.360438	0.367993	2.97087	0.0847761	1
ENSSSCG00000017837	-0.328088	1.27778	2.97004	0.0848196	1
ENSSSCG00000016045	-0.312954	2.46109	2.96027	0.0853335	1
ENSSSCG00000017754	0.292403	6.26667	2.95932	0.0853837	1
ENSSSCG00000004205	0.337912	0.892074	2.95446	0.085641	1
ENSSSCG00000027660	0.295833	4.60044	2.95087	0.0858315	1
ENSSSCG00000029696	0.374517	0.130771	2.94603	0.0860887	1
ENSSSCG00000001595	0.314219	2.11075	2.93417	0.0867232	1
ENSSSCG00000007858	-0.294646	7.51985	2.92676	0.0871223	1
ENSSSCG00000003744	0.298485	4.51682	2.91405	0.0878111	1
ENSSSCG00000007199	0.370411	0.169378	2.91237	0.0879027	1
ENSSSCG00000027690	0.353649	0.46799	2.91123	0.0879649	1
ENSSSCG00000011157	-0.292842	5.05571	2.90652	0.0882222	1
ENSSSCG00000005494	0.375004	-0.00589367	2.89847	0.0886639	1
ENSSSCG00000003711	0.310714	2.6995	2.89622	0.0887875	1
ENSSSCG00000011106	-0.29754	4.70079	2.88872	0.0892017	1
ENSSSCG00000028255	0.361392	0.246566	2.8876	0.0892636	1
ENSSSCG00000010272	0.376958	-0.0216309	2.88656	0.0893216	1
ENSSSCG00000025930	-0.34284	0.714531	2.88373	0.0894787	1
ENSSSCG00000001538	0.297629	3.27795	2.88274	0.0895337	1
ENSSSCG00000017384	0.300617	3.25556	2.87573	0.0899242	1
ENSSSCG00000005638	0.352138	0.582927	2.87342	0.0900534	1
ENSSSCG00000027699	-0.29976	3.41132	2.8715	0.090161	1
ENSSSCG00000010819	-0.293991	3.56322	2.86204	0.0906923	1
ENSSSCG00000006701	0.291168	4.6996	2.85465	0.09111	1
ENSSSCG00000016114	-0.299141	3.33037	2.85167	0.0912793	1
ENSSSCG00000003763	0.290272	4.71532	2.85034	0.0913546	1
ENSSSCG00000028144	0.375421	-0.0341223	2.84529	0.0916421	1
ENSSSCG00000023741	0.345908	0.616826	2.84272	0.0917889	1
ENSSSCG00000007265	-0.345936	0.546074	2.83988	0.0919511	1
ENSSSCG00000000682	0.359283	0.214292	2.83736	0.0920953	1
ENSSSCG00000000857	0.301249	3.66216	2.83131	0.0924432	1
ENSSSCG00000002955	0.305196	2.24177	2.82985	0.0925269	1
ENSSSCG00000006334	0.313333	2.4941	2.82906	0.0925723	1
ENSSSCG00000001731	-0.298233	3.10235	2.82394	0.0928684	1
ENSSSCG00000022413	-0.313506	1.65558	2.8216	0.0930034	1
ENSSSCG00000012319	0.315233	1.60262	2.81856	0.0931799	1
ENSSSCG00000004968	0.389274	-0.259409	2.81588	0.0933354	1
ENSSSCG00000002746	-0.314354	1.65346	2.81304	0.0935011	1
ENSSSCG00000004484	0.300386	2.48513	2.80841	0.0937714	1
ENSSSCG00000003967	-0.355692	0.337358	2.80637	0.0938908	1
ENSSSCG00000027952	0.292109	3.3128	2.80117	0.0941955	1
ENSSSCG00000005981	0.311494	1.65165	2.7858	0.0951034	1
ENSSSCG00000026577	0.316088	1.35361	2.78092	0.0953932	1
ENSSSCG00000025593	0.373765	-0.0219001	2.78044	0.0954221	1
ENSSSCG00000019194	0.334843	0.749706	2.77584	0.0956965	1
ENSSSCG00000016754	0.28908	4.2132	2.77336	0.0958451	1
ENSSSCG00000005135	-0.29337	4.22732	2.77102	0.095985	1
ENSSSCG00000014869	0.287041	4.05481	2.76975	0.096061	1
ENSSSCG00000026682	0.298305	3.24337	2.76548	0.0963178	1
ENSSSCG00000001052	-0.310657	1.56278	2.76441	0.0963822	1
ENSSSCG00000002450	0.375911	-0.207564	2.76096	0.09659	1
ENSSSCG00000010850	0.311193	1.56196	2.76017	0.0966382	1
ENSSSCG00000002392	-0.286916	4.19383	2.75598	0.0968915	1
ENSSSCG00000006793	0.365261	-0.000204354	2.74985	0.0972638	1
ENSSSCG00000026962	0.309684	1.68489	2.74673	0.0974533	1
ENSSSCG00000010487	0.290221	6.75204	2.72594	0.0987298	1
ENSSSCG00000015733	0.322948	0.956451	2.72253	0.0989411	1
ENSSSCG00000009938	-0.2903	3.03483	2.7215	0.0990048	1
ENSSSCG00000019755	-0.363676	0.174819	2.7131	0.0995271	1
ENSSSCG00000004915	0.351469	0.220348	2.7131	0.0995272	1
ENSSSCG00000022204	0.280899	5.92479	2.70809	0.0998404	1
ENSSSCG00000016063	-0.359286	0.457427	2.70162	0.100247	1
ENSSSCG00000011664	0.282576	4.47037	2.70036	0.100325	1
ENSSSCG00000017251	0.298071	2.42785	2.69965	0.10037	1
ENSSSCG00000007522	0.278748	7.58525	2.69615	0.100591	1
ENSSSCG00000015299	-0.285753	3.98528	2.69186	0.100862	1
ENSSSCG00000000261	0.33964	0.476678	2.68862	0.101067	1
ENSSSCG00000011872	-0.359167	0.158759	2.68616	0.101224	1
ENSSSCG00000026570	-0.310651	1.3964	2.68586	0.101242	1
ENSSSCG00000022394	-0.30186	2.09848	2.67971	0.101634	1
ENSSSCG00000002836	0.284413	6.52976	2.6789	0.101686	1
ENSSSCG00000017129	-0.286754	3.60037	2.674	0.101999	1
ENSSSCG00000003156	0.349943	0.215023	2.66953	0.102286	1
ENSSSCG00000030767	0.284746	3.71758	2.66596	0.102516	1
ENSSSCG00000029447	0.346496	0.282718	2.66315	0.102697	1
ENSSSCG00000010537	-0.276299	7.68119	2.66082	0.102848	1
ENSSSCG00000002412	-0.300147	1.80534	2.65789	0.103038	1
ENSSSCG00000000042	0.287545	2.97819	2.65186	0.103429	1
ENSSSCG00000016548	0.280708	4.09449	2.64998	0.103551	1
ENSSSCG00000001834	0.277807	5.04425	2.64297	0.104009	1
ENSSSCG00000012873	0.286206	3.1383	2.63451	0.104564	1
ENSSSCG00000027933	0.319014	0.885344	2.62658	0.105088	1
ENSSSCG00000022930	-0.283996	3.92852	2.62476	0.105208	1
ENSSSCG00000013401	0.317536	1.09295	2.62398	0.10526	1
ENSSSCG00000018007	0.312329	1.19841	2.62218	0.105379	1
ENSSSCG00000001986	0.305511	1.49392	2.6218	0.105405	1
ENSSSCG00000009152	-0.307834	1.6106	2.61545	0.105828	1
ENSSSCG00000012315	0.330456	0.685892	2.61542	0.10583	1
ENSSSCG00000003892	-0.319874	1.07383	2.61464	0.105881	1
ENSSSCG00000005171	0.309401	4.53002	2.61416	0.105913	1
ENSSSCG00000010885	-0.288631	3.50583	2.61318	0.105979	1
ENSSSCG00000027426	-0.29116	4.3497	2.61312	0.105983	1
ENSSSCG00000021257	0.304668	1.47489	2.61218	0.106046	1
ENSSSCG00000004092	0.356236	0.0103703	2.60963	0.106216	1
ENSSSCG00000022111	-0.283035	4.86889	2.60821	0.106312	1
ENSSSCG00000002482	0.302309	9.24249	2.60606	0.106456	1
ENSSSCG00000008554	0.291257	2.25273	2.60469	0.106548	1
ENSSSCG00000024060	-0.31911	1.02086	2.60264	0.106686	1
ENSSSCG00000000641	-0.295388	2.21222	2.59966	0.106887	1
ENSSSCG00000007508	0.288841	2.32885	2.59858	0.10696	1
ENSSSCG00000000079	0.345598	0.246278	2.59163	0.10743	1
ENSSSCG00000012103	0.356801	0.00471748	2.58845	0.107645	1
ENSSSCG00000011355	0.295019	2.01702	2.58606	0.107808	1
ENSSSCG00000003079	-0.352696	0.0435254	2.5837	0.107969	1
ENSSSCG00000026412	0.289548	2.32385	2.58319	0.108004	1
ENSSSCG00000009050	0.328928	0.570107	2.58207	0.10808	1
ENSSSCG00000013149	0.273221	6.99557	2.58175	0.108102	1
ENSSSCG00000004829	0.370303	-0.235718	2.57931	0.108269	1
ENSSSCG00000024166	0.351963	0.0567883	2.57919	0.108277	1
ENSSSCG00000015360	-0.284808	3.11395	2.57486	0.108574	1
ENSSSCG00000020975	0.299735	1.55607	2.56902	0.108975	1
ENSSSCG00000000804	0.278742	3.52328	2.56884	0.108988	1
ENSSSCG00000016244	0.309442	1.21368	2.55898	0.109669	1
ENSSSCG00000009044	-0.337618	0.301301	2.55804	0.109734	1
ENSSSCG00000030868	0.303566	1.4729	2.55776	0.109754	1
ENSSSCG00000028359	0.282693	2.97334	2.5555	0.109911	1
ENSSSCG00000017379	0.317552	0.846889	2.55522	0.10993	1
ENSSSCG00000003565	0.277339	4.89681	2.55501	0.109945	1
ENSSSCG00000010267	-0.341545	0.241533	2.55456	0.109976	1
ENSSSCG00000030508	-0.302327	1.39742	2.55281	0.110098	1
ENSSSCG00000005593	0.28429	2.63103	2.54676	0.110521	1
ENSSSCG00000005222	-0.274684	4.33397	2.54527	0.110625	1
ENSSSCG00000013939	0.296107	1.64419	2.53891	0.111071	1
ENSSSCG00000023436	-0.296779	1.68463	2.53845	0.111104	1
ENSSSCG00000001549	0.278201	5.03283	2.53699	0.111207	1
ENSSSCG00000008496	0.296502	1.59665	2.53689	0.111214	1
ENSSSCG00000005492	-0.300824	1.33454	2.52881	0.111785	1
ENSSSCG00000011437	0.276261	9.06191	2.52315	0.112186	1
ENSSSCG00000029440	0.27951	3.09386	2.52042	0.112381	1
ENSSSCG00000023947	-0.295228	1.65971	2.51958	0.11244	1
ENSSSCG00000022353	-0.27756	3.56642	2.51818	0.112541	1
ENSSSCG00000027223	-0.280928	2.8672	2.51595	0.112699	1
ENSSSCG00000017649	0.338631	0.255524	2.51289	0.112918	1
ENSSSCG00000003616	0.277534	3.46478	2.51142	0.113024	1
ENSSSCG00000008733	-0.277105	3.42201	2.50814	0.11326	1
ENSSSCG00000025748	0.373031	-0.372123	2.50751	0.113305	1
ENSSSCG00000013269	0.288144	2.00283	2.49873	0.113938	1
ENSSSCG00000001206	0.318131	0.717014	2.49707	0.114058	1
ENSSSCG00000006335	-0.310798	1.01584	2.49582	0.114149	1
ENSSSCG00000023478	0.277615	3.18994	2.4942	0.114266	1
ENSSSCG00000002546	-0.33944	0.197229	2.49142	0.114468	1
ENSSSCG00000007115	0.278982	2.88568	2.48588	0.114872	1
ENSSSCG00000015122	0.271932	4.87359	2.48536	0.11491	1
ENSSSCG00000010496	0.314513	0.726199	2.48189	0.115164	1
ENSSSCG00000027607	-0.326574	2.35437	2.47931	0.115352	1
ENSSSCG00000010952	0.270554	7.95231	2.47277	0.115834	1
ENSSSCG00000013842	0.266743	7.727	2.47145	0.115931	1
ENSSSCG00000005607	-0.345225	0.0512371	2.46588	0.116343	1
ENSSSCG00000001973	-0.276508	3.22915	2.46549	0.116371	1
ENSSSCG00000016119	0.270475	5.7255	2.46069	0.116727	1
ENSSSCG00000015556	0.342779	0.0525627	2.45579	0.117092	1
ENSSSCG00000020680	0.273271	5.96087	2.45506	0.117146	1
ENSSSCG00000005610	-0.276425	3.52251	2.45028	0.117504	1
ENSSSCG00000009446	0.287348	1.98471	2.44877	0.117617	1
ENSSSCG00000002847	-0.26609	6.78525	2.44751	0.117711	1
ENSSSCG00000021999	0.313229	0.787882	2.43867	0.118377	1
ENSSSCG00000010554	-0.277242	9.31033	2.43593	0.118584	1
ENSSSCG00000009873	0.307157	0.877155	2.43101	0.118956	1
ENSSSCG00000020927	0.268081	6.74719	2.42954	0.119068	1
ENSSSCG00000003471	-0.269281	4.75833	2.42797	0.119187	1
ENSSSCG00000006155	-0.277	3.8945	2.42658	0.119293	1
ENSSSCG00000005183	0.271926	3.65465	2.42653	0.119297	1
ENSSSCG00000008347	-0.275019	3.24282	2.42383	0.119503	1
ENSSSCG00000009490	0.324337	0.435388	2.41944	0.119838	1
ENSSSCG00000017811	0.354888	-0.111936	2.41831	0.119924	1
ENSSSCG00000004402	0.298535	1.24088	2.41326	0.120312	1
ENSSSCG00000007509	0.271522	3.60194	2.41229	0.120386	1
ENSSSCG00000027638	-0.328444	0.262018	2.40621	0.120854	1
ENSSSCG00000007778	0.315646	0.597363	2.40272	0.121124	1
ENSSSCG00000005855	0.270557	4.40697	2.40136	0.12123	1
ENSSSCG00000009426	0.307526	0.89235	2.39954	0.121371	1
ENSSSCG00000008491	-0.294629	1.43328	2.39763	0.121519	1
ENSSSCG00000025316	-0.264405	5.43565	2.39515	0.121712	1
ENSSSCG00000003928	-0.290709	2.61196	2.39372	0.121824	1
ENSSSCG00000004789	-0.275339	4.40121	2.38997	0.122116	1
ENSSSCG00000002906	-0.288791	1.71676	2.38775	0.122289	1
ENSSSCG00000000136	-0.265858	4.15064	2.38402	0.122581	1
ENSSSCG00000024651	0.270092	3.54631	2.38234	0.122713	1
ENSSSCG00000009545	0.262289	6.59275	2.38106	0.122814	1
ENSSSCG00000030563	0.330458	0.202272	2.37997	0.1229	1
ENSSSCG00000014410	0.307629	0.777432	2.37727	0.123113	1
ENSSSCG00000024722	-0.338402	0.0625881	2.37621	0.123196	1
ENSSSCG00000005828	0.26217	5.61483	2.36697	0.123927	1
ENSSSCG00000029753	-0.302245	1.02627	2.36576	0.124024	1
ENSSSCG00000017429	0.300878	0.989301	2.3655	0.124044	1
ENSSSCG00000015280	0.309745	0.716882	2.36469	0.124109	1
ENSSSCG00000014156	-0.263193	6.53869	2.35955	0.124518	1
ENSSSCG00000001242	0.267333	3.56866	2.35795	0.124646	1
ENSSSCG00000004473	0.264669	3.95949	2.35062	0.125233	1
ENSSSCG00000015797	0.270859	3.2507	2.3502	0.125267	1
ENSSSCG00000004281	0.281676	2.03147	2.34997	0.125285	1
ENSSSCG00000005967	-0.274353	2.42249	2.34842	0.12541	1
ENSSSCG00000006002	0.269727	3.37896	2.34715	0.125512	1
ENSSSCG00000010042	-0.290042	1.4362	2.34569	0.12563	1
ENSSSCG00000011401	-0.275843	2.70996	2.34528	0.125663	1
ENSSSCG00000025910	0.277627	2.56907	2.34511	0.125677	1
ENSSSCG00000013755	0.26671	3.37915	2.34273	0.125869	1
ENSSSCG00000002684	0.279271	2.00892	2.34205	0.125924	1
ENSSSCG00000021370	0.299999	0.957388	2.33778	0.126269	1
ENSSSCG00000000549	-0.264054	4.66398	2.33536	0.126465	1
ENSSSCG00000029488	0.330814	0.178193	2.33494	0.1265	1
ENSSSCG00000004861	-0.265725	3.8344	2.33113	0.12681	1
ENSSSCG00000013773	0.284356	1.71045	2.33067	0.126848	1
ENSSSCG00000009743	0.267874	3.088	2.32836	0.127036	1
ENSSSCG00000007656	0.29368	1.19412	2.32802	0.127064	1
ENSSSCG00000017160	-0.267528	3.24645	2.32533	0.127283	1
ENSSSCG00000005047	-0.281568	1.90656	2.32321	0.127456	1
ENSSSCG00000000545	0.275042	2.26324	2.32038	0.127689	1
ENSSSCG00000002486	0.273143	10.6866	2.3201	0.127712	1
ENSSSCG00000009971	-0.268393	3.18757	2.32004	0.127716	1
ENSSSCG00000017296	0.276086	2.14392	2.31821	0.127867	1
ENSSSCG00000001555	0.302898	0.976159	2.31719	0.127951	1
ENSSSCG00000028828	-0.264312	5.31168	2.31619	0.128033	1
ENSSSCG00000027229	0.262832	3.95531	2.31413	0.128203	1
ENSSSCG00000022228	0.306665	0.682939	2.30647	0.128836	1
ENSSSCG00000009716	-0.276101	2.1028	2.30595	0.128879	1
ENSSSCG00000017753	0.268413	2.75427	2.30549	0.128918	1
ENSSSCG00000003791	0.258186	6.85631	2.30129	0.129267	1
ENSSSCG00000014034	0.331832	0.0901932	2.30043	0.129338	1
ENSSSCG00000028298	0.263964	3.70712	2.29785	0.129553	1
ENSSSCG00000008829	-0.260892	6.17485	2.29647	0.129668	1
ENSSSCG00000029492	0.285121	1.48673	2.29636	0.129678	1
ENSSSCG00000011678	0.265243	3.56309	2.29626	0.129686	1
ENSSSCG00000010728	0.263878	5.12775	2.29625	0.129687	1
ENSSSCG00000008971	-0.259326	5.64125	2.29449	0.129834	1
ENSSSCG00000027869	-0.286837	1.36307	2.2924	0.130009	1
ENSSSCG00000004012	0.264725	3.34632	2.29108	0.13012	1
ENSSSCG00000026832	-0.282116	2.09746	2.29032	0.130183	1
ENSSSCG00000029600	0.31347	0.478572	2.28984	0.130224	1
ENSSSCG00000016822	-0.259673	6.78287	2.28504	0.130627	1
ENSSSCG00000025127	-0.290944	1.23013	2.28224	0.130863	1
ENSSSCG00000013054	-0.262321	5.16734	2.2781	0.131212	1
ENSSSCG00000015622	0.269282	2.61368	2.27712	0.131295	1
ENSSSCG00000017605	-0.273339	2.47936	2.27592	0.131397	1
ENSSSCG00000012512	0.299135	1.00974	2.27042	0.131864	1
ENSSSCG00000007978	0.26519	9.74696	2.26839	0.132037	1
ENSSSCG00000012534	-0.256185	6.83943	2.26677	0.132175	1
ENSSSCG00000021333	-0.299568	0.856988	2.26228	0.132559	1
ENSSSCG00000006843	-0.265117	3.62016	2.2601	0.132745	1
ENSSSCG00000016991	0.26292	7.35207	2.25587	0.133109	1
ENSSSCG00000024810	0.259369	3.91997	2.25145	0.133489	1
ENSSSCG00000016385	-0.305321	0.683303	2.24937	0.133669	1
ENSSSCG00000014909	0.275695	1.92205	2.24829	0.133762	1
ENSSSCG00000010437	-0.256485	6.14235	2.24795	0.133792	1
ENSSSCG00000006987	0.254788	7.44307	2.24536	0.134016	1
ENSSSCG00000006087	0.26119	3.35721	2.24034	0.134452	1
ENSSSCG00000004752	-0.275683	1.99113	2.23781	0.134671	1
ENSSSCG00000022672	0.313416	0.329144	2.23729	0.134717	1
ENSSSCG00000010634	-0.320178	0.198783	2.23373	0.135027	1
ENSSSCG00000030016	0.260315	3.65709	2.23273	0.135115	1
ENSSSCG00000023437	-0.268314	2.41537	2.22863	0.135474	1
ENSSSCG00000006643	0.289367	1.15884	2.22488	0.135803	1
ENSSSCG00000010491	-0.309924	0.666959	2.22472	0.135817	1
ENSSSCG00000021159	0.284669	1.89178	2.22387	0.135892	1
ENSSSCG00000003022	0.298583	0.777576	2.22007	0.136227	1
ENSSSCG00000000640	-0.288264	1.19214	2.22006	0.136228	1
ENSSSCG00000011377	0.256912	4.12252	2.21776	0.136431	1
ENSSSCG00000002626	0.256029	7.22688	2.21654	0.136539	1
ENSSSCG00000010259	-0.257135	4.39373	2.21612	0.136576	1
ENSSSCG00000010243	0.256072	4.66467	2.21544	0.136636	1
ENSSSCG00000028109	0.263937	3.29969	2.21377	0.136784	1
ENSSSCG00000016314	0.271569	3.21755	2.2114	0.136994	1
ENSSSCG00000016444	0.268513	2.1925	2.20863	0.137241	1
ENSSSCG00000014433	0.268308	2.21307	2.2086	0.137243	1
ENSSSCG00000027677	0.258127	3.86383	2.20809	0.137288	1
ENSSSCG00000003139	0.258341	3.45889	2.20694	0.137391	1
ENSSSCG00000008125	0.315204	0.234043	2.20649	0.137431	1
ENSSSCG00000026100	-0.293438	0.989408	2.2063	0.137448	1
ENSSSCG00000025783	0.270852	2.16614	2.20391	0.137661	1
ENSSSCG00000001046	-0.302749	0.719295	2.20172	0.137857	1
ENSSSCG00000016715	-0.273088	2.02693	2.19997	0.138013	1
ENSSSCG00000027376	0.277225	1.56966	2.19444	0.13851	1
ENSSSCG00000021873	0.303887	0.885881	2.19428	0.138524	1
ENSSSCG00000003725	-0.25908	3.77159	2.19372	0.138574	1
ENSSSCG00000012572	0.288627	0.95893	2.19298	0.138641	1
ENSSSCG00000027529	-0.255949	4.54304	2.19261	0.138674	1
ENSSSCG00000003789	-0.251294	7.15932	2.18734	0.13915	1
ENSSSCG00000002761	0.295623	0.874666	2.18592	0.139278	1
ENSSSCG00000015124	-0.267355	2.17831	2.18481	0.139378	1
ENSSSCG00000003123	-0.265064	2.59022	2.18466	0.139392	1
ENSSSCG00000025561	-0.253938	4.8526	2.18325	0.13952	1
ENSSSCG00000005604	-0.258405	3.74769	2.18213	0.139621	1
ENSSSCG00000000693	0.257112	3.57347	2.18074	0.139747	1
ENSSSCG00000010325	0.2709	2.88775	2.18014	0.139802	1
ENSSSCG00000018712	0.326995	-0.0351566	2.17888	0.139916	1
ENSSSCG00000003379	-0.260494	3.11647	2.17872	0.139931	1
ENSSSCG00000007977	0.281951	2.03528	2.17697	0.14009	1
ENSSSCG00000006143	-0.317224	0.152134	2.17598	0.14018	1
ENSSSCG00000004122	0.267963	2.30291	2.16996	0.14073	1
ENSSSCG00000000035	0.268634	1.97925	2.16841	0.140872	1
ENSSSCG00000011452	0.269469	1.96808	2.16797	0.140912	1
ENSSSCG00000026775	0.260812	2.70856	2.16471	0.141211	1
ENSSSCG00000028521	-0.283894	1.20305	2.16283	0.141384	1
ENSSSCG00000012971	0.257774	3.23198	2.16077	0.141574	1
ENSSSCG00000004522	-0.266405	2.1464	2.15899	0.141738	1
ENSSSCG00000012132	0.315174	0.163113	2.15873	0.141762	1
ENSSSCG00000013155	0.249997	5.59402	2.15777	0.141851	1
ENSSSCG00000026297	0.261604	4.93317	2.1558	0.142033	1
ENSSSCG00000008141	0.288173	0.939256	2.15405	0.142194	1
ENSSSCG00000012117	-0.271135	1.7367	2.15376	0.142221	1
ENSSSCG00000011393	0.253813	3.69868	2.1499	0.14258	1
ENSSSCG00000025245	0.266335	2.14815	2.14947	0.142619	1
ENSSSCG00000029702	-0.27118	1.75174	2.14846	0.142713	1
ENSSSCG00000014097	0.275826	1.44816	2.14717	0.142833	1
ENSSSCG00000012087	0.265807	2.08302	2.14417	0.143113	1
ENSSSCG00000015140	-0.256117	4.93032	2.14082	0.143426	1
ENSSSCG00000000854	0.251111	6.17672	2.14067	0.14344	1
ENSSSCG00000002666	-0.280636	1.17058	2.14037	0.143468	1
ENSSSCG00000000720	-0.31816	0.187394	2.1394	0.143558	1
ENSSSCG00000015550	-0.263575	2.54602	2.13784	0.143704	1
ENSSSCG00000023212	0.256126	3.21212	2.13728	0.143757	1
ENSSSCG00000000130	0.258131	3.26059	2.1345	0.144018	1
ENSSSCG00000017105	0.27875	1.64843	2.13312	0.144147	1
ENSSSCG00000007278	-0.247974	6.93864	2.13309	0.14415	1
ENSSSCG00000028148	0.254425	3.88643	2.13226	0.144228	1
ENSSSCG00000028477	-0.25063	4.84466	2.13202	0.14425	1
ENSSSCG00000003140	0.339708	0.251743	2.13153	0.144297	1
ENSSSCG00000022993	-0.25596	3.51217	2.13002	0.144439	1
ENSSSCG00000016646	-0.264976	3.03924	2.12974	0.144466	1
ENSSSCG00000005322	0.257236	2.93911	2.12963	0.144476	1
ENSSSCG00000017226	0.251721	7.12552	2.12959	0.14448	1
ENSSSCG00000006067	-0.272131	1.65767	2.12909	0.144527	1
ENSSSCG00000012083	-0.260418	2.55511	2.12486	0.144926	1
ENSSSCG00000001660	0.283263	1.04	2.12273	0.145127	1
ENSSSCG00000013418	0.248841	5.56479	2.11837	0.145541	1
ENSSSCG00000010176	0.261998	2.42435	2.11063	0.146279	1
ENSSSCG00000003918	0.262745	2.33397	2.10766	0.146564	1
ENSSSCG00000025467	0.254778	3.04597	2.10455	0.146861	1
ENSSSCG00000013886	0.25562	2.82523	2.10092	0.14721	1
ENSSSCG00000014880	-0.256044	3.20699	2.09869	0.147425	1
ENSSSCG00000027611	0.272379	1.42421	2.0978	0.147511	1
ENSSSCG00000027042	0.265526	1.89346	2.09714	0.147575	1
ENSSSCG00000005472	0.290896	0.781848	2.09648	0.147639	1
ENSSSCG00000030326	0.252692	5.29653	2.09613	0.147672	1
ENSSSCG00000001408	0.249253	4.49944	2.09417	0.147862	1
ENSSSCG00000004813	-0.279541	1.10119	2.09298	0.147977	1
ENSSSCG00000003651	0.280875	1.01642	2.09157	0.148113	1
ENSSSCG00000020846	0.266017	1.97897	2.08667	0.148589	1
ENSSSCG00000027847	-0.29793	0.495994	2.08596	0.148659	1
ENSSSCG00000030076	-0.311329	0.180575	2.08593	0.148661	1
ENSSSCG00000021793	-0.245807	7.20966	2.08533	0.14872	1
ENSSSCG00000024866	-0.253087	4.01766	2.08498	0.148755	1
ENSSSCG00000030957	-0.271799	1.44987	2.08304	0.148943	1
ENSSSCG00000015504	-0.249096	4.86215	2.08267	0.148979	1
ENSSSCG00000028185	-0.280148	1.04399	2.08207	0.149038	1
ENSSSCG00000006864	0.268183	1.72473	2.08089	0.149154	1
ENSSSCG00000001703	-0.256318	2.69642	2.07915	0.149323	1
ENSSSCG00000011859	0.255593	2.7068	2.07792	0.149444	1
ENSSSCG00000030742	0.294762	0.572212	2.07541	0.14969	1
ENSSSCG00000022033	-0.252962	3.83585	2.07227	0.149998	1
ENSSSCG00000023609	0.250259	8.46685	2.06956	0.150265	1
ENSSSCG00000004592	0.248592	4.93032	2.06921	0.150299	1
ENSSSCG00000016935	-0.259394	2.41176	2.06692	0.150525	1
ENSSSCG00000027810	-0.255947	2.69451	2.06503	0.150712	1
ENSSSCG00000030519	-0.319316	-0.0520682	2.06287	0.150926	1
ENSSSCG00000016453	0.282916	0.855883	2.06187	0.151025	1
ENSSSCG00000007973	0.320418	-0.046608	2.0616	0.151051	1
ENSSSCG00000006717	-0.246005	6.01725	2.06138	0.151074	1
ENSSSCG00000015579	-0.286176	0.845957	2.06101	0.15111	1
ENSSSCG00000017608	-0.257868	2.96562	2.05787	0.151421	1
ENSSSCG00000012519	0.271499	1.53069	2.0575	0.151459	1
ENSSSCG00000023044	-0.258809	9.33372	2.05742	0.151467	1
ENSSSCG00000020912	0.283536	1.26584	2.05658	0.15155	1
ENSSSCG00000009786	-0.246649	4.3639	2.05404	0.151803	1
ENSSSCG00000025095	0.245665	4.68018	2.05213	0.151994	1
ENSSSCG00000015934	0.244673	5.92611	2.05211	0.151995	1
ENSSSCG00000021158	0.246172	4.9489	2.05067	0.152139	1
ENSSSCG00000001920	-0.29605	0.488172	2.04897	0.152309	1
ENSSSCG00000001419	0.305455	0.484179	2.04891	0.152315	1
ENSSSCG00000014257	0.266638	2.95945	2.04828	0.152378	1
ENSSSCG00000007541	-0.278155	1.03704	2.04676	0.15253	1
ENSSSCG00000000080	0.299798	0.375399	2.04383	0.152824	1
ENSSSCG00000006187	0.322916	-0.0786187	2.03814	0.153397	1
ENSSSCG00000005040	-0.247251	4.74339	2.03684	0.153529	1
ENSSSCG00000022493	-0.252847	2.79959	2.0341	0.153805	1
ENSSSCG00000009831	0.247335	3.86849	2.03399	0.153816	1
ENSSSCG00000013550	-0.280163	0.891129	2.03309	0.153907	1
ENSSSCG00000004193	0.248889	5.09746	2.02816	0.154408	1
ENSSSCG00000015402	-0.247788	4.00951	2.02599	0.154628	1
ENSSSCG00000028117	0.255701	2.68812	2.02488	0.154741	1
ENSSSCG00000022015	0.32	-0.135435	2.02352	0.15488	1
ENSSSCG00000009617	-0.249728	3.64511	2.021	0.155137	1
ENSSSCG00000012021	-0.243229	4.96579	2.01869	0.155373	1
ENSSSCG00000002235	0.242784	4.78865	2.01549	0.155701	1
ENSSSCG00000012049	0.2806	0.881293	2.01215	0.156044	1
ENSSSCG00000000232	0.24513	3.78967	2.00892	0.156377	1
ENSSSCG00000010167	0.300961	0.249384	2.00546	0.156733	1
ENSSSCG00000000840	-0.244089	5.39817	2.00504	0.156777	1
ENSSSCG00000016678	-0.264141	1.56098	2.00345	0.156942	1
ENSSSCG00000016915	0.259817	1.80865	2.00337	0.15695	1
ENSSSCG00000021325	-0.241206	7.0815	2.00227	0.157064	1
ENSSSCG00000002802	0.273655	1.18081	1.99907	0.157395	1
ENSSSCG00000029949	0.297197	0.346157	1.99164	0.15817	1
ENSSSCG00000002418	-0.279032	0.894138	1.98912	0.158433	1
ENSSSCG00000014003	0.246847	3.16707	1.98753	0.158599	1
ENSSSCG00000002341	0.285016	0.653228	1.98485	0.15888	1
ENSSSCG00000005195	0.249639	3.85148	1.98334	0.159039	1
ENSSSCG00000005762	0.302403	0.226195	1.98277	0.159099	1
ENSSSCG00000011391	0.296172	0.359555	1.98249	0.159128	1
ENSSSCG00000027890	0.283883	0.694096	1.98143	0.15924	1
ENSSSCG00000005338	-0.247588	3.23389	1.98049	0.159339	1
ENSSSCG00000011797	-0.25639	2.00743	1.97578	0.159836	1
ENSSSCG00000022951	0.287075	0.544725	1.97395	0.16003	1
ENSSSCG00000000773	0.239255	6.09358	1.97265	0.160167	1
ENSSSCG00000027929	-0.284263	0.564361	1.97252	0.16018	1
ENSSSCG00000022457	0.282174	0.712135	1.96718	0.160748	1
ENSSSCG00000015716	-0.242866	4.73355	1.96591	0.160883	1
ENSSSCG00000026583	0.24818	3.07515	1.96289	0.161204	1
ENSSSCG00000027881	0.247908	2.81771	1.9619	0.161311	1
ENSSSCG00000016512	0.241263	5.99175	1.96092	0.161415	1
ENSSSCG00000000091	0.267935	1.32067	1.96011	0.161502	1
ENSSSCG00000022105	0.259911	1.73383	1.95859	0.161664	1
ENSSSCG00000009951	0.262647	1.62651	1.95849	0.161675	1
ENSSSCG00000011333	0.271674	1.04683	1.95775	0.161754	1
ENSSSCG00000030240	-0.267239	1.42598	1.95708	0.161826	1
ENSSSCG00000004974	0.284892	0.553831	1.95401	0.162156	1
ENSSSCG00000023489	0.256504	1.96748	1.9525	0.162318	1
ENSSSCG00000007843	-0.242574	4.07012	1.95023	0.162562	1
ENSSSCG00000005924	0.278949	0.808952	1.94707	0.162903	1
ENSSSCG00000023728	0.240515	5.80798	1.94705	0.162905	1
ENSSSCG00000003971	0.250435	2.96548	1.94669	0.162944	1
ENSSSCG00000015688	-0.2604	1.68421	1.94377	0.16326	1
ENSSSCG00000024396	0.291065	0.462076	1.94372	0.163265	1
ENSSSCG00000000125	0.244343	3.37264	1.94334	0.163307	1
ENSSSCG00000010056	0.245464	2.97522	1.94287	0.163357	1
ENSSSCG00000007718	-0.25078	6.53893	1.94255	0.163392	1
ENSSSCG00000029889	0.236043	7.5955	1.93973	0.163698	1
ENSSSCG00000017143	0.248687	2.79232	1.93634	0.164066	1
ENSSSCG00000003514	0.237304	5.42168	1.93313	0.164417	1
ENSSSCG00000024911	-0.257122	5.8531	1.93016	0.164741	1
ENSSSCG00000006183	0.241187	3.94838	1.92692	0.165095	1
ENSSSCG00000028501	0.262549	1.54933	1.92639	0.165154	1
ENSSSCG00000030418	0.293068	0.397013	1.92411	0.165405	1
ENSSSCG00000027572	0.2939	0.260869	1.92358	0.165463	1
ENSSSCG00000000415	0.239133	4.26656	1.92145	0.165697	1
ENSSSCG00000000914	-0.237488	6.18515	1.91921	0.165943	1
ENSSSCG00000004242	0.2804	0.784519	1.91906	0.16596	1
ENSSSCG00000016872	-0.244162	8.28969	1.91862	0.166009	1
ENSSSCG00000022201	-0.303588	0.0185702	1.91478	0.166434	1
ENSSSCG00000029781	0.244585	2.86826	1.91423	0.166494	1
ENSSSCG00000027402	0.261119	1.43753	1.91196	0.166746	1
ENSSSCG00000022128	-0.240738	4.01489	1.91061	0.166896	1
ENSSSCG00000009683	-0.236153	5.19672	1.91055	0.166902	1
ENSSSCG00000000924	-0.29799	0.177825	1.91019	0.166942	1
ENSSSCG00000021251	0.244244	2.87178	1.90763	0.167227	1
ENSSSCG00000009145	-0.235012	5.69264	1.90671	0.167329	1
ENSSSCG00000017340	0.239899	3.62411	1.90659	0.167343	1
ENSSSCG00000016634	0.242619	3.26485	1.90634	0.16737	1
ENSSSCG00000000406	-0.236604	6.03997	1.90379	0.167654	1
ENSSSCG00000000856	-0.236094	9.26071	1.90376	0.167658	1
ENSSSCG00000022685	0.254681	1.76751	1.90234	0.167817	1
ENSSSCG00000004617	0.243642	5.48333	1.89898	0.168193	1
ENSSSCG00000003262	0.238971	3.80777	1.89776	0.168329	1
ENSSSCG00000006850	-0.291775	0.270691	1.89684	0.168433	1
ENSSSCG00000030536	0.279751	0.560336	1.89466	0.168677	1
ENSSSCG00000002954	0.241086	3.13753	1.89416	0.168734	1
ENSSSCG00000002838	0.302094	0.0351886	1.8907	0.169123	1
ENSSSCG00000000021	0.24344	3.01459	1.89068	0.169125	1
ENSSSCG00000007849	-0.251445	2.12052	1.88852	0.169369	1
ENSSSCG00000005683	-0.240846	3.88192	1.88689	0.169553	1
ENSSSCG00000013113	0.251162	1.90293	1.88653	0.169594	1
ENSSSCG00000022797	-0.234182	7.06849	1.88561	0.169698	1
ENSSSCG00000010799	-0.238678	3.62193	1.87786	0.170577	1
ENSSSCG00000002306	0.284654	0.430814	1.87698	0.170678	1
ENSSSCG00000014045	0.303567	-0.0666776	1.87564	0.170831	1
ENSSSCG00000007344	0.259216	1.40467	1.86615	0.171917	1
ENSSSCG00000000176	0.25509	1.6734	1.86458	0.172098	1
ENSSSCG00000014292	-0.23397	5.80751	1.86231	0.172359	1
ENSSSCG00000000774	0.238663	3.21652	1.85782	0.172876	1
ENSSSCG00000006222	0.306086	-0.0838715	1.85528	0.173171	1
ENSSSCG00000001683	0.241784	3.21953	1.85294	0.173441	1
ENSSSCG00000010948	0.234312	5.46402	1.8496	0.17383	1
ENSSSCG00000011290	-0.236517	5.06494	1.8492	0.173877	1
ENSSSCG00000028875	0.248531	2.4582	1.84825	0.173987	1
ENSSSCG00000027363	-0.243527	3.33555	1.84766	0.174056	1
ENSSSCG00000016557	0.258339	1.80137	1.84523	0.174339	1
ENSSSCG00000007034	0.244918	2.44224	1.84393	0.174491	1
ENSSSCG00000017648	-0.265708	0.938633	1.84366	0.174523	1
ENSSSCG00000001209	-0.279627	0.439781	1.84225	0.174688	1
ENSSSCG00000002013	0.232306	7.11998	1.84184	0.174736	1
ENSSSCG00000007754	-0.25054	1.83453	1.84174	0.174747	1
ENSSSCG00000030676	0.275857	0.636485	1.83881	0.175091	1
ENSSSCG00000014575	0.293197	0.104808	1.83871	0.175102	1
ENSSSCG00000016435	0.254003	1.54172	1.83651	0.175361	1
ENSSSCG00000005067	0.263373	1.07137	1.83444	0.175603	1
ENSSSCG00000028567	0.274481	0.684185	1.83293	0.175782	1
ENSSSCG00000002263	0.269039	0.893829	1.83284	0.175792	1
ENSSSCG00000000139	0.237023	3.12338	1.83147	0.175954	1
ENSSSCG00000025942	-0.231466	6.2981	1.82839	0.176318	1
ENSSSCG00000000137	0.234929	3.46024	1.826	0.176601	1
ENSSSCG00000015882	0.232224	4.48416	1.82462	0.176764	1
ENSSSCG00000020994	-0.271683	0.75912	1.82436	0.176795	1
ENSSSCG00000009543	0.247142	1.883	1.82392	0.176847	1
ENSSSCG00000012377	0.293089	0.126641	1.82153	0.177131	1
ENSSSCG00000009500	0.259777	1.23565	1.82042	0.177263	1
ENSSSCG00000027786	0.245247	2.33011	1.8168	0.177695	1
ENSSSCG00000021989	0.232917	3.99404	1.81529	0.177875	1
ENSSSCG00000013300	0.263759	1.02637	1.81064	0.178431	1
ENSSSCG00000002651	0.287139	0.247385	1.80924	0.178599	1
ENSSSCG00000017234	-0.2653	0.892247	1.80804	0.178744	1
ENSSSCG00000024583	0.275824	0.471033	1.80757	0.1788	1
ENSSSCG00000001073	-0.232798	4.47822	1.80672	0.178903	1
ENSSSCG00000029876	-0.229233	7.00117	1.80593	0.178997	1
ENSSSCG00000024494	-0.281595	0.420372	1.7977	0.179991	1
ENSSSCG00000010705	0.233923	3.4323	1.79731	0.180038	1
ENSSSCG00000025046	-0.279776	0.379126	1.79726	0.180044	1
ENSSSCG00000002378	0.237988	2.86135	1.79447	0.180383	1
ENSSSCG00000004902	0.246189	2.18102	1.79202	0.180681	1
ENSSSCG00000017498	-0.297554	0.10263	1.78359	0.181709	1
ENSSSCG00000026663	-0.235785	3.09069	1.78333	0.181741	1
ENSSSCG00000028010	-0.231495	4.73802	1.77891	0.182283	1
ENSSSCG00000004560	-0.290305	0.118132	1.77297	0.183015	1
ENSSSCG00000004751	-0.236599	2.91349	1.77019	0.183359	1
ENSSSCG00000028606	-0.233262	3.08506	1.76552	0.183938	1
ENSSSCG00000011534	-0.233663	6.16323	1.76471	0.184038	1
ENSSSCG00000008416	-0.276252	0.414269	1.76395	0.184132	1
ENSSSCG00000001572	0.228614	4.14232	1.76346	0.184193	1
ENSSSCG00000001085	-0.284781	0.251604	1.76061	0.184548	1
ENSSSCG00000010099	0.305514	-0.208577	1.76034	0.184582	1
ENSSSCG00000004479	0.254758	1.27369	1.75946	0.184692	1
ENSSSCG00000026657	0.287766	0.0978478	1.75653	0.185058	1
ENSSSCG00000016099	0.249393	1.59903	1.75635	0.185081	1
ENSSSCG00000029805	0.232108	3.57654	1.75335	0.185456	1
ENSSSCG00000023933	0.288995	0.0804696	1.75231	0.185586	1
ENSSSCG00000025126	0.273847	0.441732	1.75203	0.185622	1
ENSSSCG00000020982	0.245578	1.71514	1.75199	0.185627	1
ENSSSCG00000007833	0.259975	0.891753	1.75189	0.185639	1
ENSSSCG00000005036	0.30378	-0.182623	1.75034	0.185834	1
ENSSSCG00000003110	0.237168	2.3785	1.74989	0.185891	1
ENSSSCG00000003470	0.238098	2.40148	1.74898	0.186005	1
ENSSSCG00000010055	0.242672	2.21782	1.74762	0.186176	1
ENSSSCG00000011559	0.230725	3.31703	1.74748	0.186194	1
ENSSSCG00000011643	-0.227392	4.3238	1.74368	0.186673	1
ENSSSCG00000011423	0.278003	0.36491	1.74356	0.186688	1
ENSSSCG00000009084	-0.238236	2.13499	1.73951	0.187201	1
ENSSSCG00000008245	0.223895	7.25997	1.7388	0.187291	1
ENSSSCG00000026935	0.310154	-0.382931	1.73845	0.187335	1
ENSSSCG00000007744	-0.287809	0.0410348	1.73599	0.187648	1
ENSSSCG00000015246	0.260156	0.87285	1.73179	0.188183	1
ENSSSCG00000028663	0.223626	6.63867	1.73175	0.188187	1
ENSSSCG00000029106	0.284288	0.139472	1.72927	0.188504	1
ENSSSCG00000021130	0.234372	2.58595	1.72832	0.188626	1
ENSSSCG00000016426	0.227619	4.03237	1.72795	0.188672	1
ENSSSCG00000008727	-0.241985	2.06776	1.72668	0.188836	1
ENSSSCG00000003062	-0.258701	0.948646	1.72647	0.188863	1
ENSSSCG00000015293	0.256433	1.09319	1.72506	0.189043	1
ENSSSCG00000003573	0.232546	2.95585	1.72392	0.189189	1
ENSSSCG00000025264	0.223537	5.36533	1.72231	0.189396	1
ENSSSCG00000001985	0.281392	0.251328	1.72214	0.189417	1
ENSSSCG00000003853	-0.224911	7.09698	1.72203	0.189432	1
ENSSSCG00000027975	-0.233414	3.05853	1.72053	0.189625	1
ENSSSCG00000004759	0.253957	1.08763	1.71416	0.190447	1
ENSSSCG00000010212	0.231583	4.1849	1.71041	0.190932	1
ENSSSCG00000015197	-0.275769	0.359669	1.70952	0.191048	1
ENSSSCG00000030798	0.222935	6.68312	1.70766	0.19129	1
ENSSSCG00000016005	0.234138	2.4995	1.70544	0.191578	1
ENSSSCG00000010236	-0.235794	2.38854	1.70463	0.191683	1
ENSSSCG00000022358	-0.239012	1.95358	1.69824	0.192518	1
ENSSSCG00000009338	0.239818	2.1574	1.69484	0.192964	1
ENSSSCG00000002355	0.227853	4.45214	1.693	0.193206	1
ENSSSCG00000023102	0.282402	0.106809	1.69097	0.193473	1
ENSSSCG00000027551	-0.227634	3.54445	1.68989	0.193616	1
ENSSSCG00000005750	0.290638	-0.101285	1.68734	0.193952	1
ENSSSCG00000009763	0.22418	4.40787	1.6868	0.194023	1
ENSSSCG00000017521	0.226163	3.56068	1.68144	0.194733	1
ENSSSCG00000022220	0.29638	-0.220704	1.68075	0.194825	1
ENSSSCG00000000195	-0.262737	0.82155	1.67716	0.195302	1
ENSSSCG00000026083	-0.236979	2.13661	1.6748	0.195616	1
ENSSSCG00000027340	-0.226283	4.3022	1.66882	0.196417	1
ENSSSCG00000022736	0.238536	1.84193	1.66834	0.196481	1
ENSSSCG00000030591	0.247501	1.24325	1.66795	0.196534	1
ENSSSCG00000009178	-0.224028	3.9557	1.66723	0.19663	1
ENSSSCG00000000528	-0.225756	4.01838	1.66491	0.196942	1
ENSSSCG00000006340	-0.221581	5.60892	1.66362	0.197115	1
ENSSSCG00000023241	0.250248	1.10331	1.66306	0.19719	1
ENSSSCG00000008339	-0.221715	4.09909	1.65869	0.19778	1
ENSSSCG00000010947	0.255942	0.912394	1.65838	0.197822	1
ENSSSCG00000022738	0.220865	7.6052	1.65743	0.197951	1
ENSSSCG00000015811	0.254244	0.812716	1.65718	0.197984	1
ENSSSCG00000008200	0.264278	0.50117	1.65474	0.198315	1
ENSSSCG00000026724	0.25422	0.930763	1.65344	0.198492	1
ENSSSCG00000016918	-0.224325	3.69326	1.65116	0.198801	1
ENSSSCG00000001484	0.277531	0.152609	1.65045	0.198897	1
ENSSSCG00000008439	0.229012	2.65763	1.64868	0.199139	1
ENSSSCG00000015617	0.241128	6.27544	1.64769	0.199274	1
ENSSSCG00000014356	0.258079	0.696178	1.64579	0.199533	1
ENSSSCG00000013517	0.24636	1.19099	1.64221	0.200022	1
ENSSSCG00000011729	-0.251625	1.00375	1.63934	0.200417	1
ENSSSCG00000029147	0.225656	3.07912	1.63678	0.200768	1
ENSSSCG00000004952	-0.219647	4.92552	1.6351	0.201	1
ENSSSCG00000015019	0.22617	4.55025	1.63492	0.201024	1
ENSSSCG00000000166	-0.227665	3.34916	1.63276	0.201321	1
ENSSSCG00000006297	0.220808	3.95386	1.63217	0.201403	1
ENSSSCG00000028786	0.226642	2.90271	1.63205	0.20142	1
ENSSSCG00000021598	0.294429	-0.222969	1.63129	0.201525	1
ENSSSCG00000000198	0.218565	4.76023	1.63092	0.201576	1
ENSSSCG00000010144	-0.254075	0.882384	1.63074	0.201601	1
ENSSSCG00000007493	0.257497	0.674462	1.63068	0.201609	1
ENSSSCG00000009082	-0.262849	0.516804	1.62819	0.201954	1
ENSSSCG00000015694	-0.254273	0.836299	1.62814	0.201961	1
ENSSSCG00000029165	0.228295	2.95409	1.62784	0.202003	1
ENSSSCG00000017194	0.219449	4.19979	1.62632	0.202213	1
ENSSSCG00000009438	-0.274336	0.596413	1.62595	0.202264	1
ENSSSCG00000006896	-0.220858	3.89583	1.62538	0.202343	1
ENSSSCG00000006632	0.228608	2.4014	1.62443	0.202475	1
ENSSSCG00000024687	0.236336	1.69608	1.62133	0.202907	1
ENSSSCG00000011482	-0.233451	2.07553	1.62005	0.203085	1
ENSSSCG00000001860	-0.245625	1.18406	1.61906	0.203222	1
ENSSSCG00000016675	0.239288	1.53993	1.61878	0.203262	1
ENSSSCG00000023192	0.250484	0.882501	1.61734	0.203464	1
ENSSSCG00000009305	0.223408	3.12539	1.61654	0.203575	1
ENSSSCG00000004332	0.239673	2.59575	1.61595	0.203658	1
ENSSSCG00000015555	0.222411	3.40684	1.61388	0.203947	1
ENSSSCG00000025053	-0.220336	4.52879	1.61208	0.204199	1
ENSSSCG00000022141	0.222454	3.06422	1.60867	0.204679	1
ENSSSCG00000001844	0.238227	1.54853	1.60705	0.204908	1
ENSSSCG00000007327	-0.224766	2.69107	1.60596	0.20506	1
ENSSSCG00000013276	0.281729	-0.0837088	1.60596	0.205061	1
ENSSSCG00000027969	-0.21994	4.81873	1.60496	0.205202	1
ENSSSCG00000025688	0.218851	3.84913	1.60382	0.205363	1
ENSSSCG00000009723	0.229104	2.48886	1.60279	0.205508	1
ENSSSCG00000015638	0.240305	1.45434	1.60274	0.205516	1
ENSSSCG00000016942	0.220358	3.4365	1.5999	0.205917	1
ENSSSCG00000004716	0.252834	0.765767	1.59982	0.205928	1
ENSSSCG00000000560	-0.222986	3.70886	1.59945	0.205982	1
ENSSSCG00000014628	0.230704	1.96563	1.59906	0.206037	1
ENSSSCG00000006979	-0.22079	3.2501	1.59901	0.206044	1
ENSSSCG00000028964	-0.22694	2.58341	1.59831	0.206143	1
ENSSSCG00000003261	0.21593	5.12438	1.59809	0.206174	1
ENSSSCG00000002788	0.233434	1.73645	1.59703	0.206324	1
ENSSSCG00000017954	0.237155	1.51824	1.59656	0.206392	1
ENSSSCG00000009477	0.226183	2.61035	1.59421	0.206726	1
ENSSSCG00000025558	0.227192	2.73764	1.58814	0.207592	1
ENSSSCG00000029066	-0.228135	3.1284	1.58688	0.207772	1
ENSSSCG00000024014	0.217808	3.85259	1.58505	0.208034	1
ENSSSCG00000016544	0.231156	1.86642	1.58432	0.208139	1
ENSSSCG00000003707	-0.219845	4.06961	1.58383	0.20821	1
ENSSSCG00000009580	-0.255843	0.601286	1.5835	0.208257	1
ENSSSCG00000003917	-0.22151	2.92995	1.57805	0.209041	1
ENSSSCG00000010253	0.216687	3.91061	1.57745	0.209129	1
ENSSSCG00000029347	-0.235276	1.68135	1.57673	0.209233	1
ENSSSCG00000030300	-0.221971	9.9388	1.57371	0.209669	1
ENSSSCG00000015231	-0.214534	5.76437	1.57369	0.209673	1
ENSSSCG00000009937	-0.244238	1.00072	1.57219	0.20989	1
ENSSSCG00000022197	-0.213881	5.4732	1.57046	0.21014	1
ENSSSCG00000005311	-0.256986	0.499098	1.57029	0.210165	1
ENSSSCG00000017755	0.261155	0.423878	1.57025	0.210171	1
ENSSSCG00000005614	0.219889	3.04798	1.56938	0.210297	1
ENSSSCG00000007100	0.258835	0.443787	1.56795	0.210506	1
ENSSSCG00000006862	-0.216865	4.49844	1.56642	0.210727	1
ENSSSCG00000000663	-0.272474	0.157142	1.56516	0.210912	1
ENSSSCG00000006039	0.228364	2.47219	1.56476	0.21097	1
ENSSSCG00000006038	0.245316	0.973174	1.56464	0.210987	1
ENSSSCG00000023762	0.281493	-0.113097	1.56403	0.211076	1
ENSSSCG00000002007	0.248948	1.15118	1.56269	0.211272	1
ENSSSCG00000007324	0.234173	1.50802	1.56235	0.211321	1
ENSSSCG00000016138	-0.266892	0.186178	1.56063	0.211574	1
ENSSSCG00000000171	-0.23736	2.78698	1.56011	0.211649	1
ENSSSCG00000016068	0.23752	1.316	1.55991	0.211678	1
ENSSSCG00000008985	-0.224599	2.44576	1.55894	0.211821	1
ENSSSCG00000016315	0.211367	10.1779	1.5578	0.211988	1
ENSSSCG00000005626	0.219193	4.75044	1.55775	0.211996	1
ENSSSCG00000010543	0.213137	7.18788	1.5561	0.212237	1
ENSSSCG00000030712	0.230827	2.12832	1.55344	0.212628	1
ENSSSCG00000008737	0.278683	0.0520395	1.54731	0.213533	1
ENSSSCG00000008511	0.258524	0.369751	1.54233	0.214272	1
ENSSSCG00000030697	-0.219432	3.26799	1.54167	0.214369	1
ENSSSCG00000027281	0.248327	0.70223	1.53968	0.214665	1
ENSSSCG00000002688	0.21689	3.42452	1.53915	0.214745	1
ENSSSCG00000007937	0.236783	1.47472	1.53774	0.214955	1
ENSSSCG00000015044	0.216028	3.48875	1.53718	0.215039	1
ENSSSCG00000002829	0.214096	4.06159	1.53693	0.215075	1
ENSSSCG00000012076	0.219093	3.30752	1.53622	0.215181	1
ENSSSCG00000015689	-0.21327	5.46501	1.53292	0.215674	1
ENSSSCG00000013171	0.22026	5.86723	1.53038	0.216055	1
ENSSSCG00000006784	0.251037	0.648111	1.52835	0.216361	1
ENSSSCG00000005609	0.219968	5.59623	1.52833	0.216363	1
ENSSSCG00000012988	0.211336	4.92878	1.52686	0.216584	1
ENSSSCG00000023639	0.238038	1.12147	1.52488	0.216883	1
ENSSSCG00000013494	0.243863	0.903021	1.52428	0.216973	1
ENSSSCG00000006861	-0.228951	1.90604	1.52234	0.217265	1
ENSSSCG00000015739	0.259532	0.399099	1.52187	0.217337	1
ENSSSCG00000029811	-0.220832	2.50792	1.52103	0.217463	1
ENSSSCG00000009233	-0.217954	3.5351	1.52091	0.217481	1
ENSSSCG00000012699	0.212286	4.18866	1.52087	0.217488	1
ENSSSCG00000009720	0.226206	1.93952	1.51888	0.21779	1
ENSSSCG00000009293	-0.213896	3.73363	1.5184	0.217862	1
ENSSSCG00000024982	-0.222824	5.55009	1.51839	0.217863	1
ENSSSCG00000005245	-0.222462	2.28613	1.51839	0.217864	1
ENSSSCG00000028322	-0.228576	7.69572	1.51797	0.217927	1
ENSSSCG00000029508	-0.209666	7.81445	1.51736	0.218019	1
ENSSSCG00000012620	-0.226577	2.12761	1.51702	0.218072	1
ENSSSCG00000009557	0.212507	5.22591	1.51633	0.218176	1
ENSSSCG00000017164	0.212816	3.84023	1.51519	0.218349	1
ENSSSCG00000008745	0.22889	2.30699	1.51483	0.218403	1
ENSSSCG00000005220	-0.236479	1.21148	1.51418	0.218503	1
ENSSSCG00000030262	-0.263275	0.226308	1.51401	0.218529	1
ENSSSCG00000010046	0.228105	1.6901	1.51026	0.2191	1
ENSSSCG00000029557	-0.226019	1.83097	1.50967	0.21919	1
ENSSSCG00000022866	0.209426	5.94631	1.50878	0.219325	1
ENSSSCG00000029752	-0.258809	0.289526	1.50676	0.219635	1
ENSSSCG00000003949	0.244336	0.825802	1.50666	0.219649	1
ENSSSCG00000002793	-0.252439	0.5383	1.50549	0.219828	1
ENSSSCG00000015200	0.210794	4.18527	1.50368	0.220106	1
ENSSSCG00000003042	0.207676	7.126	1.50212	0.220345	1
ENSSSCG00000029593	-0.213352	3.76278	1.50104	0.220512	1
ENSSSCG00000029730	0.2293	1.77737	1.50074	0.220558	1
ENSSSCG00000005941	0.223024	1.97123	1.5005	0.220594	1
ENSSSCG00000008748	-0.253531	0.498942	1.49876	0.220862	1
ENSSSCG00000014670	0.209656	4.91765	1.4987	0.220871	1
ENSSSCG00000022798	-0.21218	3.83782	1.4987	0.220871	1
ENSSSCG00000001872	0.255942	0.384256	1.49802	0.220976	1
ENSSSCG00000008749	0.224197	1.95114	1.49659	0.221198	1
ENSSSCG00000029703	-0.240806	1.00143	1.49516	0.221418	1
ENSSSCG00000012832	0.218805	3.35169	1.49502	0.221438	1
ENSSSCG00000010742	-0.208126	5.57928	1.49358	0.221662	1
ENSSSCG00000030220	-0.25065	0.589911	1.49309	0.221737	1
ENSSSCG00000012142	-0.227135	1.7254	1.49131	0.222013	1
ENSSSCG00000027828	0.227236	1.53691	1.49027	0.222174	1
ENSSSCG00000003837	0.222029	2.16317	1.48957	0.222284	1
ENSSSCG00000009226	0.220528	2.43929	1.48776	0.222565	1
ENSSSCG00000026994	0.211564	3.60085	1.48708	0.22267	1
ENSSSCG00000027524	-0.259762	0.204155	1.487	0.222682	1
ENSSSCG00000020964	-0.208742	5.34705	1.48524	0.222957	1
ENSSSCG00000023082	0.239964	0.98597	1.48498	0.222997	1
ENSSSCG00000023837	0.211301	3.61814	1.48478	0.223028	1
ENSSSCG00000004658	0.215943	2.99827	1.48339	0.223245	1
ENSSSCG00000020149	0.209094	4.95328	1.48336	0.223249	1
ENSSSCG00000006024	-0.211449	4.62938	1.48301	0.223304	1
ENSSSCG00000016272	-0.20926	4.62943	1.48101	0.223617	1
ENSSSCG00000006561	-0.208137	4.84938	1.48093	0.223629	1
ENSSSCG00000003433	-0.207419	6.2784	1.47976	0.223812	1
ENSSSCG00000021199	0.272606	-0.0229464	1.47752	0.224163	1
ENSSSCG00000020886	-0.235314	1.06852	1.47581	0.224432	1
ENSSSCG00000025297	0.227659	1.70922	1.47568	0.224451	1
ENSSSCG00000017983	0.208165	7.94146	1.47495	0.224566	1
ENSSSCG00000000738	0.245719	0.814064	1.47356	0.224785	1
ENSSSCG00000025326	-0.209057	5.02882	1.47301	0.224871	1
ENSSSCG00000023351	-0.220558	2.19624	1.4725	0.224952	1
ENSSSCG00000001989	0.206239	7.61525	1.47005	0.225338	1
ENSSSCG00000012568	-0.212946	3.04637	1.46974	0.225387	1
ENSSSCG00000027312	-0.214741	2.68909	1.46905	0.225495	1
ENSSSCG00000023653	0.216227	2.60882	1.46882	0.225532	1
ENSSSCG00000016755	0.212807	2.99433	1.46877	0.22554	1
ENSSSCG00000005234	-0.207743	4.46661	1.46616	0.225953	1
ENSSSCG00000011557	0.21264	3.57715	1.46577	0.226014	1
ENSSSCG00000023949	-0.211484	3.56478	1.4647	0.226183	1
ENSSSCG00000029966	-0.253621	0.382936	1.46461	0.226199	1
ENSSSCG00000003341	0.228735	1.432	1.46418	0.226266	1
ENSSSCG00000000800	-0.216487	2.82215	1.46382	0.226323	1
ENSSSCG00000027746	-0.205776	8.25302	1.4625	0.226533	1
ENSSSCG00000029484	-0.233853	1.10588	1.46182	0.226641	1
ENSSSCG00000030143	0.21771	2.50064	1.45959	0.226995	1
ENSSSCG00000029761	0.204939	7.01076	1.4593	0.227042	1
ENSSSCG00000027902	0.256233	0.227143	1.45646	0.227494	1
ENSSSCG00000028805	-0.208203	4.00469	1.45496	0.227734	1
ENSSSCG00000000602	-0.230906	1.20645	1.45446	0.227814	1
ENSSSCG00000006780	0.222189	2.03421	1.45359	0.227953	1
ENSSSCG00000013347	-0.243795	0.621054	1.45191	0.228221	1
ENSSSCG00000012131	-0.213753	3.14703	1.45183	0.228235	1
ENSSSCG00000015383	-0.206872	4.86376	1.45139	0.228305	1
ENSSSCG00000004166	0.218884	2.1851	1.45066	0.228422	1
ENSSSCG00000026205	-0.224484	1.6558	1.45053	0.228444	1
ENSSSCG00000028992	0.223901	1.74847	1.4505	0.228447	1
ENSSSCG00000020797	0.212405	2.85251	1.45018	0.228499	1
ENSSSCG00000024043	0.213885	2.69672	1.44881	0.228719	1
ENSSSCG00000009119	0.20534	5.74628	1.44846	0.228775	1
ENSSSCG00000026000	-0.220426	1.85249	1.44821	0.228815	1
ENSSSCG00000001455	0.206405	5.42884	1.44769	0.228898	1
ENSSSCG00000028341	0.233452	1.03679	1.44699	0.229011	1
ENSSSCG00000029881	0.215337	2.73237	1.44676	0.229049	1
ENSSSCG00000028699	-0.216904	2.46432	1.44652	0.229086	1
ENSSSCG00000008449	-0.216894	3.97606	1.44613	0.229149	1
ENSSSCG00000023145	0.248274	0.475834	1.44393	0.229505	1
ENSSSCG00000010971	-0.253871	0.352149	1.44378	0.229529	1
ENSSSCG00000029668	-0.211686	3.12504	1.44365	0.229549	1
ENSSSCG00000007659	0.231892	1.16142	1.44349	0.229576	1
ENSSSCG00000014080	-0.210397	7.1177	1.4426	0.229718	1
ENSSSCG00000015476	-0.234637	1.14552	1.44249	0.229737	1
ENSSSCG00000006763	0.23538	0.990574	1.44228	0.229771	1
ENSSSCG00000010691	0.251808	0.361673	1.44151	0.229894	1
ENSSSCG00000004823	0.211518	2.87822	1.43982	0.230168	1
ENSSSCG00000002749	0.20531	14.6179	1.43799	0.230465	1
ENSSSCG00000029179	0.20417	5.59704	1.43672	0.23067	1
ENSSSCG00000001394	0.218411	1.95425	1.43611	0.230769	1
ENSSSCG00000005481	0.219042	1.93777	1.43536	0.230891	1
ENSSSCG00000011130	0.251905	0.300125	1.43403	0.231107	1
ENSSSCG00000005852	0.205296	5.21258	1.43401	0.231112	1
ENSSSCG00000004404	0.252018	0.312683	1.43362	0.231175	1
ENSSSCG00000007079	-0.223266	1.70631	1.43195	0.231447	1
ENSSSCG00000008593	0.26421	0.00153267	1.43033	0.23171	1
ENSSSCG00000026593	0.209594	3.36338	1.43009	0.231749	1
ENSSSCG00000024933	0.237165	0.814326	1.42591	0.232433	1
ENSSSCG00000026007	0.231714	1.08629	1.42477	0.23262	1
ENSSSCG00000024823	0.209148	3.11919	1.42325	0.232869	1
ENSSSCG00000008842	0.207412	3.48381	1.42228	0.233028	1
ENSSSCG00000003142	0.247502	0.50872	1.4181	0.233716	1
ENSSSCG00000021072	0.209867	2.81584	1.41583	0.234092	1
ENSSSCG00000027016	0.21422	2.27067	1.41575	0.234105	1
ENSSSCG00000003093	0.203338	5.05389	1.41524	0.234189	1
ENSSSCG00000010624	-0.221906	1.65227	1.41476	0.234267	1
ENSSSCG00000000653	-0.265743	-0.0717697	1.41465	0.234287	1
ENSSSCG00000020580	-0.268809	-0.0850968	1.41392	0.234407	1
ENSSSCG00000003376	0.224426	1.47586	1.41267	0.234613	1
ENSSSCG00000009544	0.202571	6.14933	1.41257	0.23463	1
ENSSSCG00000025200	-0.20898	3.16003	1.4125	0.234643	1
ENSSSCG00000021569	0.228818	1.13218	1.41111	0.234872	1
ENSSSCG00000029613	0.217667	2.15356	1.40913	0.235201	1
ENSSSCG00000018014	0.210056	2.77578	1.40859	0.23529	1
ENSSSCG00000013556	0.203683	4.75956	1.40832	0.235335	1
ENSSSCG00000003378	0.208336	3.22263	1.40623	0.235683	1
ENSSSCG00000000798	-0.206073	4.2302	1.40563	0.235783	1
ENSSSCG00000025774	-0.209514	3.10261	1.40493	0.2359	1
ENSSSCG00000008089	0.233589	0.957245	1.40327	0.236176	1
ENSSSCG00000017672	0.205395	3.95897	1.40091	0.236572	1
ENSSSCG00000002386	0.211021	2.56461	1.40055	0.236631	1
ENSSSCG00000008833	0.247385	0.353569	1.39968	0.236777	1
ENSSSCG00000018034	0.204903	3.70006	1.39881	0.236923	1
ENSSSCG00000005959	-0.206142	3.78771	1.39811	0.237039	1
ENSSSCG00000012639	0.20178	5.95959	1.39653	0.237306	1
ENSSSCG00000013144	0.203603	4.41948	1.39439	0.237665	1
ENSSSCG00000003112	-0.221918	1.59505	1.39321	0.237864	1
ENSSSCG00000009882	0.204681	4.47948	1.3928	0.237933	1
ENSSSCG00000026266	0.256405	0.0733796	1.39266	0.237956	1
ENSSSCG00000014041	0.210273	2.56387	1.39261	0.237965	1
ENSSSCG00000011572	-0.204984	3.48199	1.39144	0.238161	1
ENSSSCG00000010830	0.216103	1.86097	1.39132	0.238182	1
ENSSSCG00000009072	-0.201367	5.57189	1.39126	0.238192	1
ENSSSCG00000029393	0.229217	1.06131	1.39118	0.238206	1
ENSSSCG00000009089	0.231808	1.07407	1.38943	0.238501	1
ENSSSCG00000000007	0.202491	4.346	1.38893	0.238585	1
ENSSSCG00000025146	0.201344	5.05875	1.38845	0.238667	1
ENSSSCG00000011322	-0.213827	2.30732	1.38786	0.238768	1
ENSSSCG00000030443	-0.2074	3.15983	1.38776	0.238784	1
ENSSSCG00000002283	-0.203023	4.90886	1.38695	0.238921	1
ENSSSCG00000010905	0.248209	0.322531	1.38514	0.239228	1
ENSSSCG00000011299	0.201078	6.91421	1.38488	0.239272	1
ENSSSCG00000000953	0.257538	0.0510325	1.38423	0.239383	1
ENSSSCG00000016943	0.227618	1.16012	1.38374	0.239466	1
ENSSSCG00000007903	0.21424	1.95839	1.38313	0.239569	1
ENSSSCG00000026302	0.210424	2.57077	1.38221	0.239725	1
ENSSSCG00000012002	0.211613	2.69102	1.38159	0.239831	1
ENSSSCG00000016882	-0.206194	3.76182	1.38092	0.239945	1
ENSSSCG00000025513	-0.265235	-0.0640196	1.37892	0.240285	1
ENSSSCG00000028022	0.200214	5.32256	1.37881	0.240304	1
ENSSSCG00000010219	-0.201241	5.05109	1.37824	0.240402	1
ENSSSCG00000012823	0.201826	4.47643	1.37796	0.240449	1
ENSSSCG00000015091	-0.206766	3.19569	1.37771	0.240491	1
ENSSSCG00000012679	0.202133	4.95364	1.37721	0.240577	1
ENSSSCG00000004160	-0.210889	2.403	1.37717	0.240584	1
ENSSSCG00000000619	0.205848	3.58083	1.37664	0.240675	1
ENSSSCG00000024131	0.237567	0.698986	1.37541	0.240884	1
ENSSSCG00000002790	0.199878	5.24261	1.3753	0.240903	1
ENSSSCG00000030486	-0.22031	1.60065	1.3748	0.240989	1
ENSSSCG00000010896	0.263659	-0.0646671	1.37467	0.241011	1
ENSSSCG00000027521	0.210317	3.02638	1.37337	0.241234	1
ENSSSCG00000018033	-0.19859	9.12769	1.37326	0.241253	1
ENSSSCG00000002919	0.201843	4.12025	1.37228	0.241421	1
ENSSSCG00000011670	-0.208015	2.83696	1.37163	0.241532	1
ENSSSCG00000005673	0.2197	1.51004	1.37157	0.241542	1
ENSSSCG00000003708	-0.22293	1.28012	1.37142	0.241568	1
ENSSSCG00000016871	0.258618	0.0208341	1.37113	0.241618	1
ENSSSCG00000017422	0.262809	-0.118682	1.37108	0.241627	1
ENSSSCG00000024736	0.212361	2.22788	1.371	0.241641	1
ENSSSCG00000000576	0.204545	6.46943	1.37024	0.24177	1
ENSSSCG00000016728	0.199057	8.55119	1.37002	0.241809	1
ENSSSCG00000005235	-0.205375	3.14051	1.36968	0.241867	1
ENSSSCG00000011854	0.212756	2.15484	1.36968	0.241868	1
ENSSSCG00000012791	0.199951	4.87743	1.3681	0.242139	1
ENSSSCG00000026346	-0.241283	0.466351	1.36797	0.242161	1
ENSSSCG00000005781	0.201463	6.03745	1.36682	0.242359	1
ENSSSCG00000008578	0.211093	2.24571	1.36655	0.242406	1
ENSSSCG00000016620	-0.202608	4.16555	1.36606	0.24249	1
ENSSSCG00000000534	0.201538	5.13478	1.3655	0.242587	1
ENSSSCG00000003086	0.197706	10.3401	1.36412	0.242825	1
ENSSSCG00000025758	-0.237751	0.53049	1.36405	0.242837	1
ENSSSCG00000014562	0.220518	1.74359	1.36353	0.242926	1
ENSSSCG00000010109	0.209006	2.39842	1.36258	0.24309	1
ENSSSCG00000016491	0.205304	3.11867	1.36206	0.243181	1
ENSSSCG00000000907	-0.208534	2.62628	1.36143	0.243291	1
ENSSSCG00000012492	0.275788	-0.384117	1.36078	0.243403	1
ENSSSCG00000025644	0.229148	0.980878	1.36023	0.243498	1
ENSSSCG00000024379	0.239136	0.549321	1.3595	0.243624	1
ENSSSCG00000009764	0.217915	1.70556	1.35622	0.244194	1
ENSSSCG00000010707	0.19851	5.39846	1.35578	0.24427	1
ENSSSCG00000012655	-0.20452	3.06447	1.35291	0.24477	1
ENSSSCG00000017566	0.200061	4.40264	1.35097	0.245109	1
ENSSSCG00000026340	-0.220638	1.36508	1.35025	0.245234	1
ENSSSCG00000003392	0.249037	0.353344	1.34923	0.245412	1
ENSSSCG00000010003	0.232479	0.774367	1.34917	0.245423	1
ENSSSCG00000002664	-0.200073	4.19271	1.34907	0.24544	1
ENSSSCG00000028723	0.206153	3.07903	1.34898	0.245456	1
ENSSSCG00000015816	-0.231764	0.748383	1.3414	0.246787	1
ENSSSCG00000029323	-0.207383	2.71666	1.34017	0.247004	1
ENSSSCG00000008937	-0.241364	0.454754	1.33903	0.247205	1
ENSSSCG00000006481	0.203058	3.75757	1.33842	0.247312	1
ENSSSCG00000008878	-0.199488	4.42537	1.33739	0.247494	1
ENSSSCG00000009519	-0.19882	4.77019	1.33698	0.247568	1
ENSSSCG00000003950	0.198465	4.39663	1.33616	0.247712	1
ENSSSCG00000029151	0.199199	4.18513	1.33535	0.247856	1
ENSSSCG00000011961	-0.197786	5.31542	1.33504	0.24791	1
ENSSSCG00000011765	0.219085	1.44075	1.33415	0.248068	1
ENSSSCG00000002502	-0.200385	3.78179	1.33022	0.248767	1
ENSSSCG00000027959	-0.23785	0.480595	1.32952	0.24889	1
ENSSSCG00000028869	-0.245639	0.226133	1.32919	0.248949	1
ENSSSCG00000017297	0.218492	1.34295	1.32885	0.249009	1
ENSSSCG00000006463	0.196699	5.37751	1.32675	0.249384	1
ENSSSCG00000008359	-0.197048	5.98626	1.32667	0.249399	1
ENSSSCG00000017874	0.200217	3.6384	1.3261	0.249501	1
ENSSSCG00000000647	-0.20676	2.33597	1.32598	0.249522	1
ENSSSCG00000004359	-0.222474	1.10046	1.32467	0.249755	1
ENSSSCG00000009414	0.198539	5.38912	1.32456	0.249775	1
ENSSSCG00000015453	-0.195118	8.55516	1.32449	0.249789	1
ENSSSCG00000028249	0.243774	0.279763	1.32425	0.24983	1
ENSSSCG00000011848	-0.204211	5.75553	1.32367	0.249935	1
ENSSSCG00000009243	0.219386	1.44563	1.32244	0.250155	1
ENSSSCG00000006690	-0.205279	2.55114	1.32176	0.250276	1
ENSSSCG00000023407	0.231538	0.652712	1.32093	0.250425	1
ENSSSCG00000002443	-0.241101	0.501104	1.32073	0.25046	1
ENSSSCG00000005374	0.228659	0.744234	1.32027	0.250543	1
ENSSSCG00000008598	-0.20396	7.19847	1.31966	0.250654	1
ENSSSCG00000030825	0.232812	0.629445	1.31892	0.250785	1
ENSSSCG00000027808	0.234746	0.626988	1.31875	0.250817	1
ENSSSCG00000000764	-0.203878	2.72393	1.31867	0.250831	1
ENSSSCG00000002296	-0.198058	7.85376	1.31675	0.251176	1
ENSSSCG00000003833	-0.196027	4.85938	1.31465	0.251554	1
ENSSSCG00000017940	0.195688	5.03623	1.31418	0.25164	1
ENSSSCG00000012434	0.198565	5.55321	1.31397	0.251676	1
ENSSSCG00000015657	0.21558	1.40962	1.31277	0.251894	1
ENSSSCG00000027800	0.24583	0.216327	1.31213	0.252009	1
ENSSSCG00000026249	-0.19975	4.36569	1.31178	0.252072	1
ENSSSCG00000005587	-0.194945	6.8695	1.31117	0.252182	1
ENSSSCG00000017204	0.198971	3.78305	1.31085	0.252241	1
ENSSSCG00000023775	-0.221951	1.7509	1.31084	0.252242	1
ENSSSCG00000022156	-0.195519	7.60486	1.31083	0.252244	1
ENSSSCG00000004697	0.196454	4.36942	1.30957	0.252472	1
ENSSSCG00000003167	0.198494	3.63321	1.3091	0.252557	1
ENSSSCG00000000911	-0.222143	1.04153	1.30808	0.252743	1
ENSSSCG00000023336	-0.199926	3.46666	1.30749	0.25285	1
ENSSSCG00000015996	-0.210328	1.8549	1.30686	0.252963	1
ENSSSCG00000015106	-0.198336	6.89827	1.30663	0.253006	1
ENSSSCG00000023344	-0.203183	2.79391	1.30632	0.253062	1
ENSSSCG00000000402	0.199205	3.45305	1.30494	0.253313	1
ENSSSCG00000017215	-0.195805	4.94881	1.30428	0.253433	1
ENSSSCG00000003815	-0.202143	2.9891	1.30379	0.253523	1
ENSSSCG00000010150	0.196194	4.98584	1.30248	0.253761	1
ENSSSCG00000015025	-0.19685	6.10848	1.30117	0.253999	1
ENSSSCG00000026074	0.209342	1.92019	1.3003	0.254158	1
ENSSSCG00000002353	-0.212113	1.68525	1.30017	0.254183	1
ENSSSCG00000006527	0.193637	6.1603	1.29916	0.254367	1
ENSSSCG00000025889	-0.229474	0.744459	1.29656	0.254842	1
ENSSSCG00000016437	0.199265	3.86518	1.29518	0.255096	1
ENSSSCG00000009748	0.203269	2.55797	1.29463	0.255197	1
ENSSSCG00000011047	0.196696	3.90972	1.29307	0.255482	1
ENSSSCG00000000199	-0.250805	-0.00332123	1.29307	0.255483	1
ENSSSCG00000007366	0.224543	0.884682	1.29277	0.255538	1
ENSSSCG00000012686	-0.195338	4.70663	1.29206	0.255668	1
ENSSSCG00000000462	-0.204885	2.28611	1.29191	0.255697	1
ENSSSCG00000006968	0.199462	4.8913	1.29135	0.255799	1
ENSSSCG00000017795	0.195065	4.78736	1.28966	0.256111	1
ENSSSCG00000010672	0.212126	1.63143	1.2885	0.256325	1
ENSSSCG00000006912	-0.238179	0.405747	1.28593	0.2568	1
ENSSSCG00000026385	0.248949	0.0136899	1.28563	0.256855	1
ENSSSCG00000029414	0.2184	1.25545	1.28423	0.257114	1
ENSSSCG00000017915	0.199711	3.22083	1.28395	0.257166	1
ENSSSCG00000004008	0.247895	0.067217	1.28297	0.257348	1
ENSSSCG00000006772	0.240941	0.303462	1.28154	0.257612	1
ENSSSCG00000026427	-0.19264	6.30164	1.28118	0.25768	1
ENSSSCG00000002742	0.241307	0.216762	1.28095	0.257722	1
ENSSSCG00000000233	-0.192935	5.6176	1.28074	0.257761	1
ENSSSCG00000008340	0.199589	3.35305	1.27995	0.257908	1
ENSSSCG00000006202	0.196511	3.64614	1.27966	0.257962	1
ENSSSCG00000008624	-0.199143	6.61184	1.27861	0.258158	1
ENSSSCG00000002935	0.210202	1.90298	1.27807	0.258258	1
ENSSSCG00000016751	-0.222315	4.90803	1.27585	0.258672	1
ENSSSCG00000012494	-0.195371	4.4603	1.27559	0.25872	1
ENSSSCG00000009741	0.196391	3.68533	1.27452	0.25892	1
ENSSSCG00000016892	0.209603	2.36128	1.27449	0.258926	1
ENSSSCG00000020738	-0.193072	8.32552	1.27295	0.259215	1
ENSSSCG00000017505	0.192935	5.65268	1.27285	0.259233	1
ENSSSCG00000025308	0.222455	0.893085	1.27135	0.259513	1
ENSSSCG00000002853	0.220097	1.20617	1.26924	0.25991	1
ENSSSCG00000003054	0.204541	2.11177	1.2684	0.260067	1
ENSSSCG00000011828	0.203454	2.27796	1.26701	0.260328	1
ENSSSCG00000027873	0.202437	2.64273	1.26691	0.260346	1
ENSSSCG00000017998	0.223649	0.828562	1.26627	0.260468	1
ENSSSCG00000005671	0.192485	7.42407	1.26464	0.260775	1
ENSSSCG00000001090	0.191402	6.9173	1.2638	0.260932	1
ENSSSCG00000004387	0.194916	4.89241	1.26302	0.261081	1
ENSSSCG00000004331	-0.225947	0.739231	1.26163	0.261342	1
ENSSSCG00000028137	-0.204999	3.47992	1.26149	0.261368	1
ENSSSCG00000025588	-0.206476	1.88126	1.26052	0.261553	1
ENSSSCG00000008038	0.192258	7.29606	1.26032	0.26159	1
ENSSSCG00000008239	0.203983	2.12446	1.26031	0.261592	1
ENSSSCG00000006687	0.205015	2.02851	1.25959	0.261729	1
ENSSSCG00000001983	-0.207069	1.82775	1.25953	0.26174	1
ENSSSCG00000014934	-0.205698	2.418	1.25877	0.261884	1
ENSSSCG00000030283	0.199017	2.70229	1.25869	0.261899	1
ENSSSCG00000024500	0.193156	4.05757	1.2579	0.262049	1
ENSSSCG00000015892	-0.193642	4.05241	1.25687	0.262245	1
ENSSSCG00000003374	-0.261422	-0.26078	1.25671	0.262276	1
ENSSSCG00000003898	0.195071	7.123	1.25659	0.262297	1
ENSSSCG00000005971	0.201062	2.8224	1.2557	0.262466	1
ENSSSCG00000025283	0.203136	2.12967	1.25479	0.262639	1
ENSSSCG00000009742	0.192347	7.49028	1.25451	0.262692	1
ENSSSCG00000003727	-0.194075	4.03534	1.25323	0.262937	1
ENSSSCG00000025260	0.206516	1.87202	1.25237	0.2631	1
ENSSSCG00000022434	0.221291	0.862508	1.25036	0.263483	1
ENSSSCG00000010734	0.193521	6.7897	1.25028	0.263498	1
ENSSSCG00000010493	0.190808	5.24692	1.24957	0.263634	1
ENSSSCG00000007762	0.190728	5.06021	1.24919	0.263708	1
ENSSSCG00000010900	0.232712	0.363454	1.24855	0.263829	1
ENSSSCG00000024022	-0.211538	1.43094	1.24749	0.264032	1
ENSSSCG00000028977	0.240257	0.168492	1.24731	0.264068	1
ENSSSCG00000010926	0.191	4.93259	1.24721	0.264086	1
ENSSSCG00000006650	-0.193373	3.75595	1.24644	0.264233	1
ENSSSCG00000026893	-0.192598	4.17417	1.24634	0.264253	1
ENSSSCG00000015407	-0.20183	2.29878	1.24542	0.26443	1
ENSSSCG00000006457	-0.247207	0.0160632	1.24529	0.264454	1
ENSSSCG00000006191	0.203267	2.42204	1.24437	0.264631	1
ENSSSCG00000004624	-0.192824	5.11192	1.24264	0.264964	1
ENSSSCG00000023374	-0.192031	4.2982	1.2425	0.26499	1
ENSSSCG00000000874	-0.233194	0.305871	1.24247	0.264996	1
ENSSSCG00000006115	0.202428	2.07042	1.24238	0.265013	1
ENSSSCG00000012371	0.194821	4.02191	1.24107	0.265265	1
ENSSSCG00000015649	-0.226344	0.567069	1.23843	0.265774	1
ENSSSCG00000021663	0.197836	2.82323	1.23771	0.265913	1
ENSSSCG00000027691	0.191302	4.32414	1.23658	0.266131	1
ENSSSCG00000024429	0.197771	2.95978	1.23613	0.266218	1
ENSSSCG00000028740	0.189311	5.61302	1.23475	0.266485	1
ENSSSCG00000013581	0.191391	4.11638	1.23467	0.2665	1
ENSSSCG00000016626	-0.211126	1.84411	1.23456	0.266522	1
ENSSSCG00000013114	0.192921	3.6317	1.23446	0.266541	1
ENSSSCG00000027017	0.19285	6.12515	1.23366	0.266696	1
ENSSSCG00000009220	0.198026	3.77148	1.23329	0.266769	1
ENSSSCG00000024028	-0.211563	1.34602	1.23242	0.266937	1
ENSSSCG00000012985	0.192165	3.72015	1.23203	0.267012	1
ENSSSCG00000003137	0.198461	2.57421	1.23128	0.267159	1
ENSSSCG00000006761	-0.227571	0.493534	1.22978	0.267449	1
ENSSSCG00000000298	0.191527	4.16257	1.22797	0.267803	1
ENSSSCG00000023218	0.202166	2.16581	1.22772	0.267851	1
ENSSSCG00000023423	0.199909	5.92291	1.22744	0.267906	1
ENSSSCG00000027285	0.207615	1.56182	1.22738	0.267917	1
ENSSSCG00000012583	-0.193545	5.78565	1.22672	0.268045	1
ENSSSCG00000010871	-0.238074	0.154165	1.22666	0.268059	1
ENSSSCG00000023498	0.188279	6.33127	1.22659	0.268072	1
ENSSSCG00000003741	0.222565	0.70789	1.22656	0.268078	1
ENSSSCG00000027247	0.240914	0.0676544	1.22566	0.268252	1
ENSSSCG00000007330	-0.190233	4.29999	1.22496	0.26839	1
ENSSSCG00000027307	0.18894	5.04828	1.22486	0.268409	1
ENSSSCG00000017383	-0.187851	8.0135	1.22468	0.268445	1
ENSSSCG00000013919	0.213847	1.09415	1.22327	0.268719	1
ENSSSCG00000028753	-0.190835	4.93231	1.22313	0.268747	1
ENSSSCG00000023472	-0.191051	7.75608	1.22294	0.268785	1
ENSSSCG00000003876	-0.201277	2.17411	1.22233	0.268903	1
ENSSSCG00000016695	-0.188536	7.86553	1.22152	0.269062	1
ENSSSCG00000030776	-0.240045	0.0533101	1.22112	0.269141	1
ENSSSCG00000015774	0.203884	1.74537	1.22084	0.269196	1
ENSSSCG00000028839	-0.187541	7.45757	1.22052	0.269259	1
ENSSSCG00000017916	0.193917	3.14059	1.22046	0.26927	1
ENSSSCG00000011819	-0.198891	2.36539	1.21934	0.269491	1
ENSSSCG00000008677	0.197725	2.45381	1.21899	0.269559	1
ENSSSCG00000013853	0.242315	0.0608483	1.21862	0.269633	1
ENSSSCG00000010664	0.228474	0.524734	1.21756	0.269839	1
ENSSSCG00000013361	-0.196427	4.12354	1.21677	0.269995	1
ENSSSCG00000008266	0.21848	0.864976	1.21548	0.270249	1
ENSSSCG00000015976	0.210809	1.30646	1.21521	0.270303	1
ENSSSCG00000005724	0.188804	5.43415	1.21419	0.270504	1
ENSSSCG00000005271	-0.194426	3.43861	1.21412	0.270518	1
ENSSSCG00000006256	0.20595	1.53627	1.21344	0.270652	1
ENSSSCG00000015131	0.217914	0.914821	1.21256	0.270826	1
ENSSSCG00000016590	-0.187522	5.82988	1.21203	0.270931	1
ENSSSCG00000006095	0.207851	1.60466	1.21198	0.270941	1
ENSSSCG00000014074	-0.200856	1.96343	1.21179	0.270978	1
ENSSSCG00000017555	0.187654	6.83963	1.21148	0.271039	1
ENSSSCG00000004101	-0.19081	3.87306	1.21048	0.271236	1
ENSSSCG00000018061	0.189719	9.22564	1.20766	0.271797	1
ENSSSCG00000028522	0.226576	0.503955	1.20678	0.271971	1
ENSSSCG00000010704	0.235144	0.198261	1.20409	0.272506	1
ENSSSCG00000026689	0.241188	0.0176782	1.20379	0.272565	1
ENSSSCG00000002819	0.191951	4.88193	1.2035	0.272623	1
ENSSSCG00000027114	-0.188242	7.22254	1.20317	0.272689	1
ENSSSCG00000001039	0.193508	4.30288	1.20278	0.272766	1
ENSSSCG00000003217	0.18866	4.15065	1.20236	0.272851	1
ENSSSCG00000011830	-0.206876	1.46078	1.20222	0.272878	1
ENSSSCG00000027415	0.238727	0.0783331	1.20222	0.272878	1
ENSSSCG00000027951	-0.210689	1.20284	1.20208	0.272906	1
ENSSSCG00000012006	-0.215499	0.886925	1.20169	0.272984	1
ENSSSCG00000002550	0.186103	6.30867	1.20085	0.273152	1
ENSSSCG00000007763	-0.186754	5.21627	1.19968	0.273386	1
ENSSSCG00000015783	-0.196883	2.71382	1.19784	0.273753	1
ENSSSCG00000021606	-0.186835	5.75096	1.19709	0.273904	1
ENSSSCG00000027206	-0.19754	2.48318	1.19649	0.274025	1
ENSSSCG00000014165	-0.19183	3.79916	1.19581	0.274162	1
ENSSSCG00000006074	-0.197267	2.391	1.19505	0.274313	1
ENSSSCG00000004105	-0.202468	1.72512	1.19442	0.274439	1
ENSSSCG00000009379	0.21614	0.903785	1.19317	0.274691	1
ENSSSCG00000017072	-0.191202	3.09221	1.19242	0.274843	1
ENSSSCG00000008241	0.194542	2.5413	1.19144	0.275039	1
ENSSSCG00000029034	0.184642	8.04661	1.19064	0.2752	1
ENSSSCG00000023657	0.208352	1.31182	1.18993	0.275344	1
ENSSSCG00000024919	0.186973	8.63379	1.18984	0.275362	1
ENSSSCG00000024089	-0.246023	-0.160161	1.18953	0.275425	1
ENSSSCG00000004178	0.193665	2.71711	1.18938	0.275455	1
ENSSSCG00000015664	-0.244117	-0.027594	1.18931	0.27547	1
ENSSSCG00000011398	0.190337	3.30593	1.1891	0.275512	1
ENSSSCG00000030526	-0.200437	1.87179	1.18897	0.275537	1
ENSSSCG00000024671	-0.210695	1.15553	1.18887	0.275558	1
ENSSSCG00000002004	0.18535	5.96039	1.18767	0.2758	1
ENSSSCG00000011800	-0.186145	8.95303	1.18594	0.276149	1
ENSSSCG00000012409	-0.199859	2.36289	1.18556	0.276226	1
ENSSSCG00000007968	0.191608	3.03127	1.18554	0.276231	1
ENSSSCG00000010647	0.201714	1.65396	1.18486	0.276369	1
ENSSSCG00000029803	-0.199968	1.94687	1.18476	0.276389	1
ENSSSCG00000000509	0.18863	3.92989	1.18412	0.276518	1
ENSSSCG00000017466	0.230048	0.26662	1.18402	0.27654	1
ENSSSCG00000023976	0.211352	1.08117	1.18384	0.276577	1
ENSSSCG00000003517	0.218673	0.686203	1.1827	0.276807	1
ENSSSCG00000024297	-0.210423	1.09067	1.18228	0.276892	1
ENSSSCG00000016151	-0.234642	0.242775	1.18137	0.277077	1
ENSSSCG00000022462	0.207933	1.28331	1.1805	0.277255	1
ENSSSCG00000024090	-0.227033	0.364408	1.17931	0.277497	1
ENSSSCG00000027055	-0.190532	3.1219	1.17866	0.277628	1
ENSSSCG00000026342	0.249238	-0.211693	1.17866	0.27763	1
ENSSSCG00000005859	0.19006	3.30084	1.17803	0.277756	1
ENSSSCG00000017690	-0.185107	7.19596	1.17752	0.277862	1
ENSSSCG00000006893	-0.187144	4.41484	1.17669	0.27803	1
ENSSSCG00000015284	0.200867	1.67895	1.17643	0.278083	1
ENSSSCG00000014725	0.190583	9.37432	1.1762	0.278131	1
ENSSSCG00000004942	0.211492	1.04458	1.17618	0.278135	1
ENSSSCG00000004042	-0.192367	2.72825	1.17555	0.278264	1
ENSSSCG00000012100	0.218208	0.690172	1.17516	0.278343	1
ENSSSCG00000027541	-0.222738	0.51284	1.17462	0.278455	1
ENSSSCG00000001582	-0.228654	0.376128	1.17386	0.27861	1
ENSSSCG00000010148	-0.191162	2.79868	1.17133	0.279127	1
ENSSSCG00000022985	0.184892	7.1862	1.17103	0.279191	1
ENSSSCG00000011953	-0.190601	3.95098	1.17078	0.279242	1
ENSSSCG00000011887	0.192306	2.81508	1.17027	0.279346	1
ENSSSCG00000020808	-0.18556	5.20252	1.16944	0.279517	1
ENSSSCG00000002786	0.185872	4.74889	1.16936	0.279532	1
ENSSSCG00000006830	-0.185519	4.68893	1.169	0.279606	1
ENSSSCG00000017245	-0.185126	5.11339	1.1673	0.279957	1
ENSSSCG00000006333	0.229757	0.275163	1.16607	0.280211	1
ENSSSCG00000021133	0.206122	1.16373	1.1635	0.280741	1
ENSSSCG00000001472	0.20691	1.20949	1.16329	0.280785	1
ENSSSCG00000030467	0.198283	1.7732	1.16295	0.280854	1
ENSSSCG00000029868	0.212884	0.891554	1.16086	0.281286	1
ENSSSCG00000023792	0.182366	7.50257	1.15923	0.281626	1
ENSSSCG00000005768	-0.184216	5.17473	1.15859	0.281759	1
ENSSSCG00000012979	0.18468	4.47805	1.15824	0.281831	1
ENSSSCG00000002545	-0.190312	2.6978	1.15755	0.281974	1
ENSSSCG00000017213	0.187112	3.49483	1.15734	0.282018	1
ENSSSCG00000013566	0.188513	3.20124	1.15723	0.282041	1
ENSSSCG00000000838	0.186054	5.05385	1.15674	0.282142	1
ENSSSCG00000006310	0.196438	2.10368	1.15644	0.282206	1
ENSSSCG00000020731	0.214484	0.714444	1.15574	0.282351	1
ENSSSCG00000017823	-0.198045	1.90748	1.15419	0.282673	1
ENSSSCG00000010822	-0.188161	3.28738	1.15418	0.282677	1
ENSSSCG00000004117	-0.184106	5.36235	1.15333	0.282854	1
ENSSSCG00000023957	0.218381	0.589383	1.15282	0.282959	1
ENSSSCG00000011254	0.184672	6.00946	1.15228	0.283072	1
ENSSSCG00000017306	0.192657	5.00595	1.15207	0.283117	1
ENSSSCG00000020954	-0.201961	1.68607	1.15169	0.283196	1
ENSSSCG00000021292	-0.183348	6.18227	1.15168	0.283199	1
ENSSSCG00000014894	0.211845	1.30915	1.15012	0.283524	1
ENSSSCG00000025186	0.188409	2.9997	1.14955	0.283644	1
ENSSSCG00000025928	0.181636	6.88245	1.14853	0.283858	1
ENSSSCG00000024899	0.192353	2.39782	1.14844	0.283876	1
ENSSSCG00000003205	0.192212	2.71962	1.14704	0.28417	1
ENSSSCG00000012978	0.189023	2.93733	1.14683	0.284214	1
ENSSSCG00000027784	0.190976	2.51846	1.14196	0.285239	1
ENSSSCG00000006620	0.187152	4.64764	1.14145	0.285346	1
ENSSSCG00000006519	0.182302	5.20516	1.14042	0.285564	1
ENSSSCG00000007517	0.183062	4.64628	1.13921	0.28582	1
ENSSSCG00000008620	-0.202158	1.3326	1.13881	0.285905	1
ENSSSCG00000017187	0.243372	-0.196439	1.13851	0.285968	1
ENSSSCG00000028336	-0.240933	-0.0724747	1.13762	0.286156	1
ENSSSCG00000014924	-0.181971	6.22101	1.13747	0.286188	1
ENSSSCG00000026707	0.198147	1.8865	1.13744	0.286193	1
ENSSSCG00000005585	-0.189685	2.75244	1.13718	0.286249	1
ENSSSCG00000024877	-0.203271	1.31179	1.13688	0.286313	1
ENSSSCG00000002350	-0.194998	2.0929	1.13561	0.286583	1
ENSSSCG00000000894	-0.212779	0.740293	1.13505	0.286701	1
ENSSSCG00000026961	0.221014	0.509702	1.13486	0.286741	1
ENSSSCG00000028227	-0.18095	6.14348	1.13466	0.286783	1
ENSSSCG00000029249	0.209835	1.08432	1.13385	0.286955	1
ENSSSCG00000010448	-0.208701	0.968709	1.13374	0.28698	1
ENSSSCG00000001440	0.182882	4.74316	1.13343	0.287045	1
ENSSSCG00000025643	-0.198783	1.78032	1.13215	0.287316	1
ENSSSCG00000000141	0.180319	6.62752	1.13132	0.287494	1
ENSSSCG00000026044	-0.18339	8.06658	1.13071	0.287623	1
ENSSSCG00000002347	0.249938	-0.390482	1.13042	0.287686	1
ENSSSCG00000016834	0.192574	2.41972	1.12917	0.287953	1
ENSSSCG00000000896	0.203009	1.92188	1.12646	0.288532	1
ENSSSCG00000010446	0.227239	0.227794	1.12628	0.28857	1
ENSSSCG00000014948	-0.182132	5.86466	1.12628	0.28857	1
ENSSSCG00000005110	-0.181282	5.99577	1.12587	0.288658	1
ENSSSCG00000028655	-0.180938	6.40795	1.12388	0.289084	1
ENSSSCG00000007568	0.189681	2.55436	1.1233	0.289209	1
ENSSSCG00000026733	0.186415	3.17256	1.12282	0.289313	1
ENSSSCG00000009171	-0.201639	1.26799	1.12244	0.289394	1
ENSSSCG00000010075	-0.21347	0.736075	1.12159	0.289577	1
ENSSSCG00000013147	-0.194077	1.99083	1.12103	0.289697	1
ENSSSCG00000007286	-0.186092	8.19223	1.12059	0.289791	1
ENSSSCG00000014817	0.179813	5.97832	1.11976	0.289971	1
ENSSSCG00000012660	-0.204634	1.18608	1.1196	0.290006	1
ENSSSCG00000013994	0.200479	1.5213	1.11952	0.290021	1
ENSSSCG00000015567	0.186285	2.93486	1.11932	0.290065	1
ENSSSCG00000022611	0.20497	1.05563	1.11884	0.290168	1
ENSSSCG00000015135	0.186183	3.139	1.11797	0.290355	1
ENSSSCG00000008969	-0.186447	2.99621	1.11782	0.290389	1
ENSSSCG00000002294	-0.181769	4.95612	1.11781	0.290391	1
ENSSSCG00000013748	0.184193	3.39304	1.1175	0.290458	1
ENSSSCG00000012853	0.18207	4.23498	1.11679	0.290611	1
ENSSSCG00000025325	0.184735	3.32978	1.11617	0.290744	1
ENSSSCG00000010261	-0.17982	6.20485	1.11489	0.291022	1
ENSSSCG00000030827	-0.18252	4.0161	1.11457	0.291091	1
ENSSSCG00000006288	0.212339	0.667249	1.1144	0.291127	1
ENSSSCG00000007052	0.236117	-0.0853447	1.1135	0.291323	1
ENSSSCG00000030731	0.178786	8.37355	1.11346	0.291332	1
ENSSSCG00000028279	0.187467	3.09235	1.11206	0.291636	1
ENSSSCG00000010748	-0.18705	2.68546	1.11095	0.291875	1
ENSSSCG00000008456	0.218584	0.452281	1.10751	0.292625	1
ENSSSCG00000003269	-0.190555	3.09644	1.1074	0.292647	1
ENSSSCG00000004755	-0.186948	2.60865	1.1065	0.292844	1
ENSSSCG00000008942	0.191702	2.01691	1.10491	0.293191	1
ENSSSCG00000023920	0.178979	5.41017	1.10299	0.293611	1
ENSSSCG00000009234	0.195884	1.64564	1.10249	0.293721	1
ENSSSCG00000001061	-0.183935	3.22007	1.1019	0.29385	1
ENSSSCG00000004090	-0.188316	2.3734	1.10155	0.293925	1
ENSSSCG00000004705	0.209642	0.818625	1.10134	0.293972	1
ENSSSCG00000022425	0.180597	4.38601	1.10085	0.294079	1
ENSSSCG00000016201	0.190167	2.40106	1.10077	0.294098	1
ENSSSCG00000028682	0.194202	1.82977	1.10018	0.294228	1
ENSSSCG00000000870	-0.178789	5.83052	1.09969	0.294333	1
ENSSSCG00000020882	0.220335	0.351817	1.09832	0.294635	1
ENSSSCG00000008461	-0.182976	5.34184	1.09813	0.294677	1
ENSSSCG00000026995	-0.198368	1.38313	1.09723	0.294875	1
ENSSSCG00000009998	0.185242	2.89847	1.09719	0.294885	1
ENSSSCG00000008668	0.189795	2.26371	1.09714	0.294894	1
ENSSSCG00000004682	-0.197361	1.71179	1.09686	0.294955	1
ENSSSCG00000015492	-0.186302	2.79909	1.09661	0.295011	1
ENSSSCG00000000799	-0.183109	3.49	1.09589	0.295169	1
ENSSSCG00000029280	0.232479	-0.0326938	1.09576	0.295199	1
ENSSSCG00000015584	0.180206	5.68584	1.09485	0.295399	1
ENSSSCG00000024844	-0.181912	3.77601	1.09424	0.295533	1
ENSSSCG00000023966	0.187128	2.45273	1.09352	0.295693	1
ENSSSCG00000011611	-0.18296	3.28505	1.09323	0.295757	1
ENSSSCG00000025152	-0.201399	1.1602	1.09318	0.295768	1
ENSSSCG00000001865	0.189946	2.61647	1.09244	0.295931	1
ENSSSCG00000028599	-0.20472	0.917512	1.09154	0.29613	1
ENSSSCG00000015232	0.179836	4.07864	1.091	0.296249	1
ENSSSCG00000006127	-0.191772	2.14257	1.09085	0.296283	1
ENSSSCG00000007830	0.178794	6.42874	1.08991	0.296491	1
ENSSSCG00000011211	0.181831	5.06479	1.08979	0.296518	1
ENSSSCG00000030397	-0.203586	0.941241	1.08975	0.296527	1
ENSSSCG00000026953	-0.186883	2.82061	1.08973	0.296531	1
ENSSSCG00000001634	0.204624	0.905494	1.0889	0.296715	1
ENSSSCG00000023158	-0.178841	5.48478	1.08757	0.29701	1
ENSSSCG00000010341	-0.181734	3.40425	1.08714	0.297105	1
ENSSSCG00000014066	-0.184213	3.33474	1.08701	0.297135	1
ENSSSCG00000007672	0.180312	4.23805	1.087	0.297138	1
ENSSSCG00000016653	-0.180067	5.9383	1.08564	0.29744	1
ENSSSCG00000009594	-0.187636	2.35572	1.08497	0.297589	1
ENSSSCG00000028288	-0.205861	0.824732	1.0846	0.29767	1
ENSSSCG00000003439	0.176508	7.59565	1.08277	0.298079	1
ENSSSCG00000021310	-0.210656	0.763863	1.08255	0.298129	1
ENSSSCG00000027556	0.184718	2.72047	1.08217	0.298213	1
ENSSSCG00000021411	-0.178731	6.52021	1.07965	0.298776	1
ENSSSCG00000013013	0.17921	3.90963	1.07936	0.29884	1
ENSSSCG00000027455	-0.192019	1.8897	1.07929	0.298858	1
ENSSSCG00000006828	0.180402	3.66591	1.07908	0.298904	1
ENSSSCG00000007970	-0.179315	4.00606	1.07841	0.299053	1
ENSSSCG00000010025	0.183268	3.2565	1.07809	0.299125	1
ENSSSCG00000009090	0.182057	5.52098	1.07784	0.299181	1
ENSSSCG00000013539	0.177187	4.99372	1.07725	0.299313	1
ENSSSCG00000000292	0.181717	3.1943	1.07675	0.299425	1
ENSSSCG00000006851	0.200233	1.04025	1.07629	0.299529	1
ENSSSCG00000007067	-0.179495	4.63819	1.07602	0.29959	1
ENSSSCG00000014865	-0.180135	4.12481	1.07536	0.299738	1
ENSSSCG00000003241	0.234163	-0.158736	1.07521	0.299771	1
ENSSSCG00000010059	-0.176329	6.43725	1.0748	0.299865	1
ENSSSCG00000003630	0.1877	2.24589	1.07464	0.2999	1
ENSSSCG00000016077	-0.177367	8.76743	1.0746	0.299909	1
ENSSSCG00000016399	-0.19136	1.97105	1.07411	0.300019	1
ENSSSCG00000017082	0.178874	4.15532	1.07221	0.300448	1
ENSSSCG00000007200	0.201117	1.03925	1.07218	0.300454	1
ENSSSCG00000011214	-0.182918	3.84597	1.07209	0.300473	1
ENSSSCG00000026644	0.176306	6.22487	1.07187	0.300524	1
ENSSSCG00000025656	0.176865	8.85513	1.07104	0.300712	1
ENSSSCG00000023141	-0.207878	0.794157	1.06925	0.301114	1
ENSSSCG00000014893	-0.193955	1.55858	1.06916	0.301135	1
ENSSSCG00000008762	-0.182069	3.04034	1.06838	0.301313	1
ENSSSCG00000014048	0.179577	3.50021	1.06825	0.301341	1
ENSSSCG00000003410	0.177531	5.72045	1.06823	0.301346	1
ENSSSCG00000010808	-0.191203	1.71269	1.06772	0.301461	1
ENSSSCG00000022998	0.181003	3.31326	1.06772	0.301462	1
ENSSSCG00000000972	0.177541	4.43618	1.067	0.301625	1
ENSSSCG00000008003	0.180052	3.46169	1.06683	0.301662	1
ENSSSCG00000022453	0.192755	1.59957	1.06614	0.30182	1
ENSSSCG00000012278	0.176523	5.4268	1.06539	0.301989	1
ENSSSCG00000010892	0.184407	2.42053	1.06526	0.302018	1
ENSSSCG00000010524	0.219667	0.227525	1.06474	0.302137	1
ENSSSCG00000011630	0.197454	1.37428	1.06462	0.302165	1
ENSSSCG00000004643	-0.17831	5.70083	1.06403	0.302298	1
ENSSSCG00000025417	-0.183128	2.78556	1.06363	0.302389	1
ENSSSCG00000026647	-0.174968	7.58394	1.06282	0.302572	1
ENSSSCG00000020774	-0.213234	0.495076	1.06089	0.303013	1
ENSSSCG00000021558	0.229357	-0.0663356	1.06046	0.303109	1
ENSSSCG00000027056	0.185491	2.28513	1.05976	0.30327	1
ENSSSCG00000027294	-0.177977	5.18482	1.05952	0.303325	1
ENSSSCG00000016129	0.191325	2.36048	1.05884	0.303479	1
ENSSSCG00000020698	0.185166	2.34031	1.05858	0.30354	1
ENSSSCG00000015325	-0.178611	4.53236	1.0567	0.303969	1
ENSSSCG00000021802	-0.181992	3.2461	1.05634	0.304051	1
ENSSSCG00000017472	0.174652	9.43089	1.05631	0.304058	1
ENSSSCG00000007066	-0.192812	1.43719	1.05573	0.304192	1
ENSSSCG00000011685	-0.188933	1.91335	1.05492	0.304376	1
ENSSSCG00000026681	0.211054	0.4619	1.05455	0.304461	1
ENSSSCG00000017518	0.184881	2.27979	1.05441	0.304494	1
ENSSSCG00000015034	-0.174616	6.72421	1.0542	0.304543	1
ENSSSCG00000013392	-0.176663	4.40575	1.05278	0.304867	1
ENSSSCG00000023642	-0.21119	0.468236	1.05269	0.304889	1
ENSSSCG00000024142	0.198178	1.09292	1.05203	0.305041	1
ENSSSCG00000009680	-0.176762	4.1427	1.05135	0.305197	1
ENSSSCG00000007435	0.178766	3.5925	1.05101	0.305275	1
ENSSSCG00000019977	-0.199859	1.03959	1.05085	0.30531	1
ENSSSCG00000026116	0.178822	3.32981	1.05055	0.305381	1
ENSSSCG00000008429	0.186187	2.23807	1.05043	0.305407	1
ENSSSCG00000017775	-0.176451	4.50604	1.05015	0.305472	1
ENSSSCG00000028744	-0.227864	-0.11447	1.05015	0.305473	1
ENSSSCG00000011409	-0.176561	4.08468	1.04962	0.305595	1
ENSSSCG00000002307	-0.175291	5.17116	1.04947	0.305628	1
ENSSSCG00000021149	0.185665	2.26293	1.04848	0.305858	1
ENSSSCG00000001056	-0.177693	4.34934	1.0484	0.305877	1
ENSSSCG00000025194	-0.179192	3.87901	1.04824	0.305913	1
ENSSSCG00000027438	0.206633	0.668172	1.048	0.305968	1
ENSSSCG00000023140	0.183482	2.41782	1.04796	0.305976	1
ENSSSCG00000014216	-0.181628	2.95229	1.04732	0.306126	1
ENSSSCG00000004590	0.177424	4.89655	1.04725	0.306141	1
ENSSSCG00000010723	-0.174741	9.33287	1.04629	0.306364	1
ENSSSCG00000021418	-0.174397	8.10618	1.04489	0.306688	1
ENSSSCG00000007796	-0.20331	0.809839	1.04442	0.306796	1
ENSSSCG00000029391	0.177868	3.38337	1.04364	0.306977	1
ENSSSCG00000009625	-0.178924	3.42231	1.04353	0.307001	1
ENSSSCG00000008968	-0.217577	0.258027	1.04344	0.307024	1
ENSSSCG00000015298	-0.175262	4.58023	1.0433	0.307056	1
ENSSSCG00000011371	0.174662	4.74349	1.0433	0.307056	1
ENSSSCG00000013884	0.178974	3.06437	1.0431	0.307101	1
ENSSSCG00000011036	-0.18465	2.16005	1.04297	0.307132	1
ENSSSCG00000004134	-0.175518	5.30818	1.04254	0.307231	1
ENSSSCG00000026984	0.222301	0.0568343	1.04116	0.307552	1
ENSSSCG00000006199	0.188657	1.74292	1.04078	0.307641	1
ENSSSCG00000010974	0.176678	3.75926	1.04072	0.307654	1
ENSSSCG00000008820	-0.178605	3.42134	1.04033	0.307745	1
ENSSSCG00000005916	0.175124	4.74755	1.04026	0.307761	1
ENSSSCG00000011951	-0.179759	4.15076	1.03931	0.307981	1
ENSSSCG00000009495	-0.201952	0.884074	1.03774	0.308349	1
ENSSSCG00000016302	-0.17969	3.187	1.03744	0.308417	1
ENSSSCG00000023504	-0.212944	0.317639	1.03723	0.308466	1
ENSSSCG00000024397	0.178124	3.48751	1.037	0.308519	1
ENSSSCG00000004163	0.174395	6.1815	1.03625	0.308695	1
ENSSSCG00000015116	0.178626	3.11289	1.03493	0.309004	1
ENSSSCG00000015326	0.174176	6.34199	1.03464	0.309071	1
ENSSSCG00000029461	-0.211458	0.428159	1.03455	0.309092	1
ENSSSCG00000016427	-0.195877	1.17765	1.03354	0.309328	1
ENSSSCG00000017886	0.184966	2.88933	1.03332	0.30938	1
ENSSSCG00000025182	0.18277	2.24189	1.03326	0.309394	1
ENSSSCG00000000712	0.184079	2.17208	1.03298	0.30946	1
ENSSSCG00000008262	0.2051	0.62465	1.03298	0.30946	1
ENSSSCG00000004391	-0.222298	0.0813349	1.03221	0.30964	1
ENSSSCG00000026281	-0.173176	5.25912	1.0321	0.309666	1
ENSSSCG00000017181	0.186235	2.07165	1.03183	0.309728	1
ENSSSCG00000021217	-0.187697	1.82092	1.03094	0.309939	1
ENSSSCG00000024555	-0.185351	2.19475	1.03067	0.310002	1
ENSSSCG00000006294	-0.219274	0.179716	1.0305	0.310042	1
ENSSSCG00000008647	0.174704	4.08126	1.0302	0.310113	1
ENSSSCG00000016376	0.175416	4.05473	1.02958	0.310258	1
ENSSSCG00000000939	0.173651	6.25869	1.02955	0.310264	1
ENSSSCG00000000743	-0.171802	7.72129	1.0291	0.31037	1
ENSSSCG00000009961	0.204012	0.653613	1.02876	0.310449	1
ENSSSCG00000013393	0.177618	3.45438	1.02833	0.310552	1
ENSSSCG00000006194	0.174034	5.24664	1.02724	0.310807	1
ENSSSCG00000024672	-0.210914	0.354375	1.02638	0.31101	1
ENSSSCG00000025303	0.172852	5.1867	1.02627	0.311036	1
ENSSSCG00000009558	0.171419	9.86157	1.02589	0.311125	1
ENSSSCG00000004957	0.180175	2.54324	1.02515	0.3113	1
ENSSSCG00000029944	-0.180166	8.04549	1.02511	0.31131	1
ENSSSCG00000007770	-0.175604	5.17326	1.02459	0.311432	1
ENSSSCG00000009524	-0.1777	3.19723	1.02448	0.311459	1
ENSSSCG00000016067	-0.190837	1.54464	1.02385	0.311607	1
ENSSSCG00000006707	-0.174133	4.55874	1.02381	0.311617	1
ENSSSCG00000015480	0.171832	7.48154	1.02301	0.311806	1
ENSSSCG00000024179	-0.171422	7.92235	1.02292	0.311826	1
ENSSSCG00000004622	0.177162	3.6386	1.02275	0.311867	1
ENSSSCG00000015083	0.180611	2.51853	1.02195	0.312057	1
ENSSSCG00000016970	-0.174836	4.09677	1.02185	0.312081	1
ENSSSCG00000029002	-0.174582	4.26113	1.02159	0.312142	1
ENSSSCG00000005625	0.171179	7.2365	1.0214	0.312186	1
ENSSSCG00000007206	0.173996	4.07811	1.01998	0.312524	1
ENSSSCG00000006354	-0.183711	2.06307	1.01932	0.312682	1
ENSSSCG00000009096	0.173723	4.5497	1.01836	0.312908	1
ENSSSCG00000017623	0.228126	0.0533702	1.01812	0.312966	1
ENSSSCG00000015590	-0.173821	4.88317	1.01762	0.313085	1
ENSSSCG00000028066	-0.193809	1.14547	1.01752	0.313108	1
ENSSSCG00000007646	0.172141	4.92053	1.01593	0.313487	1
ENSSSCG00000024285	0.186362	1.73386	1.01544	0.313602	1
ENSSSCG00000008345	0.200939	0.835491	1.0143	0.313874	1
ENSSSCG00000005595	0.170264	8.42138	1.0131	0.314161	1
ENSSSCG00000020672	0.171476	5.15941	1.01134	0.314582	1
ENSSSCG00000012008	-0.212263	0.370884	1.01114	0.314631	1
ENSSSCG00000003699	-0.18181	2.78758	1.01099	0.314666	1
ENSSSCG00000012294	0.182838	2.07758	1.01099	0.314667	1
ENSSSCG00000001505	0.171542	5.0254	1.00987	0.314933	1
ENSSSCG00000001630	-0.207343	0.458251	1.00936	0.315057	1
ENSSSCG00000004080	-0.194399	1.05636	1.00923	0.315086	1
ENSSSCG00000024124	0.185452	2.07804	1.00914	0.315109	1
ENSSSCG00000017394	0.173086	4.75858	1.00894	0.315156	1
ENSSSCG00000015766	0.177557	3.03835	1.00817	0.315341	1
ENSSSCG00000010385	0.183816	1.89197	1.00803	0.315376	1
ENSSSCG00000011621	-0.170074	7.12181	1.0079	0.315405	1
ENSSSCG00000022447	-0.184183	2.01362	1.00655	0.31573	1
ENSSSCG00000017914	0.175803	3.24365	1.00582	0.315905	1
ENSSSCG00000028485	-0.17075	8.3833	1.00536	0.316016	1
ENSSSCG00000002280	-0.185804	1.87473	1.00512	0.316076	1
ENSSSCG00000013598	0.173453	3.68873	1.00291	0.316608	1
ENSSSCG00000000063	0.172856	4.1428	1.00255	0.316693	1
ENSSSCG00000007590	-0.177188	2.80992	1.00242	0.316727	1
ENSSSCG00000023223	0.190617	1.27655	1.00137	0.316978	1
ENSSSCG00000024752	-0.170121	8.49507	1.00119	0.317023	1
ENSSSCG00000021827	-0.176785	2.793	1.00019	0.317266	1
ENSSSCG00000003862	0.172716	4.11599	0.999913	0.317332	1
ENSSSCG00000026122	-0.175918	3.90818	0.999887	0.317338	1
ENSSSCG00000014920	0.171763	6.59776	0.999424	0.31745	1
ENSSSCG00000015770	-0.182673	2.00145	0.999378	0.317461	1
ENSSSCG00000024125	-0.172433	4.61062	0.999322	0.317474	1
ENSSSCG00000023173	0.173391	4.29192	0.998445	0.317687	1
ENSSSCG00000030673	-0.178652	2.47227	0.998292	0.317724	1
ENSSSCG00000026892	0.206482	0.508102	0.997843	0.317833	1
ENSSSCG00000006141	-0.197611	5.73661	0.997046	0.318026	1
[truncated: 9,507 more rows]

## Sheet: Whole_gene_list_Duodenum
ENSEMBL_Id	logFC	logCPM	LR	PValue	FDR
ENSSSCG00000006114	2.49881	1.26244	101.323	7.81294e-24	1.01396e-19
ENSSSCG00000030271	-2.05128	3.64914	92.5753	6.48114e-22	4.20561e-18
ENSSSCG00000008232	-1.88482	2.82171	73.5604	9.76036e-18	4.22233e-14
ENSSSCG00000007071	-1.37887	4.40727	48.7323	2.93399e-12	9.51933e-09
ENSSSCG00000029070	-2.14668	-0.492661	46.8508	7.6602e-12	1.98828e-08
ENSSSCG00000013236	1.64605	0.792909	45.8581	1.27138e-11	2.75e-08
ENSSSCG00000023383	1.62384	0.587401	44.651	2.35482e-11	3.98134e-08
ENSSSCG00000001906	-1.4371	6.23761	44.57	2.45421e-11	3.98134e-08
ENSSSCG00000022966	1.42216	6.015	40.2283	2.25946e-10	3.25814e-07
ENSSSCG00000020785	-1.38145	9.24442	38.6063	5.18506e-10	6.72917e-07
ENSSSCG00000012835	1.39252	3.4229	37.7939	7.86291e-10	9.2768e-07
ENSSSCG00000024230	-1.37555	8.76041	37.5959	8.70256e-10	9.41182e-07
ENSSSCG00000003145	-1.28888	3.09706	36.0777	1.89605e-09	1.89284e-06
ENSSSCG00000017163	-1.15273	4.79026	35.3209	2.79614e-09	2.55271e-06
ENSSSCG00000013614	-1.33122	8.10868	35.2163	2.95043e-09	2.55271e-06
ENSSSCG00000003494	2.87101	4.90695	34.9255	3.42568e-09	2.65805e-06
ENSSSCG00000000492	1.12707	9.27728	34.8938	3.4818e-09	2.65805e-06
ENSSSCG00000010144	-1.2128	3.46705	33.4302	7.38667e-09	5.08395e-06
ENSSSCG00000030901	1.13309	2.91619	33.4155	7.44298e-09	5.08395e-06
ENSSSCG00000021574	-1.40994	0.60845	32.2792	1.33534e-08	8.42194e-06
ENSSSCG00000005316	-1.24954	8.5756	32.2397	1.36277e-08	8.42194e-06
ENSSSCG00000029714	1.17354	1.5517	29.3165	6.1469e-08	3.3866e-05
ENSSSCG00000002983	-1.40538	2.72509	29.3009	6.19678e-08	3.3866e-05
ENSSSCG00000028309	-1.39456	2.46488	29.2803	6.26279e-08	3.3866e-05
ENSSSCG00000010800	1.31748	1.84843	29.1957	6.54249e-08	3.39634e-05
ENSSSCG00000028021	-1.44936	-0.269932	28.6676	8.59289e-08	4.28918e-05
ENSSSCG00000025784	1.44671	-0.382578	28.2763	1.05178e-07	5.05554e-05
ENSSSCG00000008994	1.18963	0.630269	27.8516	1.30984e-07	6.0474e-05
ENSSSCG00000001066	-1.14925	2.18887	27.7913	1.35132e-07	6.0474e-05
ENSSSCG00000008948	1.05536	5.00295	26.5468	2.5723e-07	0.000111278
ENSSSCG00000017070	-1.12867	2.64234	26.3373	2.86705e-07	0.000120027
ENSSSCG00000004520	-1.11196	1.83066	26.0859	3.26554e-07	0.000132438
ENSSSCG00000016578	-1.04788	5.82681	25.9659	3.47498e-07	0.000136662
ENSSSCG00000006477	-1.26592	0.370992	25.8868	3.62028e-07	0.000138188
ENSSSCG00000021965	-0.972406	4.88892	25.8193	3.74929e-07	0.000139024
ENSSSCG00000021873	-1.25947	0.336209	25.6684	4.05413e-07	0.000146152
ENSSSCG00000017005	-1.05045	2.73165	25.1586	5.28032e-07	0.000185211
ENSSSCG00000015073	-1.05908	8.91534	25.072	5.52291e-07	0.000188622
ENSSSCG00000009844	-0.992794	3.85775	24.1444	8.93767e-07	0.000297418
ENSSSCG00000008294	-0.990491	7.90813	23.5904	1.1918e-06	0.00038668
ENSSSCG00000002483	1.1133	0.551628	23.3535	1.34798e-06	0.000426686
ENSSSCG00000013022	-1.01219	5.30778	23.2718	1.4065e-06	0.000434608
ENSSSCG00000011894	-1.09131	0.910797	23.1339	1.51101e-06	0.000456045
ENSSSCG00000025629	-1.09993	0.756723	23.0538	1.57529e-06	0.000464638
ENSSSCG00000001099	0.903538	4.54507	22.9185	1.69017e-06	0.000487445
ENSSSCG00000023498	-1.01619	7.126	21.2633	4.00323e-06	0.00112943
ENSSSCG00000004803	-0.901315	3.9519	20.5248	5.88637e-06	0.00162539
ENSSSCG00000004549	-0.922973	3.32974	20.2457	6.81063e-06	0.00184142
ENSSSCG00000011799	0.969534	1.11582	19.8159	8.52697e-06	0.0022532
ENSSSCG00000023627	-0.968422	1.80799	19.7817	8.68085e-06	0.0022532
ENSSSCG00000026333	0.944288	1.73116	19.5461	9.82008e-06	0.00249892
ENSSSCG00000016403	-1.08812	0.390778	18.9152	1.3666e-05	0.00341072
ENSSSCG00000006169	-1.03974	0.924767	18.4608	1.73432e-05	0.00424645
ENSSSCG00000011208	-1.07123	0.262761	18.4254	1.7669e-05	0.00424645
ENSSSCG00000007387	0.833128	5.91234	18.2965	1.89059e-05	0.0044611
ENSSSCG00000006390	-0.997795	0.678179	17.9848	2.22675e-05	0.00516048
ENSSSCG00000012773	-0.973934	1.39025	17.9371	2.28324e-05	0.00519857
ENSSSCG00000016535	-0.913121	8.67466	17.8043	2.44829e-05	0.00542654
ENSSSCG00000005243	-0.883676	6.61377	17.7898	2.46699e-05	0.00542654
ENSSSCG00000023934	-0.889007	2.61795	17.3635	3.08705e-05	0.0066773
ENSSSCG00000013934	-0.919204	1.90567	17.1081	3.53119e-05	0.00750848
ENSSSCG00000021164	-0.882078	1.27731	17.0783	3.58704e-05	0.00750848
ENSSSCG00000017624	-0.823292	2.25239	16.9902	3.75726e-05	0.00773995
ENSSSCG00000002055	1.01368	0.0360446	16.95	3.83781e-05	0.00778235
ENSSSCG00000007369	-0.837259	3.87425	16.4065	5.11091e-05	0.0100823
ENSSSCG00000015025	-0.829735	2.69485	16.4004	5.12738e-05	0.0100823
ENSSSCG00000025016	-1.09195	-0.498796	16.2537	5.54007e-05	0.0107312
ENSSSCG00000023010	-0.856737	2.27346	16.175	5.77515e-05	0.0110221
ENSSSCG00000023686	0.888579	1.17819	15.8758	6.76376e-05	0.0127217
ENSSSCG00000015862	-0.815676	5.05889	15.7219	7.33681e-05	0.0136025
ENSSSCG00000025853	-0.88878	0.720373	15.5423	8.06794e-05	0.0145852
ENSSSCG00000009703	-0.847893	2.00981	15.5368	8.09164e-05	0.0145852
ENSSSCG00000009817	0.747247	4.00799	15.3983	8.7066e-05	0.0152925
ENSSSCG00000007145	-0.766997	3.31838	15.3716	8.83067e-05	0.0152925
ENSSSCG00000010376	-1.00589	0.126356	15.3701	8.83757e-05	0.0152925
ENSSSCG00000023612	0.892191	0.556285	15.2681	9.32806e-05	0.0159289
ENSSSCG00000010017	-0.788121	7.0077	15.1728	9.81046e-05	0.0165351
ENSSSCG00000020976	-0.809622	7.35894	15.074	0.000103376	0.0172002
ENSSSCG00000003693	-0.792513	3.20807	14.9652	0.00010951	0.0179901
ENSSSCG00000022261	0.719862	5.3476	14.7799	0.000120816	0.0195994
ENSSSCG00000004001	0.986755	-0.306742	14.7237	0.00012447	0.0199428
ENSSSCG00000010581	-0.786002	3.38097	14.6661	0.000128331	0.0203108
ENSSSCG00000016810	0.737831	2.99035	14.5942	0.000133323	0.0208465
ENSSSCG00000010254	-0.857892	1.06317	14.5279	0.0001381	0.0213364
ENSSSCG00000000716	-1.04774	-0.148579	14.4231	0.000145996	0.0222911
ENSSSCG00000015796	-0.760564	4.12303	14.3751	0.000149769	0.0226012
ENSSSCG00000017755	0.724318	4.50586	14.3092	0.000155103	0.0231372
ENSSSCG00000003768	-0.812571	4.83669	14.0126	0.000181593	0.0266441
ENSSSCG00000015493	0.966542	-0.368409	14.0009	0.000182719	0.0266441
ENSSSCG00000023710	-0.766776	3.04177	13.9548	0.000187256	0.0270023
ENSSSCG00000004676	0.79517	1.47824	13.6939	0.000215157	0.0304195
ENSSSCG00000021869	0.851069	0.819714	13.6896	0.000215641	0.0304195
ENSSSCG00000009323	-0.923788	0.429244	13.6014	0.000226017	0.0315403
ENSSSCG00000010780	0.887371	0.140363	13.5714	0.000229652	0.0317066
ENSSSCG00000001916	-0.93765	-0.00475221	13.4629	0.000243327	0.0332411
ENSSSCG00000010190	-0.746452	2.91872	13.2731	0.000269236	0.0361255
ENSSSCG00000027935	-0.779443	1.72311	13.2678	0.000270009	0.0361255
ENSSSCG00000004366	-0.84182	0.491583	13.2145	0.000277795	0.036788
ENSSSCG00000011379	-0.737675	2.61907	13.1701	0.000284458	0.0372899
ENSSSCG00000002487	0.95021	-0.407683	13.0858	0.000297536	0.0386143
ENSSSCG00000028113	0.843781	0.268616	12.8744	0.000333101	0.0428018
ENSSSCG00000027609	0.888744	-0.0929544	12.8458	0.000338239	0.0430359
ENSSSCG00000010511	0.693217	3.19657	12.7755	0.000351184	0.0437532
ENSSSCG00000010728	-0.711618	4.1992	12.7636	0.000353426	0.0437532
ENSSSCG00000004570	-0.69504	7.12985	12.7606	0.00035399	0.0437532
ENSSSCG00000029960	-0.816135	1.5369	12.7412	0.000357695	0.043794
ENSSSCG00000001494	-0.822247	0.602998	12.6005	0.000385648	0.0467751
ENSSSCG00000011450	0.846076	0.130898	12.5307	0.000400319	0.048105
ENSSSCG00000021572	0.839337	0.0907119	12.3085	0.000450899	0.0536859
ENSSSCG00000003156	-0.771449	1.31405	12.2717	0.000459884	0.0541079
ENSSSCG00000011801	0.775937	0.999678	12.26	0.000462781	0.0541079
ENSSSCG00000029613	-0.743903	6.32521	12.2277	0.000470859	0.0545608
ENSSSCG00000005981	-0.703038	3.70076	12.0006	0.000531844	0.061082
ENSSSCG00000007949	-0.769902	1.42739	11.8216	0.000585476	0.0662232
ENSSSCG00000025996	-0.817573	0.892193	11.7991	0.000592578	0.0662232
ENSSSCG00000014128	0.895279	-0.390598	11.7959	0.000593598	0.0662232
ENSSSCG00000011729	-0.708806	2.02122	11.7852	0.00059702	0.0662232
ENSSSCG00000014626	0.74585	1.10264	11.7501	0.000608398	0.0669134
ENSSSCG00000029075	0.687785	2.14761	11.6138	0.000654635	0.0713937
ENSSSCG00000003366	-0.790346	1.64147	11.5341	0.000683298	0.0727592
ENSSSCG00000029762	-0.702144	2.2697	11.5216	0.000687906	0.0727592
ENSSSCG00000009757	0.641237	4.72302	11.5169	0.000689665	0.0727592
ENSSSCG00000000211	0.708828	2.98463	11.504	0.000694458	0.0727592
ENSSSCG00000017583	-0.785175	0.823503	11.5021	0.000695188	0.0727592
ENSSSCG00000006784	-0.724408	1.25743	11.4149	0.00072858	0.0756441
ENSSSCG00000007549	0.801131	0.289857	11.3954	0.000736247	0.0758335
ENSSSCG00000024973	0.633397	5.04382	11.2756	0.00078533	0.080252
ENSSSCG00000026022	-0.664128	3.70093	11.1054	0.000860774	0.0872744
ENSSSCG00000024784	0.832198	-0.146528	11.0167	0.000902942	0.0903466
ENSSSCG00000001625	0.832315	0.315961	11.0125	0.000904997	0.0903466
ENSSSCG00000010075	-0.780176	0.180684	10.9624	0.000929799	0.092114
ENSSSCG00000004668	0.665757	2.23115	10.896	0.000963716	0.0942217
ENSSSCG00000001535	-0.736419	0.890746	10.8924	0.000965594	0.0942217
ENSSSCG00000025240	-0.70639	1.74069	10.8705	0.000977062	0.0946292
ENSSSCG00000006796	0.710034	1.58503	10.8378	0.000994492	0.0949181
ENSSSCG00000027322	-0.730452	0.772464	10.8364	0.000995252	0.0949181
ENSSSCG00000026564	-0.84169	-0.310344	10.8239	0.00100199	0.0949181
ENSSSCG00000023296	0.616461	4.46953	10.746	0.00104507	0.0976471
ENSSSCG00000027113	-0.901499	-0.222347	10.7327	0.00105259	0.0976471
ENSSSCG00000029219	-0.670447	2.55253	10.7313	0.00105337	0.0976471
ENSSSCG00000001068	-0.683484	2.70311	10.6686	0.00108971	0.1003
ENSSSCG00000001759	-0.716708	1.31175	10.6028	0.00112919	0.103202
ENSSSCG00000018052	-0.744754	0.81077	10.5779	0.00114449	0.103868
ENSSSCG00000000645	-0.623162	3.27299	10.5166	0.00118305	0.106622
ENSSSCG00000028731	-0.645242	3.6876	10.3841	0.00127107	0.113765
ENSSSCG00000012759	-0.844428	-0.275873	10.3548	0.0012914	0.114793
ENSSSCG00000004479	-0.686369	2.25145	10.2047	0.00140084	0.123297
ENSSSCG00000025990	0.682404	1.05344	10.1978	0.00140607	0.123297
ENSSSCG00000009937	-0.638123	2.59847	10.1744	0.00142404	0.124035
ENSSSCG00000008595	0.61321	7.71214	10.1269	0.0014612	0.126423
ENSSSCG00000005297	-0.639546	3.55632	10.099	0.00148352	0.127504
ENSSSCG00000001728	0.595643	4.57706	10.0514	0.00152235	0.129981
ENSSSCG00000015448	0.806119	-0.242372	10.0116	0.00155554	0.131946
ENSSSCG00000001724	-0.593696	4.38801	9.91734	0.00163729	0.137809
ENSSSCG00000011657	0.766661	1.02856	9.90769	0.00164589	0.137809
ENSSSCG00000005442	-0.724885	0.247454	9.84448	0.00170342	0.141711
ENSSSCG00000015691	0.617802	6.60971	9.74665	0.0017965	0.148503
ENSSSCG00000024314	0.695878	0.750386	9.70391	0.00183877	0.151035
ENSSSCG00000010370	-0.705681	0.529015	9.65464	0.00188874	0.154164
ENSSSCG00000002749	0.604391	3.12538	9.58974	0.00195668	0.158711
ENSSSCG00000003758	-0.76311	0.508204	9.54051	0.00200986	0.162012
ENSSSCG00000015581	0.579551	4.28931	9.52518	0.00202671	0.162362
ENSSSCG00000018513	-0.732784	0.356739	9.40268	0.00216668	0.172511
ENSSSCG00000004038	0.736736	0.0258152	9.29498	0.00229783	0.181836
ENSSSCG00000025834	-0.750586	0.138396	9.259	0.00234341	0.18432
ENSSSCG00000023212	-0.64246	4.38159	9.22334	0.00238949	0.186812
ENSSSCG00000029935	-0.728677	0.518367	9.13575	0.00250662	0.194796
ENSSSCG00000011040	-0.629571	2.11162	9.12142	0.00252634	0.195159
ENSSSCG00000009020	0.681768	0.55017	9.07695	0.00258851	0.198779
ENSSSCG00000026004	-0.595288	4.45775	9.05932	0.00261359	0.198827
ENSSSCG00000019165	-0.744416	0.433725	9.055	0.00261978	0.198827
ENSSSCG00000029895	0.653216	0.800252	9.01121	0.00268328	0.20228
ENSSSCG00000015522	-0.651126	1.52748	8.9956	0.00270631	0.20228
ENSSSCG00000021262	0.606365	1.9797	8.99174	0.00271203	0.20228
ENSSSCG00000024527	0.621922	1.56487	8.97197	0.00274152	0.203311
ENSSSCG00000024288	-0.758046	-0.111185	8.89132	0.00286529	0.211283
ENSSSCG00000001959	-0.581035	4.15592	8.77405	0.00305547	0.223195
ENSSSCG00000021813	0.664483	3.34651	8.77061	0.00306124	0.223195
ENSSSCG00000006345	-0.605212	3.27583	8.6888	0.00320171	0.232133
ENSSSCG00000002476	0.562168	3.56644	8.66447	0.00324474	0.233946
ENSSSCG00000024682	0.679309	0.445459	8.62576	0.00331442	0.235524
ENSSSCG00000006748	-0.607445	1.69272	8.6221	0.00332109	0.235524
ENSSSCG00000016331	-0.61267	1.7699	8.60929	0.00334452	0.235524
ENSSSCG00000006391	-0.63433	2.42798	8.60493	0.00335255	0.235524
ENSSSCG00000016823	-0.5946	2.5036	8.59283	0.00337488	0.235524
ENSSSCG00000013512	-0.700249	0.908106	8.58626	0.00338709	0.235524
ENSSSCG00000000435	-0.593262	3.39023	8.57905	0.00340053	0.235524
ENSSSCG00000014622	0.611301	1.52315	8.57302	0.00341181	0.235524
ENSSSCG00000030821	-0.675896	0.330588	8.55059	0.0034541	0.237181
ENSSSCG00000020915	-0.545162	6.07164	8.51967	0.00351329	0.239976
ENSSSCG00000030357	0.587451	2.32589	8.50097	0.00354958	0.241186
ENSSSCG00000016448	-0.61036	2.4253	8.47948	0.00359175	0.24278
ENSSSCG00000014253	-0.675889	0.618621	8.45004	0.00365035	0.245463
ENSSSCG00000007978	0.568753	5.81007	8.43428	0.00368214	0.245763
ENSSSCG00000016063	-0.748173	-0.195399	8.42907	0.0036927	0.245763
ENSSSCG00000030371	0.720537	0.0967422	8.4174	0.00371646	0.246083
ENSSSCG00000004280	-0.592882	3.03111	8.39611	0.00376025	0.247252
ENSSSCG00000023740	0.582944	4.30339	8.39033	0.00377223	0.247252
ENSSSCG00000003045	-0.687073	0.704375	8.36927	0.00381618	0.248049
ENSSSCG00000011249	0.637998	0.789942	8.36622	0.0038226	0.248049
ENSSSCG00000005194	0.551722	4.08884	8.34641	0.0038645	0.248578
ENSSSCG00000000804	0.59043	5.12048	8.34426	0.00386907	0.248578
ENSSSCG00000028816	0.602319	2.86624	8.3348	0.00388928	0.248646
ENSSSCG00000004052	-0.583142	2.55911	8.29114	0.0039839	0.253446
ENSSSCG00000013575	-0.618902	1.06863	8.24451	0.00408755	0.258772
ENSSSCG00000005379	0.574797	2.12431	8.15054	0.00430485	0.270986
ENSSSCG00000029621	-0.656644	1.08327	8.14322	0.00432225	0.270986
ENSSSCG00000028374	0.539995	6.65522	8.11619	0.00438717	0.273734
ENSSSCG00000001988	0.544133	4.45521	8.00869	0.00465534	0.289077
ENSSSCG00000025826	-0.563574	2.11038	7.96657	0.00476491	0.294471
ENSSSCG00000014274	-0.585105	3.19908	7.93345	0.00485291	0.298489
ENSSSCG00000011802	0.60055	1.43664	7.91977	0.00488975	0.299336
ENSSSCG00000004782	0.566094	1.92205	7.89428	0.00495913	0.302158
ENSSSCG00000004401	-0.702284	0.017739	7.85931	0.00505598	0.305574
ENSSSCG00000025020	0.608718	1.29131	7.85705	0.00506229	0.305574
ENSSSCG00000014618	0.530221	6.74814	7.84105	0.00510729	0.306863
ENSSSCG00000012699	-0.543079	5.99635	7.83184	0.00513338	0.307009
ENSSSCG00000016395	0.528894	4.12879	7.81111	0.0051926	0.308159
ENSSSCG00000028643	0.618876	0.610497	7.8085	0.0052001	0.308159
ENSSSCG00000001203	0.685955	-0.152222	7.78311	0.00527371	0.310255
ENSSSCG00000024047	-0.54354	3.00098	7.77627	0.00529371	0.310255
ENSSSCG00000014827	0.591041	1.42038	7.77167	0.00530718	0.310255
ENSSSCG00000030354	0.522971	4.65486	7.74964	0.00537234	0.312656
ENSSSCG00000000789	-0.597355	1.1141	7.73414	0.00541865	0.313943
ENSSSCG00000006289	0.576746	1.3178	7.69987	0.00552249	0.317765
ENSSSCG00000030738	-0.524348	5.05983	7.6926	0.00554478	0.317765
ENSSSCG00000008528	-0.530212	3.91552	7.68457	0.00556948	0.317765
ENSSSCG00000031037	0.526056	9.08998	7.68034	0.00558256	0.317765
ENSSSCG00000015401	0.698716	-0.185815	7.6672	0.00562338	0.318691
ENSSSCG00000021384	0.698485	-0.257898	7.62415	0.00575918	0.324968
ENSSSCG00000014960	-0.553879	2.8065	7.61065	0.00580245	0.325992
ENSSSCG00000024018	-0.525222	5.03793	7.59826	0.00584247	0.326826
ENSSSCG00000005041	-0.530638	4.38857	7.5728	0.00592556	0.330051
ENSSSCG00000004732	0.5265	3.31515	7.56204	0.00596104	0.330609
ENSSSCG00000026404	-0.569764	1.98071	7.5365	0.00604615	0.333902
ENSSSCG00000025267	0.620021	4.15603	7.50608	0.0061491	0.338148
ENSSSCG00000026923	-0.779534	-0.0347826	7.47959	0.00624024	0.341713
ENSSSCG00000014434	-0.58266	2.21981	7.45351	0.0063313	0.345242
ENSSSCG00000002267	-0.544162	3.57037	7.44113	0.006375	0.34617
ENSSSCG00000024853	0.504224	11.1852	7.40452	0.006506	0.351812
ENSSSCG00000022397	0.541945	2.14437	7.38705	0.00656951	0.353093
ENSSSCG00000024065	0.546198	1.96701	7.38306	0.0065841	0.353093
ENSSSCG00000003821	0.558644	1.5446	7.36975	0.00663302	0.354253
ENSSSCG00000012356	0.666385	-0.0756538	7.34687	0.00671796	0.357318
ENSSSCG00000012315	0.524846	3.03369	7.31941	0.00682138	0.361338
ENSSSCG00000008899	-0.654111	0.107172	7.30839	0.00686334	0.362083
ENSSSCG00000026360	0.529514	2.55381	7.30007	0.00689519	0.362291
ENSSSCG00000013286	-0.682425	-0.175332	7.25963	0.0070522	0.369046
ENSSSCG00000014072	0.517154	3.77938	7.23916	0.00713303	0.371777
ENSSSCG00000003807	0.519274	3.46366	7.22858	0.00717517	0.372478
ENSSSCG00000016373	-0.638017	0.17991	7.21353	0.0072356	0.374118
ENSSSCG00000029739	0.554547	1.71407	7.19812	0.00729801	0.375848
ENSSSCG00000005485	0.571351	1.198	7.18653	0.00734529	0.376787
ENSSSCG00000006792	0.624513	0.55074	7.16183	0.00744711	0.378178
ENSSSCG00000013788	0.533333	2.31294	7.16046	0.00745281	0.378178
ENSSSCG00000023434	0.619572	0.338075	7.15877	0.00745982	0.378178
ENSSSCG00000001464	-0.71513	-0.360129	7.13762	0.00754833	0.379765
ENSSSCG00000016118	0.52118	3.11716	7.13731	0.00754965	0.379765
ENSSSCG00000020152	0.668774	-0.269058	7.06837	0.00784566	0.393131
ENSSSCG00000011313	0.511394	2.89636	6.98878	0.00820223	0.409417
ENSSSCG00000018063	-0.591626	15.6153	6.98171	0.00823471	0.409464
ENSSSCG00000007744	-0.596534	0.639434	6.93285	0.00846266	0.419192
ENSSSCG00000010494	-0.511931	6.17137	6.91536	0.00854584	0.421703
ENSSSCG00000027264	0.548337	1.36386	6.90335	0.00860344	0.422937
ENSSSCG00000013911	-0.596404	0.854104	6.89626	0.00863762	0.423015
ENSSSCG00000008032	-0.6289	0.0946502	6.88949	0.00867042	0.423025
ENSSSCG00000021108	0.524564	7.59011	6.87255	0.00875297	0.425454
ENSSSCG00000012700	-0.584218	1.21148	6.85194	0.00885449	0.427436
ENSSSCG00000020720	-0.519969	3.25976	6.85034	0.00886246	0.427436
ENSSSCG00000006580	-0.542121	2.53818	6.84428	0.00889258	0.427436
ENSSSCG00000016968	0.493058	5.04593	6.82372	0.0089955	0.430788
ENSSSCG00000002427	-0.580077	0.632062	6.78563	0.00918944	0.438458
ENSSSCG00000011867	-0.539956	4.52059	6.75191	0.00936474	0.444258
ENSSSCG00000024134	-0.50558	4.83849	6.74366	0.00940815	0.444258
ENSSSCG00000024215	0.544394	1.3735	6.7386	0.00943488	0.444258
ENSSSCG00000025013	-0.597964	0.51746	6.73613	0.00944793	0.444258
ENSSSCG00000010645	0.499632	3.13452	6.72304	0.0095175	0.445914
ENSSSCG00000008261	0.511815	2.27176	6.68276	0.00973497	0.454462
ENSSSCG00000029058	-0.595538	0.690737	6.66659	0.0098237	0.45481
ENSSSCG00000006587	-0.522148	2.02643	6.66348	0.00984087	0.45481
ENSSSCG00000017128	-0.504751	2.6096	6.66227	0.00984756	0.45481
ENSSSCG00000021219	0.533818	1.39747	6.6444	0.00994681	0.455457
ENSSSCG00000016718	-0.653427	-0.0861519	6.64379	0.00995018	0.455457
ENSSSCG00000002737	0.490392	5.70145	6.64081	0.00996684	0.455457
ENSSSCG00000015011	0.529816	1.44941	6.61657	0.0101034	0.460078
ENSSSCG00000010402	0.518434	1.79191	6.60317	0.0101798	0.461933
ENSSSCG00000017507	-0.49269	4.20084	6.58866	0.0102631	0.46409
ENSSSCG00000009773	-0.521147	2.0157	6.58001	0.010313	0.464732
ENSSSCG00000017144	-0.63758	1.0328	6.57366	0.0103499	0.464777
ENSSSCG00000013403	-0.538604	1.35835	6.55931	0.0104337	0.465951
ENSSSCG00000005278	-0.522597	3.72167	6.5569	0.0104478	0.465951
ENSSSCG00000004218	-0.656924	-0.134124	6.54711	0.0105055	0.466919
ENSSSCG00000004273	0.532063	1.54826	6.54082	0.0105426	0.466971
ENSSSCG00000029414	0.600768	0.247333	6.53326	0.0105876	0.467365
ENSSSCG00000001473	-0.526222	1.75092	6.49417	0.0108229	0.475496
ENSSSCG00000013335	0.472281	6.78631	6.49053	0.010845	0.475496
ENSSSCG00000015531	0.482708	3.61688	6.46824	0.0109819	0.478654
ENSSSCG00000026830	0.591036	0.224602	6.4668	0.0109908	0.478654
ENSSSCG00000011243	0.467161	7.11017	6.40261	0.0113953	0.494607
ENSSSCG00000028381	-0.505363	2.27949	6.39292	0.0114576	0.495657
ENSSSCG00000000948	-0.586536	0.547336	6.36897	0.0116133	0.50055
ENSSSCG00000012834	0.48168	4.17669	6.35994	0.0116726	0.50055
ENSSSCG00000009648	-0.566692	1.73361	6.35783	0.0116864	0.50055
ENSSSCG00000008292	0.46706	5.5657	6.30711	0.0120255	0.513378
ENSSSCG00000028912	0.469834	4.62944	6.29786	0.0120884	0.514329
ENSSSCG00000002690	0.476869	4.51591	6.2922	0.012127	0.514329
ENSSSCG00000008998	0.658454	-0.500773	6.28224	0.0121954	0.515544
ENSSSCG00000027669	-0.4924	4.58478	6.21955	0.0126347	0.53238
ENSSSCG00000021573	-0.512217	1.4773	6.20512	0.0127381	0.535001
ENSSSCG00000029096	0.583018	0.24208	6.19582	0.0128053	0.536086
ENSSSCG00000006791	-0.581776	0.142922	6.17446	0.0129607	0.54085
ENSSSCG00000006542	-0.619211	0.0242081	6.15224	0.0131246	0.545932
ENSSSCG00000020784	0.481306	2.88246	6.12951	0.0132944	0.551229
ENSSSCG00000026915	0.493803	2.1215	6.11182	0.0134281	0.554998
ENSSSCG00000021731	0.464638	4.50149	6.08009	0.0136714	0.563261
ENSSSCG00000025531	-0.481875	4.47169	6.06808	0.0137646	0.564309
ENSSSCG00000028869	0.52208	1.12186	6.06563	0.0137838	0.564309
ENSSSCG00000008037	0.558921	0.62273	6.03969	0.0139877	0.568487
ENSSSCG00000026205	-0.596063	0.02917	6.03879	0.0139949	0.568487
ENSSSCG00000030611	-0.458604	5.29974	6.03561	0.0140201	0.568487
ENSSSCG00000008575	0.459127	4.72301	6.03046	0.014061	0.568487
ENSSSCG00000022797	-0.462402	4.31899	6.01103	0.0142168	0.57152
ENSSSCG00000003110	0.465294	3.62611	6.01011	0.0142241	0.57152
ENSSSCG00000025121	0.53918	1.09582	5.99426	0.0143525	0.574897
ENSSSCG00000016405	0.561671	0.334713	5.97753	0.0144893	0.57859
ENSSSCG00000028074	0.469744	4.10949	5.94113	0.0147915	0.587983
ENSSSCG00000021143	-0.46449	3.75541	5.93832	0.0148151	0.587983
ENSSSCG00000010648	0.453719	5.27295	5.93267	0.0148627	0.588073
ENSSSCG00000015866	0.454577	5.15709	5.91056	0.0150504	0.593089
ENSSSCG00000021886	0.495858	1.58529	5.90424	0.0151045	0.593089
ENSSSCG00000029381	0.539126	0.622555	5.90167	0.0151266	0.593089
ENSSSCG00000009111	-0.493193	4.89184	5.89432	0.0151898	0.593776
ENSSSCG00000016435	-0.488735	3.25871	5.87075	0.0153945	0.599968
ENSSSCG00000025724	0.527414	1.0231	5.8641	0.0154527	0.600435
ENSSSCG00000017823	-0.582833	0.263478	5.84507	0.0156207	0.60281
ENSSSCG00000015268	0.458282	3.94698	5.84477	0.0156235	0.60281
ENSSSCG00000001873	-0.470972	3.56394	5.84142	0.0156532	0.60281
ENSSSCG00000030260	-0.528518	1.41506	5.83238	0.0157338	0.604121
ENSSSCG00000008445	0.465012	2.98035	5.81683	0.0158735	0.607689
ENSSSCG00000000707	0.513153	1.03184	5.79798	0.0160446	0.612433
ENSSSCG00000015846	-0.466479	4.59998	5.78442	0.0161688	0.615363
ENSSSCG00000020579	0.604376	-0.264293	5.76605	0.0163387	0.620012
ENSSSCG00000005638	-0.556207	0.897462	5.75756	0.0164178	0.621197
ENSSSCG00000006562	0.458894	3.13329	5.74789	0.0165084	0.622008
ENSSSCG00000008965	-0.600034	0.320781	5.74144	0.0165692	0.622008
ENSSSCG00000009080	0.584324	-0.00869795	5.73997	0.016583	0.622008
ENSSSCG00000016986	0.451335	3.775	5.72399	0.0167347	0.625887
ENSSSCG00000006031	0.519694	0.775347	5.71222	0.0168472	0.627747
ENSSSCG00000029382	0.502561	1.12739	5.70869	0.0168811	0.627747
ENSSSCG00000013272	0.532999	0.642003	5.70277	0.0169382	0.628068
ENSSSCG00000022280	-0.472094	3.63617	5.68353	0.0171249	0.633181
ENSSSCG00000024954	-0.57947	0.296294	5.66659	0.017291	0.637509
ENSSSCG00000021374	-0.484221	2.68333	5.65213	0.0174342	0.640267
ENSSSCG00000013401	-0.460547	4.17198	5.64908	0.0174645	0.640267
ENSSSCG00000026544	0.53331	0.541332	5.6385	0.0175702	0.642182
ENSSSCG00000009884	0.530028	0.501548	5.63397	0.0176157	0.642182
ENSSSCG00000021527	0.444035	7.28784	5.61324	0.0178253	0.648002
ENSSSCG00000004194	0.46083	5.9443	5.60153	0.0179448	0.650525
ENSSSCG00000021133	0.51009	0.95319	5.59274	0.0180351	0.651976
ENSSSCG00000013620	-0.471598	2.10038	5.57721	0.0181957	0.654372
ENSSSCG00000024166	0.452072	4.38148	5.57658	0.0182022	0.654372
ENSSSCG00000028849	0.44062	4.8957	5.56096	0.0183653	0.657566
ENSSSCG00000008591	0.476869	2.12403	5.55838	0.0183924	0.657566
ENSSSCG00000031032	-0.640353	-0.50528	5.53368	0.0186538	0.665081
ENSSSCG00000024991	-0.46002	2.46444	5.51434	0.0188612	0.670631
ENSSSCG00000003835	-0.468248	4.79615	5.50348	0.0189787	0.672966
ENSSSCG00000011703	-0.438268	9.29167	5.46021	0.0194543	0.686948
ENSSSCG00000009881	-0.436898	8.06705	5.458	0.0194789	0.686948
ENSSSCG00000030655	-0.475654	1.70936	5.45234	0.0195421	0.687003
ENSSSCG00000024259	-0.491075	1.232	5.44839	0.0195863	0.687003
ENSSSCG00000009362	-0.578774	0.476746	5.442	0.0196582	0.687664
ENSSSCG00000016974	-0.49801	4.13306	5.43476	0.0197398	0.688664
ENSSSCG00000003676	0.559668	0.240297	5.41265	0.0199914	0.695572
ENSSSCG00000009022	-0.459922	3.23978	5.40376	0.0200934	0.697252
ENSSSCG00000028981	0.470637	2.09576	5.3703	0.0204825	0.707221
ENSSSCG00000016140	0.43684	5.70447	5.36969	0.0204897	0.707221
ENSSSCG00000002033	-0.54893	0.156163	5.36176	0.020583	0.708559
ENSSSCG00000003726	0.506773	0.655178	5.35554	0.0206565	0.709206
ENSSSCG00000008829	-0.483082	1.44355	5.34375	0.0207967	0.712135
ENSSSCG00000003147	-0.528882	0.761324	5.33037	0.0209569	0.715733
ENSSSCG00000004022	-0.449791	3.56005	5.31301	0.0211668	0.720799
ENSSSCG00000000382	-0.463631	2.12151	5.30578	0.0212547	0.720799
ENSSSCG00000017249	0.579341	-0.0784909	5.30103	0.0213129	0.720799
ENSSSCG00000007872	0.453668	2.24494	5.29984	0.0213274	0.720799
ENSSSCG00000012364	0.515527	0.628715	5.28873	0.0214639	0.723527
ENSSSCG00000000125	-0.454565	6.23388	5.26589	0.0217473	0.731183
ENSSSCG00000009120	0.552029	-0.018941	5.25661	0.0218635	0.731774
ENSSSCG00000024594	-0.518233	0.7603	5.25505	0.0218832	0.731774
ENSSSCG00000014422	0.520632	0.610912	5.25101	0.0219341	0.731774
ENSSSCG00000003756	0.472583	1.46319	5.24242	0.0220426	0.73351
ENSSSCG00000014766	-0.494657	1.18143	5.23756	0.0221043	0.733681
ENSSSCG00000001131	0.487262	1.0683	5.23065	0.0221922	0.73472
ENSSSCG00000008111	-0.506794	1.17671	5.21042	0.0224519	0.737913
ENSSSCG00000024812	0.43059	3.9989	5.20678	0.0224989	0.737913
ENSSSCG00000008804	-0.51966	0.630881	5.20675	0.0224993	0.737913
ENSSSCG00000015817	0.450749	3.02445	5.20428	0.0225314	0.737913
ENSSSCG00000031053	-0.46866	2.32564	5.20108	0.0225729	0.737913
ENSSSCG00000024158	-0.500539	1.30779	5.1924	0.0226859	0.738109
ENSSSCG00000009324	0.46122	1.7287	5.18937	0.0227254	0.738109
ENSSSCG00000028117	0.464226	2.24829	5.18753	0.0227495	0.738109
ENSSSCG00000024132	-0.44447	3.06835	5.18136	0.0228304	0.738885
ENSSSCG00000021038	0.42894	4.93222	5.16595	0.0230339	0.743617
ENSSSCG00000022090	0.455091	2.51755	5.15533	0.0231751	0.746319
ENSSSCG00000023983	0.422114	5.76787	5.14738	0.0232814	0.747887
ENSSSCG00000001966	0.420258	5.52935	5.13687	0.0234228	0.748128
ENSSSCG00000016637	0.445919	2.4721	5.13532	0.0234438	0.748128
ENSSSCG00000025233	0.495028	0.749086	5.12109	0.0236368	0.748128
ENSSSCG00000017923	-0.529514	0.354833	5.11851	0.0236719	0.748128
ENSSSCG00000015538	-0.499457	0.780053	5.11688	0.0236942	0.748128
ENSSSCG00000023855	-0.52655	0.599925	5.11416	0.0237313	0.748128
ENSSSCG00000016368	0.457354	1.66945	5.1102	0.0237856	0.748128
ENSSSCG00000017268	0.426616	3.90602	5.10876	0.0238053	0.748128
ENSSSCG00000003562	-0.436068	4.5306	5.10858	0.0238077	0.748128
ENSSSCG00000007085	-0.424216	7.54737	5.10049	0.023919	0.748889
ENSSSCG00000028860	0.519694	0.245171	5.09811	0.023952	0.748889
ENSSSCG00000026007	0.433553	3.57557	5.09427	0.0240051	0.748889
ENSSSCG00000001065	0.423852	3.90972	5.08407	0.0241466	0.751498
ENSSSCG00000015803	0.466265	1.50672	5.06891	0.0243587	0.755388
ENSSSCG00000017704	-0.486462	1.47166	5.06405	0.024427	0.755388
ENSSSCG00000025168	0.500912	0.62202	5.06181	0.0244587	0.755388
ENSSSCG00000024791	-0.431393	4.44252	5.05857	0.0245044	0.755388
ENSSSCG00000002847	0.43584	3.11204	5.0407	0.0247585	0.761412
ENSSSCG00000004388	-0.54921	-0.0233407	5.03462	0.0248455	0.76167
ENSSSCG00000004215	-0.493879	0.989054	5.02794	0.0249415	0.76167
ENSSSCG00000029860	-0.514367	0.582446	5.02733	0.0249503	0.76167
ENSSSCG00000025831	-0.439726	4.70028	5.02377	0.0250017	0.76167
ENSSSCG00000013384	0.458142	1.65614	5.01124	0.0251833	0.765308
ENSSSCG00000017672	0.416794	5.15529	5.00741	0.025239	0.765308
ENSSSCG00000021732	0.466466	1.216	4.97731	0.0256819	0.77569
ENSSSCG00000006546	-0.52636	0.202191	4.97252	0.025753	0.77569
ENSSSCG00000027247	0.470543	1.11733	4.96925	0.0258019	0.77569
ENSSSCG00000011940	0.460061	2.34389	4.96542	0.025859	0.77569
ENSSSCG00000000791	-0.52547	1.01175	4.964	0.0258802	0.77569
ENSSSCG00000002410	0.486688	0.761443	4.95289	0.0260471	0.778894
ENSSSCG00000012118	0.458255	1.5251	4.94394	0.0261823	0.781135
ENSSSCG00000006194	0.415076	4.90444	4.93238	0.026358	0.783255
ENSSSCG00000024674	0.436065	2.82254	4.93133	0.026374	0.783255
ENSSSCG00000000810	-0.487829	0.987435	4.91618	0.0266064	0.787467
ENSSSCG00000011918	0.416897	3.82574	4.91378	0.0266433	0.787467
ENSSSCG00000018178	0.529894	0.200246	4.908	0.0267326	0.787467
ENSSSCG00000021683	-0.530772	0.107903	4.90632	0.0267586	0.787467
ENSSSCG00000008702	0.468365	1.19968	4.89148	0.0269896	0.792467
ENSSSCG00000005951	0.519471	0.207601	4.88547	0.0270837	0.793435
ENSSSCG00000005466	0.413853	5.03993	4.87065	0.0273172	0.798475
ENSSSCG00000028780	0.438563	2.10153	4.85689	0.027536	0.803061
ENSSSCG00000029539	-0.423617	3.90458	4.83412	0.0279019	0.806937
ENSSSCG00000023108	-0.42539	3.58998	4.8318	0.0279395	0.806937
ENSSSCG00000004466	0.438623	1.90846	4.82928	0.0279803	0.806937
ENSSSCG00000011256	-0.481136	1.66998	4.82407	0.028065	0.806937
ENSSSCG00000015115	0.418534	3.37835	4.8231	0.0280808	0.806937
ENSSSCG00000015621	0.467942	0.999458	4.82176	0.0281027	0.806937
ENSSSCG00000030418	0.437851	2.15877	4.8201	0.0281297	0.806937
ENSSSCG00000020867	0.494137	0.412391	4.81786	0.0281663	0.806937
ENSSSCG00000023441	-0.541833	-0.160963	4.7895	0.0286337	0.818521
ENSSSCG00000027341	-0.443846	1.87628	4.77879	0.0288124	0.821236
ENSSSCG00000028365	-0.425789	2.77558	4.77623	0.0288553	0.821236
ENSSSCG00000030065	-0.43502	4.41303	4.74613	0.0293643	0.833894
ENSSSCG00000028049	-0.488749	1.3104	4.73798	0.0295036	0.834266
ENSSSCG00000008555	0.411758	4.21652	4.73205	0.0296057	0.834266
ENSSSCG00000017790	0.413124	3.45086	4.73124	0.0296195	0.834266
ENSSSCG00000007659	0.438243	2.86017	4.73037	0.0296345	0.834266
ENSSSCG00000000712	0.414932	4.21095	4.72259	0.0297688	0.836233
ENSSSCG00000019939	-0.561853	0.662192	4.71283	0.0299383	0.839176
ENSSSCG00000010276	0.413364	4.61221	4.70394	0.0300936	0.841712
ENSSSCG00000011340	0.406035	4.35264	4.68576	0.0304135	0.848832
ENSSSCG00000022761	-0.5001	0.412255	4.68109	0.0304964	0.849319
ENSSSCG00000013092	0.436698	2.82517	4.6552	0.0309596	0.860373
ENSSSCG00000011536	0.415474	3.26073	4.6476	0.031097	0.861401
ENSSSCG00000005701	0.418501	7.45847	4.64581	0.0311294	0.861401
ENSSSCG00000026805	-0.451838	2.1918	4.62033	0.0315951	0.869526
ENSSSCG00000017615	0.430514	1.81276	4.6138	0.0317157	0.869526
ENSSSCG00000029488	0.523893	-0.124272	4.60746	0.0318331	0.869526
ENSSSCG00000005763	0.47723	0.664847	4.60726	0.0318368	0.869526
ENSSSCG00000015614	0.437035	2.47534	4.60605	0.0318593	0.869526
ENSSSCG00000002025	-0.412432	4.13443	4.60512	0.0318767	0.869526
ENSSSCG00000025005	-0.478865	1.13588	4.60429	0.031892	0.869526
ENSSSCG00000022388	0.417658	2.70026	4.60026	0.0319671	0.869747
ENSSSCG00000012029	0.406824	3.6143	4.58245	0.032301	0.871936
ENSSSCG00000010960	0.420537	2.68586	4.57977	0.0323515	0.871936
ENSSSCG00000012018	-0.439893	1.44245	4.57849	0.0323757	0.871936
ENSSSCG00000001940	0.404572	3.51721	4.57628	0.0324175	0.871936
ENSSSCG00000013300	0.401416	4.57132	4.57527	0.0324366	0.871936
ENSSSCG00000004381	0.468627	0.708932	4.57365	0.0324674	0.871936
ENSSSCG00000006163	-0.416601	2.85188	4.5698	0.0325403	0.871936
ENSSSCG00000014600	0.502441	0.100758	4.56745	0.0325851	0.871936
ENSSSCG00000026288	0.48463	0.41571	4.56133	0.0327017	0.873256
ENSSSCG00000026753	0.414745	2.63881	4.5551	0.0328209	0.874253
ENSSSCG00000030548	-0.398894	4.94439	4.55039	0.0329112	0.874253
ENSSSCG00000017341	-0.469742	0.831329	4.54836	0.0329503	0.874253
ENSSSCG00000026017	0.452021	1.10022	4.54006	0.0331103	0.874253
ENSSSCG00000015375	0.41593	2.88749	4.53278	0.0332516	0.874253
ENSSSCG00000017987	-0.438929	3.62384	4.53203	0.0332661	0.874253
ENSSSCG00000009645	0.396127	7.4343	4.52854	0.033334	0.874253
ENSSSCG00000030789	0.410593	6.69051	4.52785	0.0333474	0.874253
ENSSSCG00000020763	0.403637	3.69678	4.52471	0.0334087	0.874253
ENSSSCG00000008835	-0.423023	2.8453	4.52451	0.0334127	0.874253
ENSSSCG00000014207	0.399173	4.54832	4.51462	0.0336064	0.877553
ENSSSCG00000030081	0.46661	0.826444	4.50944	0.0337083	0.878447
ENSSSCG00000004248	-0.43148	2.30336	4.47719	0.0343501	0.891176
ENSSSCG00000027929	0.506892	0.0706072	4.47594	0.0343753	0.891176
ENSSSCG00000004078	-0.458104	1.22316	4.47457	0.0344028	0.891176
ENSSSCG00000008107	0.448478	1.04918	4.46492	0.0345976	0.893924
ENSSSCG00000011020	-0.423526	2.94589	4.46251	0.0346466	0.893924
ENSSSCG00000009497	0.396499	7.15613	4.45543	0.0347905	0.895855
ENSSSCG00000006940	-0.420777	2.67224	4.44774	0.0349475	0.897629
ENSSSCG00000000802	-0.493363	0.199572	4.44529	0.0349977	0.897629
ENSSSCG00000026940	0.393073	4.96536	4.43803	0.0351467	0.899674
ENSSSCG00000028872	-0.485614	0.36202	4.43292	0.0352522	0.900597
ENSSSCG00000024157	0.47653	0.403864	4.42533	0.0354092	0.90283
ENSSSCG00000010837	0.436676	1.40185	4.41407	0.0356437	0.907029
ENSSSCG00000008686	-0.441184	3.37291	4.39991	0.0359408	0.908709
ENSSSCG00000014889	-0.421587	2.00199	4.39917	0.0359565	0.908709
ENSSSCG00000015116	-0.402508	4.9154	4.39725	0.035997	0.908709
ENSSSCG00000004433	-0.527521	-0.156959	4.39696	0.0360031	0.908709
ENSSSCG00000004336	-0.453342	1.67168	4.39427	0.0360599	0.908709
ENSSSCG00000009633	0.418925	1.93298	4.37394	0.0364925	0.915244
ENSSSCG00000010241	0.534262	-0.314406	4.37208	0.0365323	0.915244
ENSSSCG00000021945	0.548515	-0.502884	4.37066	0.0365627	0.915244
ENSSSCG00000004503	0.438398	1.91762	4.36887	0.0366013	0.915244
ENSSSCG00000026492	-0.397681	3.57558	4.36353	0.0367162	0.916351
ENSSSCG00000022843	0.404416	2.66121	4.34524	0.0371126	0.922821
ENSSSCG00000015935	-0.51259	0.105378	4.34501	0.0371176	0.922821
ENSSSCG00000009050	0.397449	3.92955	4.32683	0.037516	0.930941
ENSSSCG00000021411	-0.385703	5.96014	4.32319	0.0375964	0.931157
ENSSSCG00000017932	-0.476029	1.05405	4.31584	0.0377591	0.93324
ENSSSCG00000020995	0.494021	0.0741299	4.31097	0.0378674	0.93324
ENSSSCG00000017383	-0.408591	3.28354	4.307	0.0379558	0.93324
ENSSSCG00000030453	0.410487	6.83042	4.30645	0.0379681	0.93324
ENSSSCG00000030023	0.462553	1.00936	4.29509	0.0382226	0.937719
ENSSSCG00000004898	0.397525	3.43751	4.29145	0.0383046	0.937956
ENSSSCG00000017148	0.385011	5.8588	4.27971	0.0385699	0.942674
ENSSSCG00000008704	-0.477239	0.402612	4.2731	0.0387202	0.94305
ENSSSCG00000029388	0.496823	0.228935	4.27037	0.0387825	0.94305
ENSSSCG00000003886	0.461587	0.547326	4.26778	0.0388416	0.94305
ENSSSCG00000018501	-0.500489	-0.0594684	4.26411	0.0389256	0.94305
ENSSSCG00000005575	0.394476	3.77248	4.262	0.0389741	0.94305
ENSSSCG00000024583	0.419895	1.93501	4.25994	0.0390213	0.94305
ENSSSCG00000021491	0.427275	1.63583	4.25564	0.0391203	0.943467
ENSSSCG00000023489	0.408811	4.75879	4.25288	0.0391839	0.943467
ENSSSCG00000028327	-0.397919	3.40628	4.24688	0.0393225	0.94505
ENSSSCG00000010964	0.393851	3.3078	4.23502	0.0395983	0.945417
ENSSSCG00000028516	0.394017	3.24545	4.2325	0.039657	0.945417
ENSSSCG00000008103	0.408757	2.17705	4.22932	0.0397312	0.945417
ENSSSCG00000026681	0.40717	2.16345	4.22876	0.0397444	0.945417
ENSSSCG00000029796	0.469104	0.430387	4.22806	0.0397608	0.945417
ENSSSCG00000004739	0.413681	1.95685	4.22628	0.0398026	0.945417
ENSSSCG00000007637	0.392487	3.40237	4.22436	0.0398477	0.945417
ENSSSCG00000007430	-0.470184	0.475703	4.21278	0.0401205	0.948116
ENSSSCG00000004257	0.415049	1.87042	4.21124	0.0401569	0.948116
ENSSSCG00000011253	0.393242	3.47702	4.21024	0.0401806	0.948116
ENSSSCG00000023662	-0.401706	3.14216	4.20353	0.0403399	0.950146
ENSSSCG00000026974	0.435367	1.48606	4.19284	0.0405949	0.952845
ENSSSCG00000004402	-0.542851	-0.386568	4.1924	0.0406055	0.952845
ENSSSCG00000017700	-0.412207	2.00517	4.18952	0.0406747	0.952845
ENSSSCG00000000808	0.40134	2.63396	4.18187	0.0408586	0.952881
ENSSSCG00000030563	0.43593	1.10321	4.17948	0.0409162	0.952881
ENSSSCG00000014255	0.384917	5.72384	4.17816	0.0409482	0.952881
ENSSSCG00000006704	-0.402668	2.3617	4.17726	0.0409699	0.952881
ENSSSCG00000027961	0.459073	0.443697	4.17338	0.0410637	0.953355
ENSSSCG00000003048	0.413214	3.86441	4.16232	0.0413327	0.956104
ENSSSCG00000027552	0.437246	1.10584	4.15691	0.0414651	0.956104
ENSSSCG00000014315	-0.485435	0.217335	4.15684	0.0414666	0.956104
ENSSSCG00000026125	0.501758	-0.0920508	4.15643	0.0414768	0.956104
ENSSSCG00000016717	0.396851	2.83054	4.14915	0.0416554	0.958518
ENSSSCG00000028018	0.378393	5.66418	4.14406	0.0417809	0.958748
ENSSSCG00000018974	-0.53395	0.672839	4.13752	0.0419425	0.958748
ENSSSCG00000002287	0.386166	5.75261	4.13737	0.0419464	0.958748
ENSSSCG00000000747	0.419157	1.36722	4.13678	0.0419609	0.958748
ENSSSCG00000006746	0.42693	1.12047	4.13203	0.0420788	0.959752
ENSSSCG00000029969	-0.460849	0.566513	4.12759	0.0421895	0.960588
ENSSSCG00000016452	0.384131	4.27087	4.12302	0.0423035	0.961497
ENSSSCG00000004329	0.403413	2.04132	4.11971	0.0423863	0.961694
ENSSSCG00000004752	-0.423349	1.15803	4.11531	0.0424968	0.962023
ENSSSCG00000015364	0.419945	1.33865	4.11252	0.0425668	0.962023
ENSSSCG00000028674	-0.404845	2.32519	4.10725	0.0426999	0.962023
ENSSSCG00000011130	0.470932	0.211232	4.1061	0.0427287	0.962023
ENSSSCG00000008334	0.379168	5.45588	4.1041	0.0427792	0.962023
ENSSSCG00000011681	0.418463	1.33271	4.10149	0.0428455	0.962023
ENSSSCG00000016716	0.408367	1.81872	4.08468	0.0432737	0.96996
ENSSSCG00000009059	-0.373477	6.06047	4.0722	0.0435944	0.975462
ENSSSCG00000007552	0.50969	-0.197251	4.0663	0.0437469	0.976112
ENSSSCG00000006095	0.394473	2.45391	4.06526	0.0437738	0.976112
ENSSSCG00000009042	0.375363	4.71151	4.06231	0.0438504	0.976142
ENSSSCG00000000744	-0.517361	-0.338311	4.0515	0.0441321	0.979371
ENSSSCG00000025836	0.378111	4.2176	4.05095	0.0441464	0.979371
ENSSSCG00000010638	0.374275	5.2337	4.03998	0.0444343	0.983923
ENSSSCG00000016501	0.380605	3.80526	4.03737	0.0445032	0.983923
ENSSSCG00000000837	0.419774	1.24792	4.03049	0.0446851	0.986264
ENSSSCG00000023478	0.374036	5.38472	4.0252	0.0448252	0.987677
ENSSSCG00000005083	-0.394055	2.70321	4.01703	0.045043	0.988161
ENSSSCG00000029359	-0.413767	3.35759	4.01624	0.045064	0.988161
ENSSSCG00000006979	0.387299	2.73177	4.01581	0.0450756	0.988161
ENSSSCG00000001860	-0.411339	1.50626	4.01072	0.0452117	0.988271
ENSSSCG00000007850	0.391364	2.5443	4.00543	0.0453541	0.988271
ENSSSCG00000008036	-0.460352	0.354047	4.00078	0.0454793	0.988271
ENSSSCG00000016704	-0.433807	1.33435	3.99947	0.0455147	0.988271
ENSSSCG00000024669	-0.372562	5.26614	3.99708	0.045579	0.988271
ENSSSCG00000025275	0.489209	0.175918	3.99424	0.045656	0.988271
ENSSSCG00000022153	0.465369	0.174427	3.99215	0.0457126	0.988271
ENSSSCG00000025695	0.47707	0.0638777	3.98937	0.0457883	0.988271
ENSSSCG00000023520	0.380645	3.42679	3.98745	0.0458404	0.988271
ENSSSCG00000011700	0.433594	0.779793	3.98729	0.0458447	0.988271
ENSSSCG00000003635	0.489353	-0.0563725	3.98439	0.0459237	0.988271
ENSSSCG00000021283	-0.548181	-0.545382	3.97989	0.0460466	0.988271
ENSSSCG00000007746	0.37803	4.23721	3.97901	0.0460706	0.988271
ENSSSCG00000008227	0.400957	1.9826	3.97461	0.0461912	0.989033
ENSSSCG00000029190	0.431758	0.803552	3.97216	0.0462585	0.989033
ENSSSCG00000014087	0.373184	5.15107	3.95839	0.0466382	0.995511
ENSSSCG00000004246	0.397729	1.90398	3.94083	0.0471276	0.999931
ENSSSCG00000029792	0.392636	2.12921	3.93965	0.0471607	0.999931
ENSSSCG00000015922	0.402269	1.76217	3.9389	0.0471816	0.999931
ENSSSCG00000022203	0.400649	1.86727	3.93788	0.0472102	0.999931
ENSSSCG00000004735	0.407994	1.47347	3.93078	0.04741	0.999931
ENSSSCG00000012528	-0.414567	1.33721	3.92531	0.0475645	0.999931
ENSSSCG00000006549	0.445731	0.471075	3.92487	0.0475769	0.999931
ENSSSCG00000000952	0.380715	2.85968	3.91775	0.0477789	0.999931
ENSSSCG00000007793	0.497989	-0.196625	3.91218	0.0479372	0.999931
ENSSSCG00000021988	-0.428865	1.11558	3.90458	0.0481545	0.999931
ENSSSCG00000004699	-0.408011	1.39606	3.90395	0.0481726	0.999931
ENSSSCG00000000859	0.434024	0.596773	3.90262	0.0482108	0.999931
ENSSSCG00000030251	0.379224	3.33626	3.9018	0.0482344	0.999931
ENSSSCG00000027725	-0.421903	1.4765	3.90168	0.0482378	0.999931
ENSSSCG00000012517	-0.382	2.73853	3.89604	0.0483999	0.999931
ENSSSCG00000004192	-0.373271	4.15687	3.89291	0.0484903	0.999931
ENSSSCG00000024644	-0.448183	0.459515	3.89061	0.0485568	0.999931
ENSSSCG00000021601	0.378552	2.85726	3.88997	0.0485754	0.999931
ENSSSCG00000016491	0.43725	0.597081	3.88369	0.0487574	0.999931
ENSSSCG00000009234	0.391561	1.93896	3.88006	0.0488629	0.999931
ENSSSCG00000001091	-0.435306	0.648884	3.87928	0.0488854	0.999931
ENSSSCG00000014967	0.380949	2.63376	3.87916	0.048889	0.999931
ENSSSCG00000021002	0.450122	0.50387	3.87894	0.0488955	0.999931
ENSSSCG00000008068	0.370559	4.74183	3.87809	0.0489201	0.999931
ENSSSCG00000014725	0.379575	5.5281	3.87394	0.0490414	0.999931
ENSSSCG00000015770	-0.395822	1.9075	3.87331	0.0490596	0.999931
ENSSSCG00000017047	0.366845	6.25387	3.87147	0.0491136	0.999931
ENSSSCG00000015342	0.405151	1.59976	3.87132	0.049118	0.999931
ENSSSCG00000010907	0.376294	4.84297	3.86036	0.0494398	0.999931
ENSSSCG00000026718	0.373674	3.95515	3.8601	0.0494475	0.999931
ENSSSCG00000011452	-0.399702	4.29186	3.85582	0.0495738	0.999931
ENSSSCG00000029756	0.512598	-0.222647	3.85125	0.0497089	0.999931
ENSSSCG00000013252	0.45566	0.212837	3.84924	0.0497685	0.999931
ENSSSCG00000000640	-0.39169	2.13302	3.84695	0.0498366	0.999931
ENSSSCG00000017473	0.373182	6.57082	3.84253	0.049968	0.999931
ENSSSCG00000005498	0.411369	1.28068	3.83732	0.0501237	0.999931
ENSSSCG00000003626	-0.379549	3.22841	3.81995	0.0506459	0.999931
ENSSSCG00000027585	0.370259	6.88404	3.81788	0.0507084	0.999931
ENSSSCG00000010503	0.374153	3.24854	3.8175	0.0507197	0.999931
ENSSSCG00000012437	0.376136	3.77587	3.81033	0.0509374	0.999931
ENSSSCG00000017444	-0.465226	0.0861797	3.80867	0.0509879	0.999931
ENSSSCG00000005025	-0.474774	0.185791	3.80834	0.0509978	0.999931
ENSSSCG00000024048	-0.505229	-0.0158738	3.80349	0.0511459	0.999931
ENSSSCG00000030469	0.389583	1.89949	3.80155	0.0512051	0.999931
ENSSSCG00000027064	0.405497	1.73424	3.80146	0.051208	0.999931
ENSSSCG00000008454	0.378803	2.59691	3.80084	0.051227	0.999931
ENSSSCG00000024395	0.402189	1.43867	3.799	0.0512833	0.999931
ENSSSCG00000021203	0.372542	3.08796	3.79888	0.0512868	0.999931
ENSSSCG00000024176	0.428086	0.691999	3.79805	0.0513122	0.999931
ENSSSCG00000021072	0.376041	2.83643	3.79391	0.0514393	0.999931
ENSSSCG00000014168	0.365057	4.40541	3.79289	0.0514706	0.999931
ENSSSCG00000021865	-0.425071	1.07917	3.79263	0.0514787	0.999931
ENSSSCG00000005983	0.367236	4.25643	3.79089	0.0515322	0.999931
ENSSSCG00000004621	0.380489	2.42005	3.79059	0.0515413	0.999931
ENSSSCG00000010167	0.399737	1.54357	3.79044	0.051546	0.999931
ENSSSCG00000005423	0.377013	2.97449	3.78799	0.0516216	0.999931
ENSSSCG00000021232	-0.443794	0.448367	3.78329	0.0517668	0.999931
ENSSSCG00000012883	-0.409955	1.87902	3.78279	0.0517822	0.999931
ENSSSCG00000026482	0.402157	1.36983	3.7798	0.0518748	0.999931
ENSSSCG00000016633	0.391877	2.1969	3.77922	0.0518929	0.999931
ENSSSCG00000000285	-0.414846	1.37099	3.77806	0.051929	0.999931
ENSSSCG00000013898	-0.411374	1.03957	3.77412	0.0520511	0.999931
ENSSSCG00000007951	0.36085	5.66888	3.77095	0.0521499	0.999931
ENSSSCG00000006802	0.377454	2.77282	3.76943	0.0521974	0.999931
ENSSSCG00000009331	0.413158	1.2275	3.76498	0.0523365	0.999931
ENSSSCG00000028069	-0.374209	5.5593	3.76246	0.0524153	0.999931
ENSSSCG00000005431	-0.43045	0.622071	3.75944	0.0525101	0.999931
ENSSSCG00000016676	-0.410966	1.81926	3.75717	0.0525814	0.999931
ENSSSCG00000010400	-0.368253	3.75642	3.75651	0.0526022	0.999931
ENSSSCG00000017338	-0.390673	2.028	3.7548	0.052656	0.999931
ENSSSCG00000029163	0.388539	1.87889	3.75428	0.0526725	0.999931
ENSSSCG00000002863	-0.400426	2.80908	3.75335	0.0527017	0.999931
ENSSSCG00000000887	0.3622	4.83258	3.74861	0.0528514	0.999931
ENSSSCG00000019556	0.359628	5.07741	3.73813	0.053184	0.999931
ENSSSCG00000004328	0.361135	4.64578	3.73657	0.0532336	0.999931
ENSSSCG00000021706	0.36113	4.53831	3.73501	0.0532834	0.999931
ENSSSCG00000026385	0.426569	0.642309	3.73496	0.0532849	0.999931
ENSSSCG00000028351	0.372229	2.90414	3.73259	0.0533607	0.999931
ENSSSCG00000030467	0.369403	3.27602	3.73087	0.0534156	0.999931
ENSSSCG00000000667	-0.398082	1.395	3.73058	0.0534248	0.999931
ENSSSCG00000017343	-0.432514	1.03825	3.72641	0.0535584	0.999931
ENSSSCG00000025106	-0.362357	4.47068	3.72537	0.0535918	0.999931
ENSSSCG00000022003	0.366189	4.01783	3.72424	0.0536279	0.999931
ENSSSCG00000009893	0.491514	-0.300467	3.72413	0.0536317	0.999931
ENSSSCG00000029066	0.464323	0.0341815	3.71849	0.0538131	0.999931
ENSSSCG00000003975	-0.465905	0.259462	3.71782	0.0538347	0.999931
ENSSSCG00000016170	0.425445	0.713626	3.7103	0.0540776	0.999931
ENSSSCG00000026046	-0.438913	0.360966	3.70827	0.0541435	0.999931
ENSSSCG00000026403	-0.454756	1.03614	3.70715	0.0541798	0.999931
ENSSSCG00000023333	0.360252	9.86902	3.70645	0.0542024	0.999931
ENSSSCG00000028803	0.371101	2.84748	3.70369	0.0542923	0.999931
ENSSSCG00000008478	0.359514	4.69518	3.70355	0.054297	0.999931
ENSSSCG00000029696	0.391436	1.82787	3.68937	0.0547604	0.999931
ENSSSCG00000016092	0.369869	2.8432	3.68528	0.0548947	0.999931
ENSSSCG00000007707	-0.396218	1.42063	3.68252	0.0549858	0.999931
ENSSSCG00000027828	0.372944	2.51143	3.67863	0.055114	0.999931
ENSSSCG00000022487	0.384462	1.84797	3.66583	0.0555391	0.999931
ENSSSCG00000004260	-0.461961	-0.0280185	3.6652	0.0555599	0.999931
ENSSSCG00000030278	-0.38683	1.97368	3.66458	0.0555807	0.999931
ENSSSCG00000003593	0.385867	2.04465	3.66115	0.0556952	0.999931
ENSSSCG00000024481	-0.398675	1.8115	3.65624	0.0558597	0.999931
ENSSSCG00000009649	-0.397378	2.48622	3.65391	0.0559376	0.999931
ENSSSCG00000028703	0.398365	1.33252	3.65202	0.0560014	0.999931
ENSSSCG00000021356	0.357893	10.895	3.65159	0.0560157	0.999931
ENSSSCG00000003330	-0.426864	0.506714	3.64824	0.0561285	0.999931
ENSSSCG00000007336	-0.368998	3.03015	3.63618	0.0565364	0.999931
ENSSSCG00000009156	0.434376	0.373666	3.62958	0.0567611	0.999931
ENSSSCG00000001549	0.35697	5.12577	3.62873	0.05679	0.999931
ENSSSCG00000014083	0.474154	-0.198594	3.62418	0.0569455	0.999931
ENSSSCG00000004808	-0.438661	2.03837	3.61827	0.0571481	0.999931
ENSSSCG00000022410	0.354023	4.84242	3.61634	0.0572146	0.999931
ENSSSCG00000001815	0.41824	0.644419	3.61105	0.0573968	0.999931
ENSSSCG00000008228	0.367065	4.8707	3.60368	0.0576518	0.999931
ENSSSCG00000008062	-0.366801	2.7432	3.60238	0.057697	0.999931
ENSSSCG00000029134	0.358399	4.49567	3.6005	0.0577622	0.999931
ENSSSCG00000007600	0.362631	3.21858	3.60049	0.0577627	0.999931
ENSSSCG00000009500	-0.416266	0.734517	3.59813	0.0578444	0.999931
ENSSSCG00000022453	0.367289	2.73604	3.59568	0.0579299	0.999931
ENSSSCG00000003621	0.365987	2.77289	3.59357	0.0580036	0.999931
ENSSSCG00000006864	0.355384	4.24538	3.58639	0.0582546	0.999931
ENSSSCG00000029695	0.398848	1.10963	3.58635	0.0582562	0.999931
ENSSSCG00000024802	0.360745	3.96916	3.5857	0.0582788	0.999931
ENSSSCG00000013566	0.368465	2.5528	3.58446	0.0583223	0.999931
ENSSSCG00000004596	-0.360501	4.45132	3.58401	0.0583382	0.999931
ENSSSCG00000001138	0.411768	1.33095	3.58214	0.0584037	0.999931
ENSSSCG00000012325	0.352684	5.51099	3.57674	0.058594	0.999931
ENSSSCG00000023851	0.36325	3.14356	3.57448	0.0586737	0.999931
ENSSSCG00000023076	0.42633	0.506408	3.57363	0.058704	0.999931
ENSSSCG00000001006	-0.362183	4.1106	3.57324	0.0587176	0.999931
ENSSSCG00000011077	-0.359637	3.415	3.57308	0.0587232	0.999931
ENSSSCG00000008142	-0.4112	0.860366	3.56963	0.0588455	0.999931
ENSSSCG00000015386	0.355954	3.81819	3.56894	0.05887	0.999931
ENSSSCG00000023799	0.407346	0.883673	3.56739	0.0589248	0.999931
ENSSSCG00000015701	0.354975	4.26538	3.56711	0.0589347	0.999931
ENSSSCG00000026303	0.414138	0.682948	3.55636	0.0593176	0.999931
ENSSSCG00000003818	0.362678	3.30851	3.55277	0.0594462	0.999931
ENSSSCG00000016672	0.400687	1.10707	3.5493	0.0595706	0.999931
ENSSSCG00000020842	0.449391	0.231089	3.54541	0.0597103	0.999931
ENSSSCG00000028791	0.464095	-0.166519	3.545	0.0597252	0.999931
ENSSSCG00000016625	0.360382	3.20707	3.53603	0.0600492	0.999931
ENSSSCG00000008978	0.397537	1.58536	3.5351	0.0600826	0.999931
ENSSSCG00000008159	-0.415647	1.1789	3.53242	0.06018	0.999931
ENSSSCG00000003170	-0.380843	1.74	3.52569	0.0604247	0.999931
ENSSSCG00000001771	0.430668	0.367391	3.52522	0.0604417	0.999931
ENSSSCG00000010210	-0.404767	0.895825	3.52507	0.0604474	0.999931
ENSSSCG00000006105	-0.360041	3.58409	3.52357	0.060502	0.999931
ENSSSCG00000009914	0.349839	5.75322	3.52232	0.0605478	0.999931
ENSSSCG00000028720	-0.368577	3.7013	3.52201	0.0605588	0.999931
ENSSSCG00000023533	0.363198	2.60912	3.52163	0.0605728	0.999931
ENSSSCG00000024702	0.457573	-0.0998779	3.52113	0.060591	0.999931
ENSSSCG00000023913	0.372721	2.48141	3.51826	0.060696	0.999931
ENSSSCG00000011143	-0.439582	0.266503	3.50866	0.0610487	0.999931
ENSSSCG00000004705	-0.384412	2.93347	3.50627	0.0611371	0.999931
ENSSSCG00000026799	0.420273	0.49622	3.49992	0.0613719	0.999931
ENSSSCG00000028464	-0.34738	5.11906	3.49726	0.0614705	0.999931
ENSSSCG00000004337	0.36122	3.60941	3.49426	0.0615818	0.999931
ENSSSCG00000011767	0.347211	4.99523	3.49156	0.0616826	0.999931
ENSSSCG00000007463	-0.374871	3.57534	3.48749	0.0618342	0.999931
ENSSSCG00000015197	-0.367848	2.3398	3.48733	0.0618401	0.999931
ENSSSCG00000008313	-0.3893	2.53058	3.48544	0.0619109	0.999931
ENSSSCG00000007482	-0.380791	4.16791	3.48465	0.0619403	0.999931
ENSSSCG00000017022	0.358111	3.39598	3.47816	0.0621839	0.999931
ENSSSCG00000010896	0.351938	3.85434	3.47693	0.0622301	0.999931
ENSSSCG00000003462	0.349553	4.21424	3.47638	0.0622506	0.999931
ENSSSCG00000026130	0.443171	0.105252	3.47049	0.0624726	0.999931
ENSSSCG00000030644	-0.440975	0.117445	3.46719	0.0625975	0.999931
ENSSSCG00000021485	0.395272	0.998108	3.46561	0.0626576	0.999931
ENSSSCG00000003809	0.347683	5.24119	3.462	0.0627942	0.999931
ENSSSCG00000016544	0.358162	2.83424	3.4561	0.0630187	0.999931
ENSSSCG00000028347	0.370649	1.97084	3.44351	0.0635006	0.999931
ENSSSCG00000006821	-0.347358	4.33599	3.44339	0.0635053	0.999931
ENSSSCG00000004989	0.388575	1.23786	3.44079	0.0636051	0.999931
ENSSSCG00000005962	0.34702	6.05948	3.43238	0.0639298	0.999931
ENSSSCG00000016703	-0.379141	2.03992	3.43152	0.0639634	0.999931
ENSSSCG00000023150	0.345249	5.72657	3.42592	0.0641806	0.999931
ENSSSCG00000030750	0.456423	-0.00836767	3.42234	0.0643198	0.999931
ENSSSCG00000023368	0.369107	2.09642	3.42203	0.0643317	0.999931
ENSSSCG00000022192	0.358759	2.60929	3.42057	0.0643887	0.999931
ENSSSCG00000011473	0.363725	2.51237	3.42037	0.0643967	0.999931
ENSSSCG00000002026	-0.398117	1.1769	3.41499	0.0646066	0.999931
ENSSSCG00000014859	-0.346518	5.41434	3.41224	0.0647144	0.999931
ENSSSCG00000009225	0.367526	2.3957	3.40796	0.0648825	0.999931
ENSSSCG00000008241	-0.381051	2.92152	3.40658	0.064937	0.999931
ENSSSCG00000004725	0.346648	4.88371	3.40164	0.0651315	0.999931
ENSSSCG00000007542	-0.405951	0.849171	3.39864	0.0652501	0.999931
ENSSSCG00000023356	0.395303	1.20568	3.3963	0.0653429	0.999931
ENSSSCG00000006225	0.449084	0.0119941	3.39455	0.0654123	0.999931
ENSSSCG00000006757	0.352858	3.05072	3.38644	0.0657346	0.999931
ENSSSCG00000021739	-0.342457	6.94884	3.38603	0.0657512	0.999931
ENSSSCG00000001710	0.391689	0.911099	3.38491	0.0657959	0.999931
ENSSSCG00000011309	0.346548	3.76119	3.3768	0.0661203	0.999931
ENSSSCG00000008949	-0.47508	-0.375294	3.37536	0.0661782	0.999931
ENSSSCG00000029933	0.356556	2.79217	3.37358	0.0662498	0.999931
ENSSSCG00000006993	0.370462	1.82015	3.37266	0.0662866	0.999931
ENSSSCG00000007034	0.364551	2.01959	3.36072	0.0667688	0.999931
ENSSSCG00000023566	0.381323	1.2969	3.36055	0.0667758	0.999931
ENSSSCG00000006146	0.357358	2.51907	3.35864	0.0668531	0.999931
ENSSSCG00000000261	-0.383908	1.56941	3.35834	0.0668656	0.999931
ENSSSCG00000011876	0.339336	5.81783	3.34936	0.0672312	0.999931
ENSSSCG00000015499	0.345516	3.86974	3.34868	0.0672589	0.999931
ENSSSCG00000002349	-0.365364	1.94471	3.34863	0.0672608	0.999931
ENSSSCG00000002780	-0.371141	3.04982	3.34841	0.06727	0.999931
ENSSSCG00000030470	0.344168	4.64121	3.34768	0.0672999	0.999931
ENSSSCG00000024200	0.394913	0.862075	3.34086	0.0675791	0.999931
ENSSSCG00000008592	0.350635	2.98543	3.32724	0.0681409	0.999931
ENSSSCG00000005970	0.344385	5.92354	3.32669	0.068164	0.999931
ENSSSCG00000023193	0.363318	2.1288	3.32607	0.0681897	0.999931
ENSSSCG00000012361	0.360612	2.40303	3.32506	0.0682315	0.999931
ENSSSCG00000022034	-0.384075	1.11512	3.32491	0.0682378	0.999931
ENSSSCG00000025286	-0.364236	1.89192	3.32015	0.0684356	0.999931
ENSSSCG00000027527	0.345732	3.38093	3.31874	0.0684945	0.999931
ENSSSCG00000006381	0.350183	2.96453	3.31586	0.0686143	0.999931
ENSSSCG00000029102	-0.374395	1.75031	3.31239	0.0687596	0.999931
ENSSSCG00000029579	-0.442722	0.00391623	3.30817	0.0689363	0.999931
ENSSSCG00000013054	-0.345874	5.14547	3.30729	0.0689732	0.999931
ENSSSCG00000000006	0.340612	4.98562	3.30587	0.0690326	0.999931
ENSSSCG00000009255	-0.461671	-0.140021	3.30512	0.0690642	0.999931
ENSSSCG00000009469	0.486796	-0.241077	3.30368	0.0691247	0.999931
ENSSSCG00000022986	0.363134	1.88845	3.30197	0.069197	0.999931
ENSSSCG00000013760	-0.430401	0.0861667	3.30027	0.0692685	0.999931
ENSSSCG00000006243	-0.340517	4.79093	3.29987	0.0692856	0.999931
ENSSSCG00000004785	-0.383088	1.19437	3.29618	0.0694413	0.999931
ENSSSCG00000005260	0.347633	3.6955	3.29004	0.0697014	0.999931
ENSSSCG00000030317	0.427059	0.0674637	3.28252	0.0700213	0.999931
ENSSSCG00000027325	-0.378311	1.3421	3.28181	0.0700517	0.999931
ENSSSCG00000005060	0.335148	6.62328	3.27883	0.0701789	0.999931
ENSSSCG00000029803	0.351682	2.59897	3.27606	0.0702976	0.999931
ENSSSCG00000022784	-0.343386	6.41161	3.2755	0.0703213	0.999931
ENSSSCG00000007421	-0.433451	0.0713977	3.27456	0.0703616	0.999931
ENSSSCG00000015498	0.337637	4.632	3.2728	0.0704375	0.999931
ENSSSCG00000005426	0.344567	3.3986	3.26961	0.0705742	0.999931
ENSSSCG00000001228	-0.336521	5.12516	3.2598	0.0709976	0.999931
ENSSSCG00000001986	-0.355025	2.93389	3.25786	0.0710819	0.999931
ENSSSCG00000007435	0.372051	1.39399	3.25761	0.0710928	0.999931
ENSSSCG00000010621	0.33723	5.26738	3.25606	0.0711599	0.999931
ENSSSCG00000007331	0.338119	4.4732	3.25561	0.0711795	0.999931
ENSSSCG00000016829	0.37134	1.68575	3.24999	0.0714238	0.999931
ENSSSCG00000012266	0.380072	1.0445	3.24692	0.0715577	0.999931
ENSSSCG00000029598	-0.427049	0.562263	3.24601	0.0715975	0.999931
ENSSSCG00000022659	0.337521	6.39551	3.24311	0.0717244	0.999931
ENSSSCG00000027902	0.374346	1.41491	3.2424	0.0717554	0.999931
ENSSSCG00000009172	0.34063	3.49673	3.24191	0.0717769	0.999931
ENSSSCG00000002412	0.342623	3.34313	3.24166	0.0717879	0.999931
ENSSSCG00000017035	-0.369724	1.79657	3.24153	0.0717937	0.999931
ENSSSCG00000028044	0.347092	3.05095	3.23917	0.0718972	0.999931
ENSSSCG00000005234	-0.350458	3.00598	3.23895	0.0719067	0.999931
ENSSSCG00000010948	0.338169	6.14757	3.23791	0.0719523	0.999931
ENSSSCG00000016981	0.340562	3.67478	3.23095	0.0722588	0.999931
ENSSSCG00000010941	0.343867	3.27737	3.2309	0.0722608	0.999931
ENSSSCG00000026262	-0.355974	2.09434	3.22194	0.0726576	0.999931
ENSSSCG00000005737	-0.439921	-0.131198	3.2216	0.0726726	0.999931
ENSSSCG00000011238	0.369605	1.97213	3.21967	0.0727585	0.999931
ENSSSCG00000027189	-0.336067	5.95822	3.21921	0.0727787	0.999931
ENSSSCG00000027607	-0.354564	2.59479	3.21823	0.0728224	0.999931
ENSSSCG00000009021	0.336425	4.71299	3.21511	0.0729615	0.999931
ENSSSCG00000007459	0.3777	1.23279	3.21441	0.0729924	0.999931
ENSSSCG00000000766	0.36944	1.51887	3.21201	0.0730997	0.999931
ENSSSCG00000007885	0.44159	-0.164014	3.21009	0.0731853	0.999931
ENSSSCG00000003636	0.336162	4.37533	3.20862	0.0732512	0.999931
ENSSSCG00000011850	0.411067	0.526121	3.2071	0.0733195	0.999931
ENSSSCG00000007643	0.338936	3.53495	3.19877	0.0736935	0.999931
ENSSSCG00000010451	0.34449	4.88797	3.19574	0.0738304	0.999931
ENSSSCG00000020491	-0.418453	2.04477	3.19514	0.0738574	0.999931
ENSSSCG00000023435	-0.329764	8.27428	3.19447	0.0738876	0.999931
ENSSSCG00000004360	0.367168	1.47854	3.19151	0.0740218	0.999931
ENSSSCG00000002724	0.367413	1.44989	3.19146	0.0740239	0.999931
ENSSSCG00000008924	0.343527	2.82684	3.18948	0.0741137	0.999931
ENSSSCG00000015911	0.409513	0.431542	3.18758	0.0741997	0.999931
ENSSSCG00000017546	0.347068	3.57367	3.18671	0.0742393	0.999931
ENSSSCG00000022073	0.33269	5.09752	3.18571	0.0742845	0.999931
ENSSSCG00000025756	0.363681	1.58678	3.1852	0.0743079	0.999931
ENSSSCG00000028100	0.352856	2.38612	3.18491	0.074321	0.999931
ENSSSCG00000013754	0.374877	1.07478	3.18182	0.0744616	0.999931
ENSSSCG00000013244	-0.346619	3.09947	3.18079	0.0745088	0.999931
ENSSSCG00000008127	0.332759	5.19131	3.17972	0.0745575	0.999931
ENSSSCG00000005170	0.33132	5.23141	3.17408	0.0748154	0.999931
ENSSSCG00000009583	0.336794	4.1965	3.17377	0.0748293	0.999931
ENSSSCG00000027808	0.422657	0.0615491	3.17296	0.0748668	0.999931
ENSSSCG00000013390	-0.383068	0.955219	3.1705	0.0749794	0.999931
ENSSSCG00000009850	0.329587	7.2802	3.16912	0.0750427	0.999931
ENSSSCG00000010570	-0.385692	1.45359	3.16825	0.0750828	0.999931
ENSSSCG00000010801	0.338716	3.19726	3.1589	0.0755142	0.999931
ENSSSCG00000023568	0.370779	1.35088	3.15584	0.0756559	0.999931
ENSSSCG00000016364	-0.350361	3.03235	3.15512	0.075689	0.999931
ENSSSCG00000026176	0.36068	1.95902	3.15484	0.0757021	0.999931
ENSSSCG00000028932	0.369641	1.40869	3.15291	0.0757917	0.999931
ENSSSCG00000015284	0.338752	3.08376	3.145	0.0761602	0.999931
ENSSSCG00000001641	0.332599	5.2348	3.14289	0.0762587	0.999931
ENSSSCG00000011945	-0.405666	0.504242	3.14215	0.076293	0.999931
ENSSSCG00000002621	0.340758	3.15886	3.13945	0.0764198	0.999931
ENSSSCG00000016291	0.334944	4.48923	3.13883	0.0764488	0.999931
ENSSSCG00000026885	0.363873	1.62739	3.13672	0.0765477	0.999931
ENSSSCG00000000991	0.35625	2.06056	3.13432	0.0766605	0.999931
ENSSSCG00000024233	0.391123	0.745452	3.13139	0.0767982	0.999931
ENSSSCG00000023884	0.344492	3.171	3.12411	0.0771421	0.999931
ENSSSCG00000022159	0.329441	5.06094	3.11801	0.0774312	0.999931
ENSSSCG00000017554	-0.400464	0.392093	3.1169	0.0774839	0.999931
ENSSSCG00000022602	0.395434	0.554981	3.11661	0.077498	0.999931
ENSSSCG00000004646	0.430054	-0.0967094	3.11633	0.0775109	0.999931
ENSSSCG00000004350	0.330275	4.60702	3.11512	0.0775688	0.999931
ENSSSCG00000026000	-0.347436	2.26872	3.1142	0.0776127	0.999931
ENSSSCG00000001397	-0.328068	6.61805	3.11357	0.0776427	0.999931
ENSSSCG00000017505	0.329242	5.59664	3.11077	0.0777763	0.999931
ENSSSCG00000006941	0.335124	3.56574	3.10536	0.0780351	0.999931
ENSSSCG00000028551	0.369895	1.19975	3.10434	0.0780841	0.999931
ENSSSCG00000015102	-0.331718	4.05666	3.10025	0.0782802	0.999931
ENSSSCG00000029874	-0.356244	1.75847	3.09448	0.0785581	0.999931
ENSSSCG00000010952	0.33334	7.04495	3.08947	0.0788004	0.999931
ENSSSCG00000006553	0.336986	2.95102	3.08934	0.0788067	0.999931
ENSSSCG00000008629	0.327423	5.99747	3.08739	0.0789014	0.999931
ENSSSCG00000004241	-0.332825	4.58743	3.08383	0.0790743	0.999931
ENSSSCG00000022961	-0.34007	4.35037	3.08352	0.0790894	0.999931
ENSSSCG00000006350	0.339508	2.79591	3.08281	0.0791235	0.999931
ENSSSCG00000004244	0.33383	5.59617	3.0822	0.0791531	0.999931
ENSSSCG00000025049	0.325133	9.36321	3.08061	0.0792309	0.999931
ENSSSCG00000024344	0.328506	4.3806	3.07825	0.0793457	0.999931
ENSSSCG00000016689	0.347756	2.05225	3.07643	0.0794347	0.999931
ENSSSCG00000016245	0.38598	0.720447	3.07395	0.0795561	0.999931
ENSSSCG00000008796	0.324887	5.7174	3.06519	0.0799856	0.999931
ENSSSCG00000010850	0.327298	4.81989	3.06471	0.0800094	0.999931
ENSSSCG00000023699	0.422394	0.150476	3.06412	0.0800384	0.999931
ENSSSCG00000009947	0.357226	1.67388	3.06391	0.0800489	0.999931
ENSSSCG00000022474	0.344007	3.35195	3.06163	0.0801613	0.999931
ENSSSCG00000003559	0.325293	5.63984	3.06124	0.0801804	0.999931
ENSSSCG00000013671	0.390018	0.579993	3.05896	0.0802929	0.999931
ENSSSCG00000001093	-0.324831	4.96681	3.05457	0.0805101	0.999931
ENSSSCG00000016529	-0.42608	-0.0569521	3.05378	0.0805495	0.999931
ENSSSCG00000009864	0.329527	3.6547	3.04769	0.0808521	0.999931
ENSSSCG00000000272	0.326625	5.03857	3.04718	0.0808773	0.999931
ENSSSCG00000026297	0.374973	0.937139	3.04446	0.0810131	0.999931
ENSSSCG00000001048	-0.327593	4.77192	3.03845	0.0813136	0.999931
ENSSSCG00000003202	-0.401093	0.538949	3.03789	0.0813415	0.999931
ENSSSCG00000021328	-0.350159	3.21129	3.0365	0.0814113	0.999931
ENSSSCG00000000508	0.328414	3.7746	3.03506	0.0814836	0.999931
ENSSSCG00000007023	0.323858	5.41838	3.03436	0.0815189	0.999931
ENSSSCG00000026402	0.434368	-0.196265	3.03016	0.0817297	0.999931
ENSSSCG00000009811	0.378256	0.779391	3.02874	0.0818016	0.999931
ENSSSCG00000003760	-0.365668	1.59405	3.02864	0.0818065	0.999931
ENSSSCG00000021588	-0.335618	2.80877	3.02574	0.0819532	0.999931
ENSSSCG00000022734	0.322323	5.78365	3.02287	0.0820979	0.999931
ENSSSCG00000005930	0.33503	2.88439	3.0201	0.0822383	0.999931
ENSSSCG00000004275	0.32604	6.08829	3.01806	0.0823422	0.999931
ENSSSCG00000008742	0.330465	5.30018	3.01738	0.0823766	0.999931
ENSSSCG00000000755	0.333953	3.32533	3.01564	0.0824647	0.999931
ENSSSCG00000024603	0.361926	1.22218	3.01513	0.0824908	0.999931
ENSSSCG00000011843	0.324313	4.92336	3.00844	0.0828322	0.999931
ENSSSCG00000014843	-0.418445	0.22465	3.00208	0.0831579	0.999931
ENSSSCG00000011833	0.321941	5.58115	3.00158	0.0831831	0.999931
ENSSSCG00000027807	0.39618	0.373633	2.99874	0.0833292	0.999931
ENSSSCG00000030384	0.409463	0.0958152	2.99824	0.0833549	0.999931
ENSSSCG00000010447	-0.32937	6.80869	2.9882	0.0838731	0.999931
ENSSSCG00000010337	0.373644	0.781929	2.98748	0.0839108	0.999931
ENSSSCG00000005048	0.32953	3.18326	2.98446	0.0840675	0.999931
ENSSSCG00000017393	0.338232	2.25727	2.98403	0.0840894	0.999931
ENSSSCG00000016857	0.327164	6.53706	2.9782	0.0843932	0.999931
ENSSSCG00000005589	0.352458	1.60842	2.96746	0.0849551	0.999931
ENSSSCG00000010359	-0.445708	-0.266256	2.96675	0.0849926	0.999931
ENSSSCG00000000838	0.327685	4.24549	2.96259	0.0852112	0.999931
ENSSSCG00000010844	0.353015	1.52159	2.96202	0.0852413	0.999931
ENSSSCG00000011926	-0.387046	0.550304	2.9591	0.0853955	0.999931
ENSSSCG00000002274	-0.333057	6.22732	2.95703	0.0855049	0.999931
ENSSSCG00000025775	0.333141	3.08586	2.95691	0.0855112	0.999931
ENSSSCG00000027176	0.353577	1.46188	2.95613	0.0855525	0.999931
ENSSSCG00000029551	0.444652	4.6659	2.95585	0.0855674	0.999931
ENSSSCG00000004698	0.373362	0.74407	2.95348	0.0856927	0.999931
ENSSSCG00000027293	0.320533	5.50394	2.95213	0.0857647	0.999931
ENSSSCG00000021455	-0.386078	0.668928	2.95035	0.0858588	0.999931
ENSSSCG00000011064	0.320319	5.59165	2.94939	0.0859102	0.999931
ENSSSCG00000009157	0.324206	5.07992	2.94857	0.0859537	0.999931
ENSSSCG00000026506	0.335864	2.59387	2.94856	0.0859543	0.999931
ENSSSCG00000023738	0.337615	2.42655	2.94201	0.0863033	0.999931
ENSSSCG00000006851	0.347991	1.62777	2.93685	0.0865793	0.999931
ENSSSCG00000030652	0.402865	0.0856918	2.93671	0.086587	0.999931
ENSSSCG00000015873	0.344387	1.85353	2.93618	0.0866154	0.999931
ENSSSCG00000010536	0.335857	3.67387	2.93403	0.0867306	0.999931
ENSSSCG00000026425	-0.371302	1.15896	2.93295	0.0867887	0.999931
ENSSSCG00000010462	0.347647	1.61352	2.92902	0.0870003	0.999931
ENSSSCG00000017648	0.339257	2.12478	2.92771	0.0870708	0.999931
ENSSSCG00000029236	0.317585	6.25411	2.92687	0.0871165	0.999931
ENSSSCG00000024722	0.359626	1.21264	2.92596	0.0871653	0.999931
ENSSSCG00000011716	0.354202	1.37814	2.92476	0.08723	0.999931
ENSSSCG00000000541	0.333107	3.20647	2.92385	0.0872796	0.999931
ENSSSCG00000014049	-0.3787	1.29876	2.92295	0.087328	0.999931
ENSSSCG00000022457	-0.383171	0.730147	2.92234	0.0873609	0.999931
ENSSSCG00000029138	0.371863	0.886632	2.92048	0.0874621	0.999931
ENSSSCG00000025140	0.318311	4.61317	2.91863	0.0875624	0.999931
ENSSSCG00000022945	-0.385784	1.32958	2.91735	0.0876318	0.999931
ENSSSCG00000008211	-0.32623	3.16762	2.9138	0.087825	0.999931
ENSSSCG00000025182	0.332598	2.49564	2.91275	0.0878816	0.999931
ENSSSCG00000006127	0.325443	3.56124	2.9117	0.0879391	0.999931
ENSSSCG00000005723	-0.398669	0.253393	2.90652	0.0882219	0.999931
ENSSSCG00000029438	-0.317746	4.64885	2.90559	0.0882727	0.999931
ENSSSCG00000030904	0.347782	1.59889	2.90341	0.0883925	0.999931
ENSSSCG00000015940	0.317933	4.78019	2.90331	0.0883979	0.999931
ENSSSCG00000015553	0.323344	4.13259	2.90317	0.0884057	0.999931
ENSSSCG00000011493	0.319113	5.50594	2.90165	0.0884888	0.999931
ENSSSCG00000010513	0.334002	2.26451	2.89943	0.0886108	0.999931
ENSSSCG00000025589	-0.32517	3.20695	2.89931	0.0886173	0.999931
ENSSSCG00000000199	0.348776	1.46908	2.89699	0.0887452	0.999931
ENSSSCG00000021826	0.350162	1.65638	2.89308	0.0889607	0.999931
ENSSSCG00000023501	0.385009	1.19474	2.89167	0.0890388	0.999931
ENSSSCG00000011524	-0.359315	1.22276	2.89138	0.0890546	0.999931
ENSSSCG00000024375	0.316279	5.07104	2.88764	0.0892616	0.999931
ENSSSCG00000000939	0.342757	2.07917	2.88405	0.0894608	0.999931
ENSSSCG00000003888	0.318343	4.19959	2.88015	0.0896778	0.999931
ENSSSCG00000015274	0.43011	-0.288448	2.87912	0.0897353	0.999931
ENSSSCG00000005042	-0.362596	1.52749	2.87766	0.0898163	0.999931
ENSSSCG00000025602	0.358859	1.28637	2.87115	0.0901801	0.999931
ENSSSCG00000004081	0.328833	2.59493	2.87026	0.0902301	0.999931
ENSSSCG00000021973	-0.342824	1.84811	2.8659	0.0904752	0.999931
ENSSSCG00000022335	0.369812	0.799102	2.86398	0.0905829	0.999931
ENSSSCG00000009457	0.332955	2.2651	2.86321	0.0906265	0.999931
ENSSSCG00000003039	-0.411052	0.123471	2.86295	0.0906413	0.999931
ENSSSCG00000001500	0.367701	0.860275	2.86113	0.0907435	0.999931
ENSSSCG00000006693	-0.315306	7.70343	2.85815	0.0909122	0.999931
ENSSSCG00000005750	0.353237	1.42779	2.85761	0.0909424	0.999931
ENSSSCG00000017296	0.324249	8.26845	2.85398	0.0911483	0.999931
ENSSSCG00000003238	-0.381981	0.619586	2.85299	0.0912043	0.999931
ENSSSCG00000008748	0.321684	3.76354	2.84851	0.0914586	0.999931
ENSSSCG00000011425	0.329291	3.80455	2.84786	0.0914955	0.999931
ENSSSCG00000009221	0.358472	1.28832	2.84647	0.0915747	0.999931
ENSSSCG00000023437	0.346925	1.89745	2.84596	0.0916041	0.999931
ENSSSCG00000022072	0.342821	1.70779	2.84485	0.0916674	0.999931
ENSSSCG00000005935	0.326125	2.82555	2.83701	0.0921155	0.999931
ENSSSCG00000000297	-0.324782	3.10647	2.83306	0.092342	0.999931
ENSSSCG00000003407	0.320002	3.64001	2.83178	0.0924158	0.999931
ENSSSCG00000023083	0.317356	4.83644	2.8289	0.0925819	0.999931
ENSSSCG00000021370	0.325654	3.84711	2.82754	0.09266	0.999931
ENSSSCG00000030585	-0.436777	-0.172031	2.82552	0.0927769	0.999931
ENSSSCG00000026283	0.323032	2.92994	2.82253	0.0929498	0.999931
ENSSSCG00000029377	0.313755	5.40911	2.8197	0.093114	0.999931
ENSSSCG00000014173	0.326304	4.06242	2.81787	0.0932199	0.999931
ENSSSCG00000017421	0.315172	4.36136	2.81765	0.0932328	0.999931
ENSSSCG00000003577	0.311911	5.59365	2.8175	0.0932415	0.999931
ENSSSCG00000024207	0.339519	1.91945	2.8159	0.0933347	0.999931
ENSSSCG00000024680	0.371868	0.542347	2.8141	0.0934393	0.999931
ENSSSCG00000023642	-0.31465	4.55759	2.81326	0.093488	0.999931
ENSSSCG00000006153	-0.314315	4.68668	2.81044	0.0936525	0.999931
ENSSSCG00000030160	0.314822	4.36928	2.80454	0.0939977	0.999931
ENSSSCG00000029603	0.319975	3.32506	2.80075	0.09422	0.999931
ENSSSCG00000010176	0.329781	4.15159	2.79916	0.0943137	0.999931
ENSSSCG00000016074	0.321141	3.20637	2.79724	0.0944265	0.999931
ENSSSCG00000022293	0.315797	4.31191	2.79343	0.0946517	0.999931
ENSSSCG00000014191	0.329855	2.66033	2.79262	0.0946995	0.999931
ENSSSCG00000016953	0.311221	5.13783	2.78931	0.0948952	0.999931
ENSSSCG00000029061	0.322756	3.22506	2.78614	0.0950831	0.999931
ENSSSCG00000005390	-0.376104	0.577956	2.78454	0.0951781	0.999931
ENSSSCG00000009764	-0.361773	1.34154	2.78422	0.0951969	0.999931
ENSSSCG00000029456	0.319514	3.2892	2.78287	0.0952775	0.999931
ENSSSCG00000003824	-0.315107	4.68656	2.78062	0.0954114	0.999931
ENSSSCG00000010765	-0.315372	5.45981	2.77854	0.095535	0.999931
ENSSSCG00000013773	-0.331675	3.17061	2.77446	0.0957789	0.999931
ENSSSCG00000015958	0.317971	3.23807	2.77342	0.095841	0.999931
ENSSSCG00000010235	0.320738	2.79748	2.772	0.095926	0.999931
ENSSSCG00000030883	0.313223	5.94469	2.77196	0.0959284	0.999931
ENSSSCG00000002439	0.345573	1.26926	2.77127	0.0959702	0.999931
ENSSSCG00000017380	-0.407294	0.00910792	2.76674	0.096242	0.999931
ENSSSCG00000030874	0.308287	7.85717	2.76484	0.096356	0.999931
ENSSSCG00000000574	-0.388685	0.195287	2.76366	0.0964274	0.999931
ENSSSCG00000006696	-0.344215	1.77569	2.76272	0.0964838	0.999931
ENSSSCG00000025663	0.325941	2.60287	2.76228	0.0965107	0.999931
ENSSSCG00000009047	0.308066	6.32949	2.76191	0.0965331	0.999931
ENSSSCG00000008467	0.308417	5.80123	2.76159	0.0965521	0.999931
ENSSSCG00000014331	0.308822	5.74947	2.76146	0.09656	0.999931
ENSSSCG00000003968	-0.378616	0.661858	2.75802	0.0967679	0.999931
ENSSSCG00000023205	0.332639	1.95771	2.75678	0.0968431	0.999931
ENSSSCG00000004807	-0.327399	2.22494	2.75606	0.0968864	0.999931
ENSSSCG00000011813	-0.319283	3.50165	2.75352	0.0970404	0.999931
ENSSSCG00000005829	-0.307856	8.1575	2.75273	0.0970888	0.999931
ENSSSCG00000026919	-0.358749	5.47301	2.75175	0.0971479	0.999931
ENSSSCG00000017069	0.306485	6.78204	2.75031	0.0972357	0.999931
ENSSSCG00000015902	0.320466	3.02103	2.74937	0.0972929	0.999931
ENSSSCG00000011678	0.31121	4.54106	2.74935	0.0972942	0.999931
ENSSSCG00000027918	0.308747	6.64467	2.74719	0.0974255	0.999931
ENSSSCG00000026479	0.367943	0.533169	2.74661	0.097461	0.999931
ENSSSCG00000028787	0.322657	2.60851	2.74639	0.0974746	0.999931
ENSSSCG00000013895	0.31106	4.23442	2.74631	0.0974791	0.999931
ENSSSCG00000016806	0.344515	1.34771	2.74458	0.0975846	0.999931
ENSSSCG00000000555	0.311848	4.91024	2.74378	0.0976336	0.999931
ENSSSCG00000009565	-0.32155	4.14029	2.7423	0.0977242	0.999931
ENSSSCG00000013601	-0.310008	4.78055	2.74205	0.097739	0.999931
ENSSSCG00000030243	0.314978	3.46721	2.73887	0.0979342	0.999931
ENSSSCG00000015277	0.310713	3.97728	2.73556	0.0981372	0.999931
ENSSSCG00000011669	0.312074	4.55013	2.73359	0.098258	0.999931
ENSSSCG00000015718	-0.315053	3.15619	2.72955	0.0985071	0.999931
ENSSSCG00000011147	-0.30813	8.21987	2.72374	0.0988664	0.999931
ENSSSCG00000029204	0.4246	-0.348925	2.72156	0.0990013	0.999931
ENSSSCG00000010704	-0.411176	-0.0557766	2.71936	0.0991377	0.999931
ENSSSCG00000025842	-0.333184	1.76498	2.71777	0.0992365	0.999931
ENSSSCG00000028282	0.347325	1.11935	2.71761	0.0992467	0.999931
ENSSSCG00000014159	0.337176	1.66142	2.71729	0.0992665	0.999931
ENSSSCG00000001554	0.307826	4.6811	2.71649	0.0993165	0.999931
ENSSSCG00000025704	0.322598	2.89777	2.71399	0.099472	0.999931
ENSSSCG00000025503	0.319384	2.61247	2.71376	0.0994863	0.999931
ENSSSCG00000004157	0.330267	2.02886	2.71333	0.0995131	0.999931
ENSSSCG00000010532	-0.341979	1.35877	2.71237	0.0995727	0.999931
ENSSSCG00000005381	-0.310942	4.50864	2.71159	0.0996215	0.999931
ENSSSCG00000000493	0.323062	2.39774	2.71089	0.0996654	0.999931
ENSSSCG00000013146	0.330803	2.33262	2.70947	0.0997541	0.999931
ENSSSCG00000003006	-0.314716	8.22652	2.70767	0.0998666	0.999931
ENSSSCG00000009162	-0.356656	0.998673	2.70698	0.0999102	0.999931
ENSSSCG00000022581	-0.388384	0.0948228	2.70675	0.0999247	0.999931
ENSSSCG00000015688	-0.311257	4.02187	2.70494	0.100038	0.999931
ENSSSCG00000001931	0.375971	0.386872	2.70293	0.100164	0.999931
ENSSSCG00000011277	-0.303952	6.53702	2.70249	0.100192	0.999931
ENSSSCG00000004279	0.318232	3.31395	2.7006	0.10031	0.999931
ENSSSCG00000000363	-0.326068	2.83132	2.70039	0.100324	0.999931
ENSSSCG00000000443	-0.340022	1.58833	2.69745	0.100509	0.999931
ENSSSCG00000023065	0.393792	0.0171482	2.69656	0.100565	0.999931
ENSSSCG00000005698	-0.381779	0.650204	2.69557	0.100627	0.999931
ENSSSCG00000029586	0.343151	1.23552	2.69536	0.100641	0.999931
ENSSSCG00000008439	-0.319212	4.27518	2.69028	0.100962	0.999931
ENSSSCG00000009477	0.318461	2.57336	2.68935	0.101021	0.999931
ENSSSCG00000023413	0.347474	1.04146	2.68689	0.101177	0.999931
ENSSSCG00000004345	0.382712	0.229513	2.68664	0.101193	0.999931
ENSSSCG00000000783	0.411505	-0.243799	2.68634	0.101212	0.999931
ENSSSCG00000006297	-0.310012	6.20368	2.68542	0.101271	0.999931
ENSSSCG00000017535	-0.333014	2.35889	2.68439	0.101336	0.999931
ENSSSCG00000003845	0.398706	-0.129653	2.68413	0.101353	0.999931
ENSSSCG00000016634	-0.309504	5.11012	2.68347	0.101394	0.999931
ENSSSCG00000004875	-0.302066	8.9994	2.6825	0.101456	0.999931
ENSSSCG00000028503	0.373444	0.315292	2.68046	0.101587	0.999931
ENSSSCG00000026180	-0.329572	1.99865	2.67953	0.101645	0.999931
ENSSSCG00000007755	0.354951	1.00153	2.67831	0.101724	0.999931
ENSSSCG00000027814	0.351198	0.887253	2.6773	0.101788	0.999931
ENSSSCG00000018084	-0.349381	11.4917	2.67619	0.101859	0.999931
ENSSSCG00000014971	0.340839	1.19555	2.67403	0.101997	0.999931
ENSSSCG00000009114	-0.313374	3.01282	2.67364	0.102023	0.999931
ENSSSCG00000008903	0.304916	4.55941	2.67061	0.102217	0.999931
ENSSSCG00000021159	0.39792	0.0185113	2.66726	0.102432	0.999931
ENSSSCG00000015237	0.321884	2.69804	2.66672	0.102467	0.999931
ENSSSCG00000022739	0.300819	7.86242	2.66178	0.102785	0.999931
ENSSSCG00000028373	-0.354244	0.928397	2.65653	0.103125	0.999931
ENSSSCG00000026968	-0.317425	2.80202	2.65642	0.103133	0.999931
ENSSSCG00000011826	0.317455	2.71492	2.65465	0.103248	0.999931
ENSSSCG00000014081	0.306347	3.9436	2.65435	0.103267	0.999931
ENSSSCG00000007355	0.313202	7.44037	2.65065	0.103507	0.999931
ENSSSCG00000010933	0.393073	0.000364045	2.64999	0.10355	0.999931
ENSSSCG00000005608	-0.311015	4.621	2.64951	0.103582	0.999931
ENSSSCG00000000167	0.31793	2.45319	2.64834	0.103658	0.999931
ENSSSCG00000021154	0.334148	1.46794	2.64805	0.103677	0.999931
ENSSSCG00000022379	-0.326926	1.80445	2.64778	0.103695	0.999931
ENSSSCG00000000932	0.321436	2.18194	2.64572	0.103829	0.999931
ENSSSCG00000004387	0.306852	4.30101	2.64435	0.103919	0.999931
ENSSSCG00000026643	0.359179	0.640063	2.64425	0.103925	0.999931
ENSSSCG00000011521	-0.312623	3.83139	2.64381	0.103954	0.999931
ENSSSCG00000009222	-0.306698	7.1706	2.64211	0.104065	0.999931
ENSSSCG00000016626	0.305581	6.15831	2.64011	0.104197	0.999931
ENSSSCG00000015135	0.302299	5.7168	2.63996	0.104206	0.999931
ENSSSCG00000009194	-0.373277	0.284102	2.63969	0.104224	0.999931
ENSSSCG00000024136	-0.383068	0.26775	2.63955	0.104233	0.999931
ENSSSCG00000010437	0.321517	4.07009	2.63919	0.104256	0.999931
ENSSSCG00000021981	0.347683	1.07838	2.63883	0.10428	0.999931
ENSSSCG00000003374	-0.344064	1.75747	2.63391	0.104604	0.999931
ENSSSCG00000026513	0.317391	2.36993	2.63387	0.104606	0.999931
ENSSSCG00000029185	-0.327207	2.11089	2.63231	0.104709	0.999931
ENSSSCG00000014910	-0.307297	3.72179	2.63101	0.104795	0.999931
ENSSSCG00000021333	-0.317347	2.81122	2.63029	0.104843	0.999931
ENSSSCG00000026318	0.372022	0.390875	2.62963	0.104886	0.999931
ENSSSCG00000003802	0.308727	3.48181	2.62683	0.105071	0.999931
ENSSSCG00000008721	0.382034	0.140664	2.62605	0.105123	0.999931
ENSSSCG00000020945	0.319715	2.68558	2.62221	0.105378	0.999931
ENSSSCG00000011377	-0.309575	4.79364	2.61682	0.105736	0.999931
ENSSSCG00000001027	0.30202	4.29072	2.61632	0.10577	0.999931
ENSSSCG00000009173	-0.397938	-0.0609824	2.61524	0.105842	0.999931
ENSSSCG00000000637	0.314518	3.24164	2.61523	0.105842	0.999931
ENSSSCG00000003061	-0.335413	1.44722	2.61522	0.105843	0.999931
ENSSSCG00000004612	0.299455	5.85725	2.61497	0.105859	0.999931
ENSSSCG00000014982	0.365873	0.841954	2.61484	0.105868	0.999931
ENSSSCG00000028366	0.32073	2.18969	2.61414	0.105915	0.999931
ENSSSCG00000025533	-0.313128	3.42428	2.60782	0.106338	0.999931
ENSSSCG00000030890	0.393081	-0.118247	2.60648	0.106428	0.999931
ENSSSCG00000000530	0.305711	3.60323	2.60641	0.106432	0.999931
ENSSSCG00000010429	-0.331474	2.10058	2.60518	0.106515	0.999931
ENSSSCG00000002243	0.301218	4.79207	2.60478	0.106542	0.999931
ENSSSCG00000001816	0.321361	2.24886	2.60301	0.106661	0.999931
ENSSSCG00000027474	-0.392817	-0.0492858	2.60301	0.106661	0.999931
ENSSSCG00000020882	0.312794	2.91419	2.60217	0.106718	0.999931
ENSSSCG00000025028	0.301478	5.45577	2.60045	0.106833	0.999931
ENSSSCG00000025162	0.302772	11.623	2.59899	0.106932	0.999931
ENSSSCG00000020744	-0.30267	5.53796	2.59715	0.107056	0.999931
ENSSSCG00000025626	0.347498	0.973287	2.59585	0.107144	0.999931
ENSSSCG00000014399	0.300932	4.51849	2.59557	0.107163	0.999931
ENSSSCG00000009972	0.305589	3.69877	2.59515	0.107191	0.999931
ENSSSCG00000010823	0.305357	4.25354	2.59511	0.107194	0.999931
ENSSSCG00000016411	0.306887	3.87922	2.593	0.107337	0.999931
ENSSSCG00000020731	0.316004	2.24645	2.59274	0.107354	0.999931
ENSSSCG00000010164	0.30093	4.87393	2.59256	0.107366	0.999931
ENSSSCG00000002259	0.299044	5.97949	2.59017	0.107529	0.999931
ENSSSCG00000026540	0.338427	1.10186	2.58819	0.107663	0.999931
ENSSSCG00000002639	-0.366445	0.982228	2.58819	0.107664	0.999931
ENSSSCG00000026978	0.305391	6.67882	2.58447	0.107917	0.999931
ENSSSCG00000011637	0.32667	3.88444	2.58438	0.107923	0.999931
ENSSSCG00000021764	0.320918	1.92468	2.58223	0.108069	0.999931
ENSSSCG00000027455	0.315493	2.49778	2.57978	0.108237	0.999931
ENSSSCG00000022135	0.363783	0.446335	2.57764	0.108383	0.999931
ENSSSCG00000009776	0.297975	5.09364	2.57327	0.108683	0.999931
ENSSSCG00000023930	0.348531	0.821606	2.57237	0.108744	0.999931
ENSSSCG00000024634	0.406303	-0.143164	2.56832	0.109024	0.999931
ENSSSCG00000029057	-0.304758	5.78376	2.56619	0.109171	0.999931
ENSSSCG00000017515	-0.326542	1.88671	2.56204	0.109458	0.999931
ENSSSCG00000005022	0.30369	4.09397	2.55947	0.109635	0.999931
ENSSSCG00000025958	0.346389	1.40151	2.55921	0.109653	0.999931
ENSSSCG00000029815	0.307623	3.14705	2.55916	0.109657	0.999931
ENSSSCG00000026189	0.309807	2.67542	2.55743	0.109777	0.999931
ENSSSCG00000003797	-0.314449	2.67558	2.5563	0.109856	0.999931
ENSSSCG00000017623	0.345019	1.06052	2.55443	0.109986	0.999931
ENSSSCG00000015324	-0.304257	5.42164	2.55402	0.110014	0.999931
ENSSSCG00000023328	-0.382189	0.120801	2.55122	0.110209	0.999931
ENSSSCG00000011455	-0.332905	1.41224	2.55084	0.110235	0.999931
ENSSSCG00000012484	0.384604	-0.0162499	2.54965	0.110318	0.999931
ENSSSCG00000013347	0.320743	1.72171	2.5491	0.110357	0.999931
ENSSSCG00000004101	-0.301393	4.08119	2.54898	0.110366	0.999931
ENSSSCG00000023837	-0.306898	3.5129	2.54715	0.110494	0.999931
ENSSSCG00000030058	0.339709	2.87329	2.54558	0.110604	0.999931
ENSSSCG00000001997	-0.316377	2.09297	2.54395	0.110717	0.999931
ENSSSCG00000020883	0.333309	1.17841	2.5439	0.110721	0.999931
ENSSSCG00000010174	0.306585	2.91464	2.54315	0.110774	0.999931
ENSSSCG00000007652	-0.307818	2.91662	2.54248	0.11082	0.999931
ENSSSCG00000011422	0.322634	1.69061	2.54143	0.110894	0.999931
ENSSSCG00000017359	-0.344825	0.848675	2.54053	0.110958	0.999931
ENSSSCG00000004106	0.301419	3.69071	2.53812	0.111127	0.999931
ENSSSCG00000010892	0.311454	2.68538	2.53613	0.111267	0.999931
ENSSSCG00000024600	0.324556	1.50996	2.53466	0.111371	0.999931
ENSSSCG00000015808	0.300104	3.8185	2.53452	0.111381	0.999931
ENSSSCG00000007833	0.312067	2.5401	2.53282	0.111501	0.999931
ENSSSCG00000018094	-0.34084	14.2131	2.53274	0.111507	0.999931
ENSSSCG00000010679	0.299379	8.51746	2.528	0.111842	0.999931
ENSSSCG00000029948	0.322738	1.56376	2.52698	0.111914	0.999931
ENSSSCG00000000104	0.295812	7.67392	2.52665	0.111937	0.999931
ENSSSCG00000009395	0.302289	3.4391	2.52609	0.111977	0.999931
ENSSSCG00000014581	0.380741	0.0758025	2.52417	0.112114	0.999931
ENSSSCG00000028448	-0.295385	6.47799	2.52339	0.112169	0.999931
ENSSSCG00000017504	0.295969	5.29452	2.52334	0.112173	0.999931
ENSSSCG00000023795	0.318622	1.86584	2.52222	0.112252	0.999931
ENSSSCG00000028501	-0.303131	3.31477	2.52039	0.112383	0.999931
ENSSSCG00000023112	0.296502	5.49295	2.5181	0.112546	0.999931
ENSSSCG00000001566	-0.403707	-0.35864	2.51643	0.112665	0.999931
ENSSSCG00000017607	-0.331483	1.4211	2.51619	0.112682	0.999931
ENSSSCG00000000573	-0.321433	1.84039	2.51049	0.113091	0.999931
ENSSSCG00000024545	0.333505	1.67776	2.5098	0.11314	0.999931
ENSSSCG00000004893	0.293281	5.28464	2.50221	0.113686	0.999931
ENSSSCG00000023418	0.295097	4.44925	2.50157	0.113733	0.999931
ENSSSCG00000027646	0.296689	4.27214	2.50139	0.113746	0.999931
ENSSSCG00000000674	0.359492	0.459704	2.50118	0.113761	0.999931
ENSSSCG00000015027	-0.329253	1.5749	2.5011	0.113767	0.999931
ENSSSCG00000016932	0.318913	1.75082	2.5001	0.113839	0.999931
ENSSSCG00000016853	0.301847	3.59003	2.49981	0.11386	0.999931
ENSSSCG00000028992	0.309882	2.64327	2.49793	0.113996	0.999931
ENSSSCG00000010816	-0.326229	2.28861	2.4957	0.114158	0.999931
ENSSSCG00000005999	0.341597	0.727522	2.49375	0.114299	0.999931
ENSSSCG00000007965	0.319111	2.13138	2.49354	0.114314	0.999931
ENSSSCG00000013066	0.299668	4.65839	2.49156	0.114459	0.999931
ENSSSCG00000004294	0.293257	5.58347	2.48782	0.11473	0.999931
ENSSSCG00000003248	0.293173	6.82732	2.48747	0.114756	0.999931
ENSSSCG00000014076	0.322299	1.49804	2.48744	0.114758	0.999931
ENSSSCG00000010877	0.293326	8.27946	2.48329	0.115061	0.999931
ENSSSCG00000006457	0.314377	2.03871	2.482	0.115156	0.999931
ENSSSCG00000026959	0.297755	3.53541	2.47933	0.115351	0.999931
ENSSSCG00000020788	-0.355703	0.779288	2.47873	0.115395	0.999931
ENSSSCG00000006619	0.295642	4.27602	2.47723	0.115506	0.999931
ENSSSCG00000015908	0.339259	0.811283	2.47674	0.115542	0.999931
ENSSSCG00000025297	0.353396	0.495576	2.47636	0.115569	0.999931
ENSSSCG00000014580	-0.32034	1.51099	2.47624	0.115578	0.999931
ENSSSCG00000009409	0.370774	0.118543	2.4762	0.115582	0.999931
ENSSSCG00000006685	0.364956	0.246646	2.47565	0.115622	0.999931
ENSSSCG00000014336	-0.296996	5.01111	2.47526	0.11565	0.999931
ENSSSCG00000022895	0.355674	0.459217	2.47169	0.115914	0.999931
ENSSSCG00000029578	0.29756	3.91534	2.46997	0.11604	0.999931
ENSSSCG00000023475	-0.318146	2.04616	2.46921	0.116096	0.999931
ENSSSCG00000027130	-0.308594	2.43593	2.46866	0.116137	0.999931
ENSSSCG00000026055	0.308335	2.36363	2.46756	0.116218	0.999931
ENSSSCG00000015474	-0.325277	1.69883	2.46587	0.116344	0.999931
ENSSSCG00000005997	0.295246	5.54427	2.46558	0.116365	0.999931
ENSSSCG00000023236	0.337636	0.952673	2.46073	0.116724	0.999931
ENSSSCG00000004793	0.315943	1.87958	2.459	0.116853	0.999931
ENSSSCG00000009270	0.317847	1.62743	2.45676	0.11702	0.999931
ENSSSCG00000013084	-0.332346	1.04154	2.45597	0.117079	0.999931
ENSSSCG00000015594	-0.314746	2.77192	2.45563	0.117104	0.999931
ENSSSCG00000002623	-0.289122	10.3579	2.45391	0.117233	0.999931
ENSSSCG00000015997	-0.306142	2.53074	2.45368	0.11725	0.999931
ENSSSCG00000004622	-0.304539	3.6255	2.45311	0.117292	0.999931
ENSSSCG00000029542	-0.296516	3.53259	2.45155	0.117409	0.999931
ENSSSCG00000003630	0.295355	4.0888	2.45034	0.117499	0.999931
ENSSSCG00000025372	0.380405	-0.0861106	2.44991	0.117532	0.999931
ENSSSCG00000002277	0.34786	0.59169	2.44853	0.117635	0.999931
ENSSSCG00000027628	0.297245	5.29546	2.44696	0.117753	0.999931
ENSSSCG00000014428	0.30046	3.25637	2.44608	0.117819	0.999931
ENSSSCG00000004245	0.385692	-0.179346	2.44462	0.117928	0.999931
ENSSSCG00000023854	0.334542	0.816647	2.44107	0.118195	0.999931
ENSSSCG00000029487	0.340282	0.702448	2.43766	0.118453	0.999931
ENSSSCG00000016894	0.318659	1.51071	2.43725	0.118484	0.999931
ENSSSCG00000028225	0.292097	5.00783	2.43676	0.118521	0.999931
ENSSSCG00000012881	0.301782	3.70378	2.43624	0.11856	0.999931
ENSSSCG00000030900	0.301864	3.49438	2.43431	0.118706	0.999931
ENSSSCG00000026487	0.32852	1.19139	2.43407	0.118725	0.999931
ENSSSCG00000012532	-0.318726	1.55936	2.43044	0.119	0.999931
ENSSSCG00000025181	0.306191	2.57582	2.42997	0.119035	0.999931
ENSSSCG00000006397	0.326404	1.40171	2.42909	0.119102	0.999931
ENSSSCG00000000619	-0.300257	3.56186	2.42841	0.119153	0.999931
ENSSSCG00000016729	-0.303584	2.83247	2.42747	0.119225	0.999931
ENSSSCG00000030519	0.330347	1.03915	2.42653	0.119297	0.999931
ENSSSCG00000010037	0.35218	0.676705	2.42507	0.119408	0.999931
ENSSSCG00000011772	0.303421	3.42177	2.42493	0.119418	0.999931
ENSSSCG00000003253	-0.290615	5.6623	2.42146	0.119683	0.999931
ENSSSCG00000017540	-0.332168	1.57812	2.41987	0.119805	0.999931
ENSSSCG00000017403	0.2889	7.12399	2.41976	0.119813	0.999931
ENSSSCG00000028278	0.291616	5.07092	2.41523	0.12016	0.999931
ENSSSCG00000008733	-0.291571	4.09017	2.41385	0.120266	0.999931
ENSSSCG00000024278	0.315142	1.57004	2.41246	0.120373	0.999931
ENSSSCG00000023341	0.316582	1.68446	2.41128	0.120463	0.999931
ENSSSCG00000016878	0.384488	-0.132455	2.41047	0.120526	0.999931
ENSSSCG00000011713	0.368592	0.00116506	2.41038	0.120533	0.999931
ENSSSCG00000012474	0.30143	2.62703	2.40828	0.120695	0.999931
ENSSSCG00000029999	0.337344	0.929392	2.40565	0.120898	0.999931
ENSSSCG00000016164	0.310201	1.86532	2.40232	0.121155	0.999931
ENSSSCG00000011853	0.295543	3.1098	2.40207	0.121175	0.999931
ENSSSCG00000004478	0.288954	7.17215	2.40073	0.121279	0.999931
ENSSSCG00000012823	0.301004	5.96514	2.40001	0.121334	0.999931
ENSSSCG00000001688	-0.293381	4.50099	2.39945	0.121378	0.999931
ENSSSCG00000010554	0.294636	5.13726	2.39609	0.121639	0.999931
ENSSSCG00000011963	0.290988	3.91268	2.39163	0.121986	0.999931
ENSSSCG00000015811	0.301819	2.42281	2.39116	0.122023	0.999931
ENSSSCG00000030978	-0.320548	1.35637	2.39071	0.122058	0.999931
ENSSSCG00000002445	0.286486	5.34543	2.38945	0.122156	0.999931
ENSSSCG00000022002	0.297892	4.0962	2.38891	0.122199	0.999931
ENSSSCG00000023371	-0.298821	5.34504	2.38865	0.122219	0.999931
ENSSSCG00000017263	0.292149	4.39364	2.38832	0.122245	0.999931
ENSSSCG00000002266	0.296737	6.98163	2.38727	0.122327	0.999931
ENSSSCG00000021015	0.295989	4.29205	2.3871	0.12234	0.999931
ENSSSCG00000009391	0.300493	2.65528	2.38693	0.122354	0.999931
ENSSSCG00000011618	-0.301512	2.4739	2.38603	0.122424	0.999931
ENSSSCG00000006197	0.299313	3.10668	2.38586	0.122437	0.999931
ENSSSCG00000012100	0.323338	1.16523	2.38432	0.122558	0.999931
ENSSSCG00000025394	0.292701	3.98672	2.38083	0.122832	0.999931
ENSSSCG00000027332	-0.301052	5.8283	2.38051	0.122857	0.999931
ENSSSCG00000025095	-0.321696	6.70504	2.37923	0.122958	0.999931
ENSSSCG00000029231	0.343853	0.554496	2.37748	0.123096	0.999931
ENSSSCG00000005837	-0.30865	2.13379	2.37226	0.123508	0.999931
ENSSSCG00000015494	0.361115	0.164248	2.37186	0.12354	0.999931
ENSSSCG00000002736	0.35908	0.163247	2.37169	0.123553	0.999931
ENSSSCG00000023853	0.357146	0.272669	2.37033	0.123661	0.999931
ENSSSCG00000022804	-0.305348	4.22782	2.36944	0.123731	0.999931
ENSSSCG00000022547	0.292705	3.56803	2.36902	0.123765	0.999931
ENSSSCG00000030025	0.338436	0.644164	2.36844	0.12381	0.999931
ENSSSCG00000024201	0.286251	5.16719	2.36717	0.123912	0.999931
ENSSSCG00000001963	-0.286321	6.56017	2.36699	0.123926	0.999931
ENSSSCG00000025802	0.306631	2.06528	2.36482	0.124098	0.999931
ENSSSCG00000016494	0.293511	3.12007	2.36372	0.124186	0.999931
ENSSSCG00000021270	0.295429	2.9782	2.36273	0.124265	0.999931
ENSSSCG00000016381	0.315303	1.3819	2.36058	0.124436	0.999931
ENSSSCG00000004200	-0.287739	4.14433	2.3571	0.124714	0.999931
ENSSSCG00000029944	0.287768	5.5326	2.35611	0.124793	0.999931
ENSSSCG00000027643	0.33087	0.836663	2.3561	0.124794	0.999931
ENSSSCG00000028802	0.358291	0.193771	2.35607	0.124796	0.999931
ENSSSCG00000009794	0.2858	5.86462	2.35574	0.124822	0.999931
ENSSSCG00000005655	-0.296215	3.58516	2.35286	0.125053	0.999931
ENSSSCG00000027786	0.334342	0.80816	2.35228	0.1251	0.999931
ENSSSCG00000000620	-0.290082	4.50618	2.34945	0.125327	0.999931
ENSSSCG00000017199	-0.293541	3.70353	2.34452	0.125724	0.999931
ENSSSCG00000025959	0.286488	4.4692	2.34108	0.126002	0.999931
ENSSSCG00000004044	0.285791	5.64285	2.34055	0.126045	0.999931
ENSSSCG00000014275	-0.309947	1.9767	2.34041	0.126056	0.999931
ENSSSCG00000000638	-0.293497	3.95363	2.33964	0.126118	0.999931
ENSSSCG00000001983	-0.327661	1.02025	2.33818	0.126237	0.999931
ENSSSCG00000000959	-0.290824	3.39668	2.33689	0.126342	0.999931
ENSSSCG00000005998	0.292427	3.36942	2.33321	0.126641	0.999931
ENSSSCG00000012603	0.290698	3.48735	2.33122	0.126802	0.999931
ENSSSCG00000028218	-0.354808	0.229206	2.33095	0.126825	0.999931
ENSSSCG00000007056	0.300176	3.9019	2.33092	0.126827	0.999931
ENSSSCG00000011977	-0.363649	0.2612	2.33003	0.126899	0.999931
ENSSSCG00000021149	0.320472	1.28675	2.32945	0.126947	0.999931
ENSSSCG00000012960	-0.297766	2.65295	2.32849	0.127025	0.999931
ENSSSCG00000000368	-0.297093	2.53387	2.3278	0.127081	0.999931
ENSSSCG00000028905	0.28385	5.00117	2.32715	0.127134	0.999931
ENSSSCG00000004148	-0.284062	4.90534	2.32365	0.127421	0.999931
ENSSSCG00000012548	-0.330377	0.989308	2.32339	0.127442	0.999931
ENSSSCG00000011297	-0.285855	5.48072	2.32268	0.1275	0.999931
ENSSSCG00000004291	-0.288138	4.46564	2.32149	0.127598	0.999931
ENSSSCG00000027966	0.296421	2.49052	2.32001	0.127719	0.999931
ENSSSCG00000015378	0.331077	0.729211	2.31911	0.127793	0.999931
ENSSSCG00000007679	-0.322622	1.06717	2.31847	0.127846	0.999931
ENSSSCG00000023276	0.289943	3.83411	2.31777	0.127904	0.999931
ENSSSCG00000007386	0.291369	3.03976	2.31753	0.127923	0.999931
ENSSSCG00000011057	0.298154	2.51589	2.31427	0.128191	0.999931
ENSSSCG00000006342	0.307671	1.75292	2.31371	0.128238	0.999931
ENSSSCG00000023835	0.293392	2.85969	2.30978	0.128562	0.999931
ENSSSCG00000027898	0.288363	8.54851	2.30751	0.12875	0.999931
ENSSSCG00000010915	0.294844	2.72353	2.30615	0.128863	0.999931
ENSSSCG00000025427	0.286472	3.91068	2.30509	0.128951	0.999931
ENSSSCG00000001075	0.292422	6.69521	2.30262	0.129156	0.999931
ENSSSCG00000017255	0.284896	5.12254	2.30058	0.129326	0.999931
ENSSSCG00000008118	0.397082	-0.45233	2.29951	0.129415	0.999931
ENSSSCG00000013222	0.294613	3.27025	2.29932	0.129431	0.999931
ENSSSCG00000021906	0.291574	4.26061	2.29736	0.129594	0.999931
ENSSSCG00000011065	0.316304	1.23863	2.29516	0.129778	0.999931
ENSSSCG00000018078	-0.313751	14.9307	2.29244	0.130005	0.999931
ENSSSCG00000007807	-0.298904	2.10434	2.28858	0.130329	0.999931
ENSSSCG00000010806	-0.286875	5.06188	2.28632	0.130519	0.999931
ENSSSCG00000026944	-0.279398	7.97779	2.2862	0.130529	0.999931
ENSSSCG00000011258	0.295922	2.57655	2.28536	0.1306	0.999931
ENSSSCG00000005064	0.297476	2.32265	2.28451	0.130672	0.999931
ENSSSCG00000007648	-0.368076	0.103766	2.28044	0.131014	0.999931
ENSSSCG00000016194	0.291545	2.73979	2.27813	0.13121	0.999931
ENSSSCG00000019918	0.355705	0.120863	2.27708	0.131299	0.999931
ENSSSCG00000011848	0.281539	6.03699	2.27558	0.131426	0.999931
ENSSSCG00000009479	0.280958	4.66873	2.27236	0.131699	0.999931
ENSSSCG00000015432	0.286695	3.46796	2.27069	0.131841	0.999931
ENSSSCG00000011290	-0.279209	7.47545	2.27007	0.131894	0.999931
ENSSSCG00000016031	0.31177	1.49371	2.26411	0.132402	0.999931
ENSSSCG00000028428	0.304695	1.71493	2.26397	0.132415	0.999931
ENSSSCG00000016687	-0.283526	4.06352	2.26195	0.132587	0.999931
ENSSSCG00000011067	0.338703	0.451027	2.26052	0.13271	0.999931
ENSSSCG00000011624	0.284218	5.05771	2.25928	0.132816	0.999931
ENSSSCG00000024537	0.290935	4.84159	2.25876	0.13286	0.999931
ENSSSCG00000022128	-0.27918	5.53757	2.25867	0.132868	0.999931
ENSSSCG00000024213	0.291589	2.97181	2.25563	0.13313	0.999931
ENSSSCG00000008841	0.28401	4.14897	2.25424	0.133249	0.999931
ENSSSCG00000017533	-0.301217	2.10533	2.25183	0.133456	0.999931
ENSSSCG00000000278	0.284372	3.63574	2.24965	0.133644	0.999931
ENSSSCG00000011846	-0.278662	5.79698	2.24893	0.133707	0.999931
ENSSSCG00000016098	0.300882	1.83624	2.24889	0.13371	0.999931
ENSSSCG00000006160	-0.292577	3.57861	2.24639	0.133926	0.999931
ENSSSCG00000006199	0.287984	2.93761	2.24519	0.13403	0.999931
ENSSSCG00000003438	0.277938	5.99534	2.24321	0.134202	0.999931
ENSSSCG00000010821	0.281577	6.84084	2.24296	0.134224	0.999931
ENSSSCG00000000021	0.289275	3.09633	2.24184	0.134321	0.999931
ENSSSCG00000008620	0.297884	2.16684	2.24139	0.13436	0.999931
ENSSSCG00000003453	0.33574	0.489714	2.23991	0.134489	0.999931
ENSSSCG00000025201	0.302993	1.71253	2.23909	0.13456	0.999931
ENSSSCG00000006256	-0.318768	1.04398	2.23768	0.134683	0.999931
ENSSSCG00000010634	-0.314811	1.08405	2.23641	0.134793	0.999931
ENSSSCG00000015270	-0.287718	5.04368	2.23563	0.134862	0.999931
ENSSSCG00000027231	-0.288857	2.84269	2.23456	0.134955	0.999931
ENSSSCG00000026815	0.359395	-0.0544357	2.23447	0.134963	0.999931
ENSSSCG00000025743	0.327856	0.633886	2.2312	0.135249	0.999931
ENSSSCG00000016254	-0.280629	4.6479	2.22754	0.135569	0.999931
ENSSSCG00000025543	-0.278683	10.5176	2.22657	0.135655	0.999931
ENSSSCG00000020663	0.27994	5.04987	2.22537	0.13576	0.999931
ENSSSCG00000025632	0.28276	3.68583	2.22423	0.13586	0.999931
ENSSSCG00000003115	-0.295382	2.77519	2.22361	0.135915	0.999931
ENSSSCG00000027093	0.281337	6.89077	2.2192	0.136304	0.999931
ENSSSCG00000017258	-0.306805	1.51024	2.21877	0.136341	0.999931
ENSSSCG00000026146	0.333127	0.517243	2.21797	0.136412	0.999931
ENSSSCG00000012993	-0.299614	1.78011	2.21787	0.136421	0.999931
ENSSSCG00000006058	0.279481	3.88142	2.21445	0.136723	0.999931
ENSSSCG00000010994	0.283358	3.19664	2.21196	0.136944	0.999931
ENSSSCG00000027407	0.275304	7.00139	2.2108	0.137047	0.999931
ENSSSCG00000025957	0.359973	0.00506077	2.2074	0.13735	0.999931
ENSSSCG00000007437	0.351685	0.0682983	2.20331	0.137715	0.999931
ENSSSCG00000011880	0.277687	4.23557	2.20325	0.137721	0.999931
ENSSSCG00000017744	0.280679	3.69382	2.2031	0.137733	0.999931
ENSSSCG00000008499	0.276093	5.12562	2.20225	0.13781	0.999931
ENSSSCG00000013264	0.324088	0.707866	2.1997	0.138038	0.999931
ENSSSCG00000016606	0.373844	-0.267154	2.19818	0.138174	0.999931
ENSSSCG00000003241	0.335814	0.448933	2.19815	0.138177	0.999931
ENSSSCG00000029464	0.283074	3.18302	2.19615	0.138356	0.999931
ENSSSCG00000026275	0.283896	3.16353	2.19487	0.138471	0.999931
ENSSSCG00000023077	0.28767	2.57537	2.19478	0.138479	0.999931
ENSSSCG00000022835	0.339944	0.553616	2.19384	0.138563	0.999931
ENSSSCG00000027372	0.275935	6.51129	2.1917	0.138757	0.999931
ENSSSCG00000015851	0.280616	3.65759	2.1902	0.138891	0.999931
ENSSSCG00000017208	0.284535	3.05559	2.1902	0.138892	0.999931
ENSSSCG00000004716	0.285447	3.05842	2.18922	0.13898	0.999931
ENSSSCG00000006912	0.313227	1.38499	2.18915	0.138986	0.999931
ENSSSCG00000018082	-0.311903	15.467	2.18752	0.139133	0.999931
ENSSSCG00000011875	0.277989	8.21951	2.18508	0.139354	0.999931
ENSSSCG00000015965	0.281994	7.99079	2.18417	0.139436	0.999931
ENSSSCG00000002408	0.313484	1.02176	2.18409	0.139443	0.999931
ENSSSCG00000017298	0.30211	1.76515	2.18273	0.139566	0.999931
ENSSSCG00000009304	-0.298715	1.90542	2.18215	0.139619	0.999931
ENSSSCG00000001229	-0.281738	10.9292	2.1791	0.139896	0.999931
ENSSSCG00000017347	0.348798	0.308034	2.17784	0.140011	0.999931
ENSSSCG00000010965	-0.292254	4.32402	2.17765	0.140028	0.999931
ENSSSCG00000021874	0.339447	0.329302	2.17671	0.140114	0.999931
ENSSSCG00000008208	0.273955	5.15771	2.17604	0.140174	0.999931
ENSSSCG00000027369	0.318571	0.870525	2.17421	0.140342	0.999931
ENSSSCG00000006115	-0.30656	1.92992	2.17378	0.140381	0.999931
ENSSSCG00000017311	0.312377	3.247	2.17377	0.140381	0.999931
ENSSSCG00000026892	0.313899	2.30191	2.16951	0.140771	0.999931
ENSSSCG00000028272	0.277333	5.14384	2.16922	0.140797	0.999931
ENSSSCG00000006733	0.273383	5.45396	2.16919	0.140801	0.999931
ENSSSCG00000029022	0.328671	0.494467	2.16784	0.140924	0.999931
ENSSSCG00000012307	0.282082	3.1455	2.16569	0.141122	0.999931
ENSSSCG00000005403	0.27377	5.04901	2.16445	0.141235	0.999931
ENSSSCG00000021702	0.312691	1.04779	2.16349	0.141323	0.999931
ENSSSCG00000007839	-0.273654	5.41437	2.1625	0.141414	0.999931
ENSSSCG00000003728	0.285064	2.62809	2.16241	0.141423	0.999931
ENSSSCG00000016073	0.286157	4.00541	2.16103	0.14155	0.999931
ENSSSCG00000014450	0.278605	5.88624	2.1602	0.141626	0.999931
ENSSSCG00000016409	0.276844	4.17319	2.15981	0.141662	0.999931
ENSSSCG00000016470	-0.292171	2.26732	2.15922	0.141717	0.999931
ENSSSCG00000001865	0.284487	2.89951	2.15876	0.141759	0.999931
ENSSSCG00000015801	0.276624	4.48396	2.15817	0.141813	0.999931
ENSSSCG00000009653	0.287236	2.45152	2.15637	0.14198	0.999931
ENSSSCG00000015396	0.30858	1.26267	2.15404	0.142196	0.999931
ENSSSCG00000029654	0.28752	2.23509	2.15212	0.142373	0.999931
ENSSSCG00000015287	-0.349651	0.12335	2.15104	0.142474	0.999931
ENSSSCG00000005325	-0.291528	2.38555	2.15064	0.142511	0.999931
ENSSSCG00000023176	0.284388	2.93279	2.14983	0.142586	0.999931
ENSSSCG00000011859	0.289591	2.37991	2.14946	0.14262	0.999931
ENSSSCG00000018065	-0.312796	13.3391	2.1489	0.142672	0.999931
ENSSSCG00000004133	-0.2722	5.87225	2.14754	0.142798	0.999931
ENSSSCG00000015739	-0.324886	0.567604	2.14674	0.142873	0.999931
ENSSSCG00000025335	-0.296681	1.70577	2.1462	0.142923	0.999931
ENSSSCG00000002017	0.334447	0.336463	2.14481	0.143053	0.999931
ENSSSCG00000011459	-0.272111	5.11123	2.14196	0.143319	0.999931
ENSSSCG00000017494	0.278968	3.36147	2.13977	0.143524	0.999931
ENSSSCG00000007462	-0.354315	0.486713	2.13777	0.143711	0.999931
ENSSSCG00000021594	0.30467	1.45101	2.13711	0.143773	0.999931
ENSSSCG00000014291	0.274362	4.76738	2.13683	0.143799	0.999931
ENSSSCG00000026302	0.270282	6.57351	2.13677	0.143804	0.999931
ENSSSCG00000026266	0.299602	1.45288	2.13667	0.143814	0.999931
ENSSSCG00000017895	0.275775	3.88336	2.13558	0.143916	0.999931
ENSSSCG00000015389	0.321183	0.901984	2.13495	0.143975	0.999931
ENSSSCG00000016009	0.271508	6.04381	2.13465	0.144004	0.999931
ENSSSCG00000008773	0.271169	7.08376	2.13431	0.144036	0.999931
ENSSSCG00000013263	0.277724	6.26466	2.13406	0.144059	0.999931
ENSSSCG00000021170	0.272051	5.89325	2.13388	0.144076	0.999931
ENSSSCG00000010865	0.300381	1.36776	2.13266	0.144191	0.999931
ENSSSCG00000003344	-0.286467	4.00181	2.12972	0.144467	0.999931
ENSSSCG00000024052	-0.270812	5.40185	2.12633	0.144787	0.999931
ENSSSCG00000008942	0.276394	4.94807	2.12624	0.144796	0.999931
ENSSSCG00000009616	-0.279456	3.47698	2.12381	0.145026	0.999931
ENSSSCG00000021822	0.342928	0.283524	2.12333	0.145071	0.999931
ENSSSCG00000014993	-0.353788	-0.0150538	2.11775	0.1456	0.999931
ENSSSCG00000002429	0.273283	4.36715	2.11683	0.145687	0.999931
ENSSSCG00000025867	0.27949	2.85696	2.11564	0.145802	0.999931
ENSSSCG00000012833	0.301052	1.31586	2.11518	0.145844	0.999931
ENSSSCG00000016513	-0.347829	0.0163308	2.11512	0.145851	0.999931
ENSSSCG00000016794	0.270322	6.5581	2.114	0.145957	0.999931
ENSSSCG00000028372	-0.280066	2.94829	2.1134	0.146014	0.999931
ENSSSCG00000030767	0.272526	5.94655	2.11325	0.146029	0.999931
ENSSSCG00000030756	0.319476	0.639803	2.11272	0.146079	0.999931
ENSSSCG00000023244	0.314009	0.846601	2.11126	0.146219	0.999931
ENSSSCG00000025758	0.288532	2.14246	2.10884	0.14645	0.999931
ENSSSCG00000011468	0.275048	3.91035	2.10819	0.146512	0.999931
ENSSSCG00000016834	0.27601	3.65827	2.10693	0.146633	0.999931
ENSSSCG00000003539	-0.311976	0.951568	2.10683	0.146642	0.999931
ENSSSCG00000004674	0.31737	0.885439	2.10315	0.146996	0.999931
ENSSSCG00000015437	0.305454	1.17016	2.10257	0.147052	0.999931
ENSSSCG00000014082	0.272788	3.95685	2.10168	0.147138	0.999931
ENSSSCG00000006267	0.271521	4.63387	2.10155	0.14715	0.999931
ENSSSCG00000006799	0.273506	3.75936	2.10067	0.147234	0.999931
ENSSSCG00000012968	-0.278763	3.75066	2.09937	0.14736	0.999931
ENSSSCG00000021111	-0.339806	0.511783	2.09907	0.147389	0.999931
ENSSSCG00000012055	0.274184	4.29619	2.09905	0.147391	0.999931
ENSSSCG00000029606	0.298333	1.44769	2.09895	0.147401	0.999931
ENSSSCG00000011316	0.282763	4.3367	2.09885	0.14741	0.999931
ENSSSCG00000000890	0.288582	1.9299	2.09587	0.147697	0.999931
ENSSSCG00000000871	0.273417	6.37036	2.09322	0.147954	0.999931
ENSSSCG00000010635	-0.311623	0.864057	2.0931	0.147966	0.999931
ENSSSCG00000011333	-0.278004	3.14584	2.09297	0.147978	0.999931
ENSSSCG00000009171	0.290995	1.95094	2.09173	0.148099	0.999931
ENSSSCG00000025161	0.288728	1.98818	2.08944	0.148321	0.999931
ENSSSCG00000004167	0.26977	5.58274	2.08921	0.148343	0.999931
ENSSSCG00000012359	0.280015	2.79253	2.08851	0.148411	0.999931
ENSSSCG00000011550	-0.280278	2.88544	2.08787	0.148473	0.999931
ENSSSCG00000007153	0.26723	7.14506	2.08751	0.148508	0.999931
ENSSSCG00000020858	0.267032	6.69103	2.08694	0.148564	0.999931
ENSSSCG00000008496	0.274351	3.52451	2.08492	0.14876	0.999931
ENSSSCG00000021757	0.30278	1.18747	2.08477	0.148774	0.999931
ENSSSCG00000016969	-0.316994	0.654526	2.08296	0.148951	0.999931
ENSSSCG00000017562	-0.30535	1.3615	2.08122	0.149121	0.999931
ENSSSCG00000024393	0.269027	5.62185	2.08027	0.149213	0.999931
ENSSSCG00000008382	0.269778	5.30852	2.07663	0.14957	0.999931
ENSSSCG00000025729	0.283118	2.33607	2.07568	0.149663	0.999931
ENSSSCG00000002849	0.315587	0.616997	2.07368	0.14986	0.999931
ENSSSCG00000000543	0.290723	2.03275	2.07211	0.150014	0.999931
ENSSSCG00000026074	0.313166	0.850125	2.0707	0.150153	0.999931
ENSSSCG00000029805	0.308357	1.05937	2.07053	0.15017	0.999931
ENSSSCG00000029879	0.287594	3.86566	2.06915	0.150305	0.999931
ENSSSCG00000022682	0.284707	4.71621	2.06822	0.150397	0.999931
ENSSSCG00000005315	-0.268784	7.09187	2.06789	0.15043	0.999931
ENSSSCG00000005324	-0.343594	0.0502668	2.06733	0.150485	0.999931
ENSSSCG00000011317	0.267243	5.47131	2.06631	0.150585	0.999931
ENSSSCG00000014969	0.274052	3.08158	2.06558	0.150658	0.999931
ENSSSCG00000004540	0.272392	4.26581	2.06524	0.150691	0.999931
ENSSSCG00000025126	-0.296624	1.98752	2.06491	0.150723	0.999931
ENSSSCG00000002666	0.269013	4.42656	2.064	0.150814	0.999931
ENSSSCG00000009766	0.271355	4.03583	2.06309	0.150904	0.999931
ENSSSCG00000026001	0.27332	5.07021	2.06125	0.151086	0.999931
ENSSSCG00000023804	0.349223	-0.0789246	2.06008	0.151202	0.999931
ENSSSCG00000023583	-0.279905	2.82956	2.05957	0.151253	0.999931
ENSSSCG00000005178	0.285952	2.01595	2.05935	0.151275	0.999931
ENSSSCG00000030444	0.279213	2.54721	2.05724	0.151484	0.999931
ENSSSCG00000022952	0.271209	3.8537	2.05462	0.151745	0.999931
ENSSSCG00000015820	0.266992	6.32012	2.05403	0.151804	0.999931
ENSSSCG00000021630	0.277417	3.16441	2.05329	0.151878	0.999931
ENSSSCG00000014966	0.282245	2.31384	2.05254	0.151952	0.999931
ENSSSCG00000002414	0.269053	4.67394	2.0519	0.152017	0.999931
ENSSSCG00000004538	0.280134	2.63924	2.05183	0.152024	0.999931
ENSSSCG00000016916	0.273018	4.31658	2.05022	0.152184	0.999931
ENSSSCG00000027872	0.346917	-0.0660868	2.04933	0.152273	0.999931
ENSSSCG00000009924	0.266528	5.82044	2.04838	0.152368	0.999931
ENSSSCG00000014442	0.271823	3.61451	2.04642	0.152564	0.999931
ENSSSCG00000006901	0.275132	2.88688	2.04532	0.152674	0.999931
ENSSSCG00000009822	-0.305628	0.92218	2.04128	0.153081	0.999931
ENSSSCG00000000399	0.276429	3.44673	2.04118	0.153091	0.999931
ENSSSCG00000000905	-0.264026	6.65751	2.04039	0.153171	0.999931
ENSSSCG00000030150	0.266772	8.80513	2.03959	0.153251	0.999931
ENSSSCG00000001612	0.341582	-0.00232506	2.03941	0.153269	0.999931
ENSSSCG00000030443	0.26759	4.6403	2.0382	0.153391	0.999931
ENSSSCG00000004249	0.298187	1.31111	2.03686	0.153527	0.999931
ENSSSCG00000009211	-0.267012	4.70798	2.03665	0.153547	0.999931
ENSSSCG00000013307	-0.272522	3.05661	2.03606	0.153608	0.999931
ENSSSCG00000008913	-0.265294	7.80801	2.03574	0.15364	0.999931
ENSSSCG00000026445	0.308925	0.800272	2.03524	0.15369	0.999931
ENSSSCG00000016886	-0.281176	2.90971	2.03297	0.15392	0.999931
ENSSSCG00000007324	0.273236	2.98588	2.03217	0.154	0.999931
ENSSSCG00000017868	0.27688	2.71459	2.03026	0.154194	0.999931
ENSSSCG00000015949	-0.269565	3.69343	2.02795	0.154429	0.999931
ENSSSCG00000004385	-0.263663	6.23748	2.02718	0.154508	0.999931
ENSSSCG00000006635	-0.289042	1.78586	2.02601	0.154626	0.999931
ENSSSCG00000016068	0.321374	0.44956	2.02454	0.154776	0.999931
ENSSSCG00000012153	-0.289856	1.86211	2.02309	0.154924	0.999931
ENSSSCG00000015476	0.2798	3.19083	2.02225	0.15501	0.999931
ENSSSCG00000030096	0.331474	0.195837	2.02044	0.155195	0.999931
ENSSSCG00000028980	0.321871	0.469959	2.01981	0.155259	0.999931
ENSSSCG00000010690	0.269064	4.4467	2.01946	0.155295	0.999931
ENSSSCG00000007100	-0.302741	1.35662	2.01919	0.155322	0.999931
ENSSSCG00000025127	0.27059	3.46216	2.01874	0.155368	0.999931
ENSSSCG00000004122	-0.305079	1.36951	2.01708	0.155538	0.999931
ENSSSCG00000030752	0.2776	2.23909	2.01653	0.155594	0.999931
ENSSSCG00000029198	0.267117	4.24257	2.01604	0.155645	0.999931
ENSSSCG00000004999	0.268306	3.57062	2.01541	0.15571	0.999931
ENSSSCG00000007072	-0.341108	0.0750056	2.0154	0.15571	0.999931
ENSSSCG00000006409	0.275049	10.1607	2.01537	0.155713	0.999931
ENSSSCG00000008491	-0.342522	-0.0134327	2.01533	0.155717	0.999931
ENSSSCG00000016018	-0.274003	3.80241	2.0145	0.155802	0.999931
ENSSSCG00000002626	-0.262548	8.44465	2.01217	0.156042	0.999931
ENSSSCG00000029947	0.307078	0.867605	2.01155	0.156106	0.999931
ENSSSCG00000025560	-0.270686	3.3305	2.01145	0.156116	0.999931
ENSSSCG00000022550	-0.368348	-0.143884	2.00837	0.156433	0.999931
ENSSSCG00000004311	0.28675	1.73365	2.00824	0.156447	0.999931
ENSSSCG00000021251	0.272356	3.2426	2.00798	0.156474	0.999931
ENSSSCG00000028246	-0.305684	0.9782	2.00592	0.156686	0.999931
ENSSSCG00000011453	0.314275	0.633619	2.00208	0.157084	0.999931
ENSSSCG00000023741	0.291278	1.43509	2.00164	0.157129	0.999931
ENSSSCG00000027745	0.288314	1.50317	2.00156	0.157137	0.999931
ENSSSCG00000026917	0.293517	1.30581	2.00016	0.157283	0.999931
ENSSSCG00000009593	-0.277719	3.09526	1.99959	0.157342	0.999931
ENSSSCG00000016510	0.269845	3.76459	1.99676	0.157635	0.999931
ENSSSCG00000001872	-0.287605	1.77045	1.9948	0.15784	0.999931
ENSSSCG00000024965	0.27784	2.31219	1.99464	0.157856	0.999931
ENSSSCG00000010307	0.271396	3.05048	1.99331	0.157995	0.999931
ENSSSCG00000016125	0.266983	3.49404	1.99328	0.157999	0.999931
ENSSSCG00000013430	-0.329089	0.185842	1.99326	0.158001	0.999931
ENSSSCG00000010908	0.26045	6.91738	1.99178	0.158155	0.999931
ENSSSCG00000003839	0.266949	4.67722	1.99041	0.158298	0.999931
ENSSSCG00000009953	0.261898	5.78957	1.98945	0.158398	0.999931
ENSSSCG00000009228	-0.347969	-0.0554494	1.98667	0.15869	0.999931
ENSSSCG00000030191	0.323979	0.243853	1.98527	0.158836	0.999931
ENSSSCG00000026331	-0.268123	3.49213	1.98431	0.158937	0.999931
ENSSSCG00000011199	0.266983	3.60311	1.97963	0.15943	0.999931
ENSSSCG00000004663	0.272069	3.88352	1.97774	0.159629	0.999931
ENSSSCG00000012462	0.265802	4.87934	1.97723	0.159682	0.999931
ENSSSCG00000007814	0.269768	2.85221	1.97683	0.159725	0.999931
ENSSSCG00000029444	0.307196	0.76797	1.97481	0.159938	0.999931
ENSSSCG00000010878	0.326352	0.338547	1.97456	0.159965	0.999931
ENSSSCG00000023235	0.276709	2.2861	1.9744	0.159982	0.999931
ENSSSCG00000030825	0.262215	8.09369	1.97383	0.160042	0.999931
ENSSSCG00000015618	-0.26042	5.60491	1.97252	0.160181	0.999931
ENSSSCG00000011874	0.260845	6.79987	1.96883	0.160573	0.999931
ENSSSCG00000011939	-0.264522	6.07447	1.96578	0.160896	0.999931
ENSSSCG00000006108	0.315871	0.463105	1.9651	0.160969	0.999931
ENSSSCG00000012083	-0.261855	4.8111	1.96385	0.161102	0.999931
ENSSSCG00000006712	0.264329	8.31963	1.96348	0.161142	0.999931
ENSSSCG00000002386	-0.284252	2.1101	1.96193	0.161307	0.999931
ENSSSCG00000008188	0.265646	5.61712	1.96173	0.161328	0.999931
ENSSSCG00000016893	-0.259869	5.61863	1.96027	0.161484	0.999931
ENSSSCG00000004834	-0.281972	2.26816	1.95963	0.161553	0.999931
ENSSSCG00000015584	0.291462	1.24445	1.95706	0.161828	0.999931
ENSSSCG00000023445	0.262697	4.10411	1.957	0.161834	0.999931
ENSSSCG00000017925	0.326237	0.911303	1.9559	0.161952	0.999931
ENSSSCG00000011533	-0.272466	2.58458	1.95549	0.161997	0.999931
ENSSSCG00000010006	-0.261552	6.42769	1.95523	0.162024	0.999931
ENSSSCG00000011888	-0.308875	0.701786	1.95496	0.162053	0.999931
ENSSSCG00000006618	-0.278633	2.11272	1.95382	0.162176	0.999931
ENSSSCG00000004983	0.267357	4.02647	1.95337	0.162224	0.999931
ENSSSCG00000022470	0.266246	3.61188	1.95041	0.162543	0.999931
ENSSSCG00000022579	0.267238	2.94853	1.9503	0.162555	0.999931
ENSSSCG00000000481	0.285429	1.6336	1.94999	0.162588	0.999931
ENSSSCG00000004533	0.265898	3.91309	1.94871	0.162726	0.999931
ENSSSCG00000029251	-0.300539	2.31863	1.94795	0.162808	0.999931
ENSSSCG00000004571	0.289889	1.35987	1.94766	0.162839	0.999931
ENSSSCG00000008158	0.288063	1.31632	1.947	0.16291	0.999931
ENSSSCG00000008153	0.258054	7.54937	1.94679	0.162934	0.999931
ENSSSCG00000021199	0.287992	1.59381	1.94412	0.163222	0.999931
ENSSSCG00000004918	-0.317531	0.532544	1.94155	0.1635	0.999931
ENSSSCG00000016856	0.263511	8.4381	1.94094	0.163566	0.999931
ENSSSCG00000009378	0.263969	3.45583	1.93918	0.163758	0.999931
ENSSSCG00000016119	0.262702	4.38242	1.93904	0.163772	0.999931
ENSSSCG00000013504	-0.278597	2.11636	1.93759	0.163931	0.999931
ENSSSCG00000022893	0.274908	2.16981	1.93718	0.163975	0.999931
ENSSSCG00000002141	0.268127	2.85457	1.93619	0.164082	0.999931
ENSSSCG00000010897	0.269943	2.68599	1.93587	0.164118	0.999931
ENSSSCG00000023050	0.264827	3.44417	1.93484	0.16423	0.999931
ENSSSCG00000011417	0.260124	4.50228	1.93481	0.164234	0.999931
ENSSSCG00000006100	0.258755	5.59343	1.93282	0.16445	0.999931
ENSSSCG00000012996	-0.264106	3.35472	1.9328	0.164453	0.999931
ENSSSCG00000014145	-0.257512	8.1415	1.93191	0.164549	0.999931
ENSSSCG00000024320	0.266754	7.59311	1.93079	0.164672	0.999931
ENSSSCG00000010742	-0.258559	5.27002	1.92969	0.164793	0.999931
ENSSSCG00000012585	0.281431	1.9393	1.92966	0.164796	0.999931
ENSSSCG00000023693	0.300016	0.859905	1.92893	0.164875	0.999931
ENSSSCG00000011120	0.259244	4.4194	1.92849	0.164924	0.999931
ENSSSCG00000008090	-0.297252	1.02369	1.92795	0.164983	0.999931
ENSSSCG00000017685	0.263424	3.49872	1.9274	0.165044	0.999931
ENSSSCG00000028052	-0.279282	2.64584	1.92707	0.16508	0.999931
ENSSSCG00000028760	0.261329	5.33909	1.9264	0.165153	0.999931
ENSSSCG00000015853	0.260416	4.17223	1.92554	0.165247	0.999931
ENSSSCG00000000386	0.264388	3.13994	1.92495	0.165312	0.999931
ENSSSCG00000008177	0.284226	1.41825	1.92253	0.165578	0.999931
ENSSSCG00000027608	0.302726	0.716017	1.92068	0.165781	0.999931
ENSSSCG00000026894	0.273214	2.30983	1.92014	0.165841	0.999931
ENSSSCG00000010647	0.303964	0.621247	1.91929	0.165935	0.999931
ENSSSCG00000006251	0.266414	4.16495	1.91844	0.166029	0.999931
ENSSSCG00000005465	0.266787	2.77222	1.91786	0.166092	0.999931
ENSSSCG00000010252	0.255605	7.71062	1.91745	0.166138	0.999931
ENSSSCG00000012347	0.323051	0.300741	1.91668	0.166223	0.999931
ENSSSCG00000030143	-0.262676	4.67183	1.91596	0.166303	0.999931
ENSSSCG00000023899	0.274952	2.09141	1.91533	0.166372	0.999931
ENSSSCG00000015341	0.265259	3.94517	1.91525	0.166381	0.999931
ENSSSCG00000029837	0.262779	3.62978	1.91406	0.166513	0.999931
ENSSSCG00000012576	-0.267252	4.93385	1.91343	0.166583	0.999931
ENSSSCG00000015519	0.262799	4.60066	1.91315	0.166614	0.999931
ENSSSCG00000007227	-0.258641	5.48659	1.91259	0.166676	0.999931
ENSSSCG00000011105	0.275022	2.00777	1.91242	0.166694	0.999931
ENSSSCG00000002411	0.256737	5.14632	1.91206	0.166734	0.999931
ENSSSCG00000011318	-0.262126	3.62632	1.90957	0.167011	0.999931
ENSSSCG00000008356	-0.330686	0.323763	1.90912	0.167061	0.999931
ENSSSCG00000009610	0.301106	1.02305	1.90825	0.167158	0.999931
ENSSSCG00000002961	0.324315	0.143754	1.90795	0.167192	0.999931
ENSSSCG00000009414	0.256884	5.99525	1.90705	0.167291	0.999931
ENSSSCG00000020904	0.284786	1.37737	1.90646	0.167357	0.999931
ENSSSCG00000011454	0.264837	3.09908	1.90542	0.167473	0.999931
ENSSSCG00000017272	0.255792	5.64688	1.90344	0.167693	0.999931
ENSSSCG00000023187	-0.261256	4.51858	1.90243	0.167806	0.999931
ENSSSCG00000017095	0.27056	2.95106	1.90228	0.167824	0.999931
ENSSSCG00000027441	-0.255607	6.33365	1.90118	0.167946	0.999931
ENSSSCG00000008986	0.269351	4.46816	1.90054	0.168017	0.999931
ENSSSCG00000021350	0.273258	2.12904	1.89987	0.168093	0.999931
ENSSSCG00000022998	-0.26471	3.83756	1.89666	0.168452	0.999931
ENSSSCG00000006025	-0.275578	1.92109	1.89601	0.168526	0.999931
ENSSSCG00000028398	0.267455	2.94609	1.89313	0.168849	0.999931
ENSSSCG00000010161	-0.262283	3.16834	1.88736	0.1695	0.999931
ENSSSCG00000023762	0.341892	-0.173438	1.88698	0.169542	0.999931
ENSSSCG00000008388	0.263936	2.82241	1.8869	0.169552	0.999931
ENSSSCG00000025769	0.339608	-0.192774	1.88686	0.169556	0.999931
ENSSSCG00000002755	0.255883	4.73022	1.88663	0.169583	0.999931
ENSSSCG00000014202	0.260955	4.13557	1.88599	0.169655	0.999931
ENSSSCG00000013067	-0.290405	1.24566	1.88551	0.169709	0.999931
ENSSSCG00000007765	-0.30763	0.490511	1.88506	0.16976	0.999931
ENSSSCG00000005615	-0.266386	2.53048	1.88425	0.169852	0.999931
ENSSSCG00000017638	-0.27688	1.96591	1.88297	0.169997	0.999931
ENSSSCG00000016263	0.255293	4.7917	1.87767	0.170599	0.999931
ENSSSCG00000010071	-0.260085	4.51112	1.87665	0.170716	0.999931
ENSSSCG00000026512	0.267842	2.85995	1.87608	0.17078	0.999931
ENSSSCG00000005322	-0.260747	3.51523	1.87446	0.170965	0.999931
ENSSSCG00000025105	0.302115	0.604786	1.87395	0.171024	0.999931
ENSSSCG00000007594	0.303657	0.611202	1.87223	0.17122	0.999931
ENSSSCG00000024402	0.352347	-0.451702	1.8706	0.171406	0.999931
ENSSSCG00000001971	0.254404	6.13007	1.86931	0.171554	0.999931
ENSSSCG00000022885	0.290834	1.08765	1.8688	0.171612	0.999931
ENSSSCG00000015015	0.294327	0.955976	1.86827	0.171673	0.999931
ENSSSCG00000015549	0.253751	5.89435	1.86598	0.171936	0.999931
ENSSSCG00000028877	-0.285378	1.22852	1.86346	0.172226	0.999931
ENSSSCG00000010672	0.280512	3.4453	1.86329	0.172246	0.999931
ENSSSCG00000016851	-0.25827	3.65326	1.8623	0.17236	0.999931
ENSSSCG00000011944	-0.256383	7.59104	1.86176	0.172422	0.999931
ENSSSCG00000030541	0.313785	0.393103	1.86131	0.172474	0.999931
ENSSSCG00000021361	0.261801	3.15555	1.8609	0.17252	0.999931
ENSSSCG00000003586	0.254642	4.77151	1.85855	0.172793	0.999931
ENSSSCG00000023593	0.259469	3.28984	1.85835	0.172815	0.999931
ENSSSCG00000015010	0.255257	5.3907	1.85738	0.172927	0.999931
ENSSSCG00000013978	-0.254131	4.5886	1.85733	0.172933	0.999931
ENSSSCG00000014088	0.253813	6.96326	1.85695	0.172977	0.999931
ENSSSCG00000004172	-0.318954	0.2064	1.85567	0.173126	0.999931
ENSSSCG00000005725	0.265839	3.62643	1.85535	0.173162	0.999931
ENSSSCG00000022880	0.284085	1.24715	1.85462	0.173247	0.999931
ENSSSCG00000008290	0.258807	3.42772	1.85076	0.173695	0.999931
ENSSSCG00000010391	0.258645	3.23892	1.84942	0.173851	0.999931
ENSSSCG00000002450	0.258766	4.29196	1.84739	0.174088	0.999931
ENSSSCG00000016945	0.265767	2.33836	1.84658	0.174182	0.999931
ENSSSCG00000026518	0.269303	2.17974	1.84611	0.174237	0.999931
ENSSSCG00000015202	-0.30874	0.375198	1.84514	0.17435	0.999931
ENSSSCG00000003240	0.311469	0.34112	1.84458	0.174415	0.999931
ENSSSCG00000001038	-0.252075	6.46203	1.84401	0.174481	0.999931
ENSSSCG00000009364	-0.276977	1.57819	1.84292	0.174609	0.999931
ENSSSCG00000029780	-0.324729	0.213839	1.84193	0.174725	0.999931
ENSSSCG00000005066	0.259503	3.49664	1.84146	0.17478	0.999931
ENSSSCG00000000456	0.280509	1.51169	1.84076	0.174862	0.999931
ENSSSCG00000018069	-0.27973	13.0422	1.83832	0.175148	0.999931
ENSSSCG00000015328	-0.306231	0.51854	1.8381	0.175174	0.999931
ENSSSCG00000030302	-0.256665	6.18599	1.83806	0.175179	0.999931
ENSSSCG00000000234	-0.259846	2.95119	1.83775	0.175215	0.999931
ENSSSCG00000026407	-0.284282	1.26397	1.83746	0.175249	0.999931
ENSSSCG00000007357	0.258633	3.15596	1.83689	0.175316	0.999931
ENSSSCG00000012283	0.287555	1.04284	1.83671	0.175338	0.999931
ENSSSCG00000006029	0.297888	0.761459	1.83601	0.175419	0.999931
ENSSSCG00000006948	-0.282007	1.31197	1.83583	0.17544	0.999931
ENSSSCG00000020679	0.258111	3.93483	1.83529	0.175504	0.999931
ENSSSCG00000010199	-0.288193	1.11105	1.83517	0.175518	0.999931
ENSSSCG00000023996	0.298261	0.627142	1.83472	0.175571	0.999931
ENSSSCG00000016579	-0.290266	1.33023	1.83457	0.175589	0.999931
ENSSSCG00000013116	-0.263974	6.98615	1.83313	0.175759	0.999931
ENSSSCG00000004117	-0.253547	4.47266	1.83245	0.175838	0.999931
ENSSSCG00000027969	0.252704	6.35702	1.83222	0.175866	0.999931
ENSSSCG00000013037	-0.253638	4.65876	1.83196	0.175896	0.999931
ENSSSCG00000015566	0.258329	4.5146	1.83042	0.176078	0.999931
ENSSSCG00000027225	0.260376	3.66602	1.82907	0.176238	0.999931
ENSSSCG00000008512	0.270409	1.98428	1.82888	0.17626	0.999931
ENSSSCG00000014976	0.256849	3.62914	1.82622	0.176575	0.999931
ENSSSCG00000016277	-0.276308	1.70203	1.82596	0.176606	0.999931
ENSSSCG00000011052	0.254791	3.74802	1.82475	0.176749	0.999931
ENSSSCG00000015098	-0.322216	-0.00124555	1.82382	0.17686	0.999931
ENSSSCG00000013353	0.31404	0.133661	1.82331	0.176919	0.999931
ENSSSCG00000004163	0.252104	7.41156	1.82316	0.176937	0.999931
ENSSSCG00000006869	0.271529	2.13991	1.82285	0.176975	0.999931
ENSSSCG00000021558	0.274698	1.57368	1.82236	0.177033	0.999931
ENSSSCG00000028255	-0.253549	5.11192	1.82144	0.177142	0.999931
ENSSSCG00000021134	-0.268118	2.20358	1.82066	0.177235	0.999931
ENSSSCG00000022708	0.259201	3.21313	1.82051	0.177253	0.999931
ENSSSCG00000012110	0.254369	4.15318	1.81987	0.177329	0.999931
ENSSSCG00000010472	-0.261369	2.76198	1.81971	0.177348	0.999931
ENSSSCG00000021042	0.251901	4.39613	1.81958	0.177364	0.999931
ENSSSCG00000015780	0.276298	1.66219	1.81931	0.177395	0.999931
ENSSSCG00000024308	-0.327616	-0.0522119	1.81898	0.177434	0.999931
ENSSSCG00000004781	0.27196	1.73087	1.81785	0.177569	0.999931
ENSSSCG00000005492	0.278243	1.36316	1.81744	0.177618	0.999931
ENSSSCG00000030082	-0.330702	-0.163747	1.81725	0.177641	0.999931
ENSSSCG00000015288	0.255364	3.49782	1.81652	0.177728	0.999931
ENSSSCG00000017356	-0.31001	0.348039	1.81642	0.17774	0.999931
ENSSSCG00000017446	-0.280978	1.61433	1.81409	0.178018	0.999931
ENSSSCG00000018061	0.261343	10.5935	1.81363	0.178074	0.999931
ENSSSCG00000003895	0.250857	6.25931	1.81232	0.17823	0.999931
ENSSSCG00000008196	-0.31732	0.177199	1.81098	0.178391	0.999931
ENSSSCG00000027599	0.315859	0.189967	1.81036	0.178464	0.999931
ENSSSCG00000014287	-0.258718	2.81793	1.80958	0.178559	0.999931
ENSSSCG00000030727	0.273703	1.72918	1.80875	0.178658	0.999931
ENSSSCG00000006209	0.256071	3.70925	1.80794	0.178756	0.999931
ENSSSCG00000020657	-0.25744	5.0634	1.80308	0.17934	0.999931
ENSSSCG00000030110	0.250847	4.50479	1.80237	0.179426	0.999931
ENSSSCG00000007901	0.255514	3.69139	1.80225	0.17944	0.999931
ENSSSCG00000020756	0.262735	2.80396	1.80026	0.179682	0.999931
ENSSSCG00000011864	0.25165	4.12047	1.79969	0.17975	0.999931
ENSSSCG00000007170	-0.272035	1.89456	1.79892	0.179843	0.999931
ENSSSCG00000015589	0.306528	0.384651	1.79645	0.180142	0.999931
ENSSSCG00000003985	0.257968	3.28372	1.79549	0.180259	0.999931
ENSSSCG00000001562	0.257537	4.46452	1.7945	0.180379	0.999931
ENSSSCG00000025470	-0.262334	2.36829	1.79386	0.180457	0.999931
ENSSSCG00000029843	-0.275044	1.38428	1.79361	0.180487	0.999931
ENSSSCG00000011284	0.248513	7.77554	1.79333	0.180521	0.999931
ENSSSCG00000011557	-0.248699	6.3503	1.7911	0.180792	0.999931
ENSSSCG00000021511	-0.255847	2.98043	1.79035	0.180884	0.999931
ENSSSCG00000016067	0.252303	5.42146	1.78974	0.180958	0.999931
ENSSSCG00000027204	0.271184	2.12709	1.78921	0.181023	0.999931
ENSSSCG00000004558	0.267394	1.91256	1.78911	0.181034	0.999931
ENSSSCG00000024797	-0.255609	3.18006	1.78868	0.181087	0.999931
ENSSSCG00000023304	0.246527	9.57452	1.78715	0.181274	0.999931
ENSSSCG00000009826	-0.263943	2.19211	1.7861	0.181403	0.999931
ENSSSCG00000007345	0.252834	4.57605	1.78608	0.181405	0.999931
ENSSSCG00000026502	-0.254391	3.92777	1.78597	0.181419	0.999931
ENSSSCG00000009489	0.325909	0.0465872	1.78427	0.181625	0.999931
ENSSSCG00000005198	0.252	3.7725	1.78423	0.18163	0.999931
ENSSSCG00000015697	0.253605	4.14302	1.78341	0.181731	0.999931
ENSSSCG00000008376	-0.257819	2.89436	1.77979	0.182175	0.999931
ENSSSCG00000023876	0.302451	0.370038	1.7778	0.18242	0.999931
ENSSSCG00000004899	0.249343	5.25555	1.77766	0.182437	0.999931
ENSSSCG00000015656	-0.263283	2.29745	1.77741	0.182468	0.999931
ENSSSCG00000014314	-0.306894	0.310664	1.7772	0.182494	0.999931
ENSSSCG00000024531	0.250609	6.14901	1.77674	0.182551	0.999931
ENSSSCG00000003527	0.250446	5.26887	1.77551	0.182701	0.999931
ENSSSCG00000011596	-0.252879	3.46535	1.77491	0.182776	0.999931
ENSSSCG00000001206	0.267012	1.83661	1.77415	0.182869	0.999931
ENSSSCG00000011862	0.250176	10.1904	1.77118	0.183236	0.999931
ENSSSCG00000030486	0.25773	3.07981	1.77091	0.183269	0.999931
ENSSSCG00000024660	-0.283486	0.973563	1.77004	0.183377	0.999931
ENSSSCG00000026985	-0.278694	1.41902	1.76977	0.18341	0.999931
ENSSSCG00000013273	-0.268068	1.77331	1.76912	0.183491	0.999931
ENSSSCG00000007005	-0.265991	2.06754	1.76722	0.183727	0.999931
ENSSSCG00000004776	0.286368	0.820542	1.7672	0.183728	0.999931
ENSSSCG00000015692	0.248954	4.50799	1.76622	0.18385	0.999931
ENSSSCG00000013231	-0.312082	0.204054	1.76546	0.183945	0.999931
ENSSSCG00000026210	0.267332	1.7717	1.7651	0.183989	0.999931
ENSSSCG00000008557	-0.251984	6.28361	1.76499	0.184003	0.999931
ENSSSCG00000017068	-0.268803	4.72246	1.76486	0.18402	0.999931
ENSSSCG00000024602	0.286224	1.11585	1.76367	0.184167	0.999931
ENSSSCG00000008891	0.278572	1.03438	1.7632	0.184225	0.999931
ENSSSCG00000004205	0.248533	4.4078	1.76218	0.184353	0.999931
ENSSSCG00000007140	-0.265314	2.24214	1.76178	0.184403	0.999931
ENSSSCG00000024381	0.298153	0.433014	1.76067	0.184541	0.999931
ENSSSCG00000002494	0.257721	5.29088	1.76039	0.184576	0.999931
ENSSSCG00000014351	-0.270475	1.66496	1.76006	0.184617	0.999931
ENSSSCG00000009670	0.261835	2.20777	1.75998	0.184627	0.999931
ENSSSCG00000004542	0.245319	6.36888	1.75961	0.184673	0.999931
ENSSSCG00000013842	-0.246039	6.79392	1.75938	0.184702	0.999931
ENSSSCG00000009298	0.253831	2.95799	1.75834	0.184832	0.999931
ENSSSCG00000028966	0.326938	0.026851	1.75764	0.184919	0.999931
ENSSSCG00000004196	0.258334	2.64173	1.75616	0.185105	0.999931
ENSSSCG00000010150	0.258087	3.03532	1.75579	0.18515	0.999931
ENSSSCG00000005457	0.256451	2.77387	1.75494	0.185257	0.999931
ENSSSCG00000028564	0.292798	0.755424	1.75448	0.185315	0.999931
ENSSSCG00000013659	0.247059	5.79185	1.75377	0.185404	0.999931
ENSSSCG00000008310	0.258157	2.53018	1.75091	0.185762	0.999931
ENSSSCG00000014252	0.250725	3.66566	1.75077	0.18578	0.999931
ENSSSCG00000009862	-0.256951	2.69409	1.75054	0.185808	0.999931
ENSSSCG00000007344	-0.271634	1.91327	1.75034	0.185834	0.999931
ENSSSCG00000010588	-0.280449	1.24203	1.75008	0.185866	0.999931
ENSSSCG00000005860	-0.25227	3.16446	1.7467	0.186292	0.999931
ENSSSCG00000025513	-0.289507	1.00506	1.74598	0.186383	0.999931
ENSSSCG00000009345	0.248379	4.84331	1.74367	0.186675	0.999931
ENSSSCG00000021173	0.251381	3.17076	1.74279	0.186785	0.999931
ENSSSCG00000011830	0.25221	3.01088	1.741	0.187013	0.999931
ENSSSCG00000015939	0.254049	3.06697	1.74062	0.187061	0.999931
ENSSSCG00000003362	0.253901	3.20671	1.74017	0.187118	0.999931
ENSSSCG00000011765	-0.262811	2.49893	1.73901	0.187265	0.999931
ENSSSCG00000022234	-0.248378	3.7493	1.73825	0.18736	0.999931
ENSSSCG00000010457	0.246976	4.13206	1.73814	0.187375	0.999931
ENSSSCG00000026890	0.25823	3.55518	1.7369	0.187532	0.999931
ENSSSCG00000017622	-0.252726	4.95433	1.73617	0.187625	0.999931
ENSSSCG00000012144	0.27095	1.74385	1.73553	0.187706	0.999931
ENSSSCG00000002014	-0.279635	1.43807	1.73425	0.187869	0.999931
ENSSSCG00000000291	-0.317755	0.0609753	1.73387	0.187918	0.999931
ENSSSCG00000017880	0.25679	2.74686	1.73327	0.187994	0.999931
ENSSSCG00000025844	0.285347	0.783851	1.73324	0.187998	0.999931
ENSSSCG00000025768	-0.245803	9.99808	1.73204	0.188151	0.999931
ENSSSCG00000022795	0.294769	0.455219	1.73092	0.188293	0.999931
ENSSSCG00000006014	0.242924	7.07819	1.73067	0.188325	0.999931
ENSSSCG00000002496	-0.245399	5.00228	1.73022	0.188383	0.999931
ENSSSCG00000021893	0.244469	6.22341	1.72952	0.188472	0.999931
ENSSSCG00000012470	-0.296584	0.571696	1.72917	0.188517	0.999931
ENSSSCG00000016604	0.25052	5.30322	1.72803	0.188662	0.999931
ENSSSCG00000004644	-0.284166	0.808237	1.72756	0.188722	0.999931
ENSSSCG00000015329	0.310027	0.129462	1.72749	0.188732	0.999931
ENSSSCG00000011346	0.251817	3.00895	1.727	0.188794	0.999931
ENSSSCG00000026298	0.255506	3.1733	1.7256	0.188974	0.999931
ENSSSCG00000014907	0.24602	4.38825	1.72452	0.189112	0.999931
ENSSSCG00000006551	-0.252954	3.77044	1.72418	0.189155	0.999931
ENSSSCG00000000194	-0.242502	7.20064	1.72321	0.189281	0.999931
ENSSSCG00000011860	0.267452	1.64677	1.72302	0.189304	0.999931
ENSSSCG00000021208	-0.245483	9.16889	1.72282	0.18933	0.999931
ENSSSCG00000004359	0.256652	2.65776	1.72245	0.189378	0.999931
ENSSSCG00000006711	-0.310391	0.132601	1.72191	0.189447	0.999931
ENSSSCG00000010316	0.249217	6.02185	1.72166	0.18948	0.999931
ENSSSCG00000027503	0.243551	4.99909	1.72165	0.189481	0.999931
ENSSSCG00000016669	0.323361	-0.0388469	1.72095	0.18957	0.999931
ENSSSCG00000000528	0.245797	5.74888	1.72083	0.189586	0.999931
ENSSSCG00000001869	0.246812	4.15396	1.72051	0.189628	0.999931
ENSSSCG00000007795	-0.24363	7.10882	1.71968	0.189735	0.999931
ENSSSCG00000014825	-0.254838	2.61052	1.71942	0.189767	0.999931
ENSSSCG00000004610	0.247243	5.61807	1.71808	0.189941	0.999931
ENSSSCG00000004666	-0.24391	5.6128	1.7174	0.190028	0.999931
ENSSSCG00000011129	-0.248246	5.7027	1.71649	0.190146	0.999931
ENSSSCG00000004634	0.25348	2.79327	1.71475	0.190371	0.999931
ENSSSCG00000002526	0.246558	4.32263	1.71442	0.190413	0.999931
ENSSSCG00000009472	0.247831	3.88334	1.7134	0.190545	0.999931
ENSSSCG00000023251	0.264165	2.17382	1.71179	0.190753	0.999931
ENSSSCG00000015249	-0.289835	1.28164	1.71176	0.190757	0.999931
ENSSSCG00000012362	-0.26913	1.39159	1.7114	0.190803	0.999931
ENSSSCG00000029729	0.262197	1.8891	1.71017	0.190963	0.999931
ENSSSCG00000016842	0.24113	6.58015	1.70803	0.191242	0.999931
ENSSSCG00000009229	-0.257881	2.69307	1.70548	0.191573	0.999931
ENSSSCG00000020757	-0.25277	4.78122	1.70383	0.191787	0.999931
ENSSSCG00000016959	0.252492	3.09603	1.70272	0.191933	0.999931
ENSSSCG00000017307	-0.257066	2.29105	1.70248	0.191964	0.999931
ENSSSCG00000023780	0.31927	-0.0283261	1.70087	0.192175	0.999931
ENSSSCG00000014780	0.244544	4.66174	1.7007	0.192196	0.999931
ENSSSCG00000015037	-0.242139	5.58152	1.70027	0.192252	0.999931
ENSSSCG00000016996	0.248479	3.32538	1.69941	0.192365	0.999931
ENSSSCG00000016780	0.322562	-0.0336719	1.69925	0.192386	0.999931
ENSSSCG00000002316	-0.251426	2.92514	1.69815	0.19253	0.999931
ENSSSCG00000027449	-0.249116	3.60411	1.69723	0.19265	0.999931
ENSSSCG00000011594	0.244452	4.43785	1.6971	0.192668	0.999931
ENSSSCG00000016902	-0.243804	6.92319	1.69658	0.192736	0.999931
ENSSSCG00000002279	0.248561	5.1998	1.69651	0.192745	0.999931
ENSSSCG00000006554	-0.241487	5.6381	1.69624	0.192781	0.999931
ENSSSCG00000007280	0.241913	5.49286	1.69611	0.192797	0.999931
ENSSSCG00000000806	0.240497	6.3718	1.69251	0.19327	0.999931
ENSSSCG00000017098	-0.3042	0.493232	1.69215	0.193318	0.999931
ENSSSCG00000004869	-0.242873	5.59423	1.69101	0.193468	0.999931
ENSSSCG00000010836	0.243365	4.24907	1.68832	0.193823	0.999931
ENSSSCG00000011882	0.239395	7.27045	1.68832	0.193823	0.999931
ENSSSCG00000014820	0.244111	4.67974	1.68828	0.193827	0.999931
ENSSSCG00000001569	0.242945	5.76156	1.68827	0.193829	0.999931
ENSSSCG00000009818	0.276316	1.11813	1.68592	0.194139	0.999931
ENSSSCG00000000258	-0.248356	3.51455	1.68515	0.194241	0.999931
ENSSSCG00000004305	0.297932	0.295327	1.684	0.194394	0.999931
ENSSSCG00000027486	-0.262612	2.67012	1.68373	0.194429	0.999931
ENSSSCG00000005110	0.239883	6.39932	1.68317	0.194504	0.999931
[truncated: 10,001 more rows]
